# Supplementary material for: ResidueFinder: extracting individual residue mentions from protein literature
Source: J Biomed Semantics. 2021 Jul 21;12:14. doi: 10.1186/s13326-021-00243-3 (PMC8293528; doi:10.1186/s13326-021-00243-3)
Supplement: Supplementary file 2 — Computed Performance Data. This spreadsheet directly shows the numbers underlying the tables presented in the manuscript, including the PMID’s for documents analyzed. [file 13326_2021_243_MOESM2_ESM.xlsx]

## Sheet: highlights
mut or	ORIGINAL MF REGEX		TP(tru+)	cut			RF Regex 1			cut			RF regex 2 space ok			cut			RF Regex3			cut			ground or name	image	regx-	RF FP found	1 19917730	TP, FN or FP probable source characters
	TP(tru+)	FP(fals+)	FN(fals-)	TP(tru+)	FP(fals+)	FN(fals-)	TP(tru+)	FP(fals+)	FN(fals-)	TP(tru+)	FP(fals+)	FN(fals-)	TP(tru+)	FP(fals+)	FN(fals-)	TP(tru+)	FP(fals+)	FN(fals-)	TP(tru+)	FP(fals+)	FN(fals-)	TP(tru+)	FP(fals+)	FN(fals-)	base ground or name	image	regx-	or res	TYPE of FP
1 19917730																									1 19917730			1 19917730
	C301S			C301S			C301S					C301S	C301S			C301S			C301S			C301S			P08510			C301S		the point mutations C301S
	C308S			C308S			C308S					C308S	C308S			C308S			C308S			C308S			P08510			C308S		and C308S.
	V438A			V438A			V438			V438			V438			V438			V438			V438			P08510			V438		pore helix, V438A,
	D447E			D447E			D447E					D447E	D447E			D447E			D447E			D447E			P08510			D447E		double mutant D447E
	T449F			T449F			T449Y			T449Y			T449Y			T449Y			T449Y			T449Y			P08510			T449Y		/T449Y
	E71			E71			E71			E71			E71			E71			E71			E71			KCSA			E71		of the E71A mutation
not mut			Y82			Y82	Y82			Y82			Y82			Y82			Y82			Y82			KCSA			Y82		for the aromatic Y82
																				W1			W1					W1	ground
																				F1			F1					F1	formula or nomanclature	4F1-Phe
																				T1			T1					T1	motif
																				P2			P2					P2	formula or nomanclature	MP2)
																				F2			F2					F2	formula or nomanclature	F2-Phe
																				F3			F3					F3	formula or nomanclature	F3-Phe
																				K4			K4					K4	grou	1K4C
																				H4			H4					H4	nam	Shaker H4
																				V6			V6					V6	bib	British Columbia V6T
																				H7			H7					H7	formula or nomanclature	pH 7.5
																				A19107			A19107					A19107	bib	Philadelphia, PA 19107
																				S34407			S34407					S34407	grant num	NS34407
																				A91125			A91125					A91125	bib	CA 91125
2 12124848																									2 12124848			2 12124848
not mut			C8			C8			C8			C8			C8			C8			C8			C8	P08510		1	C8		helix ends) the small peaks found in thevicinities of glycine residues 8 and 15
not mut			C11			C11			C11			C11			C11			C11			C11			C11	P08510	1		C11
not mut			V13			V13			V13			V13			V13			V13			V13			V13	P08510	1		V13
not mut			A14			A14	A14			A14			A14			A14			A14			A14			P08510			A14		beginning at A14 and
not mut			G15			G15			G15			G15			G15			G15			G15			G15	P08510		1	G15		helix ends) the small peaks found in thevicinities of glycine residues 8 and 15
not mut			V16			V16	V16			V16			V16			V16			V16			V16			P08510			V16		However, residues V16
not mut			L17			L17			L17			L17			L17			L17			L17			L17	P08510	1		L17
not mut			T18			T18	T18			T18			T18			T18			T18			T18			P08510			T18		T18, and
not mut			I19			I19	I19			I19			I19			I19			I19			I19			P08510			I19		the pair I19,
not mut			A20			A20	A20			A20			A20			A20			A20			A20			P08510			A20		and A20 have
not mut			L21			L21			L21			L21			L21			L21	L21			L21			P08510			L21		residues L21 and
not mut			P22			P22	P22			P22			P22			P22			P22			P22			P08510			P22		and P22, corresponding
not mut			V23			V23	V23			V23			V23			V23			V23			V23			P08510			V23		and ending at V23
not mut			P24			P24	P24			P24			P24			P24			P24			P24			P08510			P24		P24, and
not mut			V25			V25			V25			V25			V25			V25			V25			V25	P08510	1		V25
								S5			S5			S5			S5			S5								S5	tm
								S6			S6			S6			S6			S6								S6	tm
																				S1								S1	bib
																				E1								E1	bibliography	FIGURE 1
																				E2								E2	bibliography	FIGURE 2
																				E3								E3	bibliography
																				E4								E4	bibliography	FIGURE 4
																				R5								R5	formula or nomanclature	CCR5) receptors
																				E5								E5	bibliography	FIGURE 5
																				E6								E6	bibliography	FIGURE 6
																				E7								E7	bibliography	FIGURE 7
																				E8								E8	bibliography	FIGURE 8
																				E9								E9	bibliography	FIGURE 9
																				E10								E10	bibliography	FIGURE 10
																				I10								I10	bibliography	DOI10
																				E11								E11	bibliography	FIGURE 11
																				E12								E12	bibliography	FIGURE 12
																				A26								A26	formula or nomanclature	KcsA 26
																				S53								S53	equip/substate	GROMACS 53
																				L58								L58	equip/substate	HELANAL 58
																				P60								P60	equip/substate	DSSP60
																				A1986								A1986	bibliography	USA1986 1986
																				A2000								A2000	bibliography	USA 2000
3 12566539																									3 12566539				3 12566539
	K356G			K356G			K356			K356			K356			K356			K356			K356			p15387			K356		suggests that Lys 356 limited
	Y380C			Y380C			Y380C					Y380C	Y380T			Y380T			Y380T			Y380T			p15387			Y380T		te (Y380 in Kv2.1,
	K382V			K382V			K382V					K382V	K382V			K382V			K382V			K382V			p15387			K382V		conjunction with the K382V mutation.
not mut			H463			H463			H463			H463			H463			H463			H463			H463	p22460		1	H463		the lysine 356 in Kv2.1 (position 463 in Kv1.5). T
not mut			T449			T449			T449			T449			T449			T449	T449			T449			p08510			T449		T449 in Shaker
		N51A			N51A			N51A						N51A			N51A			N51A			N51A					N51A	equip/substate	type of glass
								H5			H5			H5			H5			H5			H5					H5	bibliography	Comparison of H5,
																				K1			K1					K1	protein or ground name	DRK1
																				A3			A3					A3	equip/substate	into the pcDNA3 expression
																				S6			S6					S6	tm	mutations to the S6 region,
																				H6			H6					H6	formula or nomanclature	At pH 6.8
																				H7			H7					H7	formula or nomanclature	pH 7.3,
																				D8			D8					D8	protein or ground name	CD8 expression
																				H8			H8					H8	formula or nomanclature	At pH 8.0
																				C50			C50					C50	formula or nomanclature	the IC50 for block
																				K293			K293					K293	equip/substate	line, HEK293
																				C356								C356	formula or nomanclature	position 356 cysteine
																				M450			M450					M450	equip/substate	Dynabeads M450 conjugated
																				S41090			S41090					S41090	bibliography	stitutes of Health NS41090.
4 11429439																									4 11429439			4 11429439
	R362Q			R362Q			R362			R362			R362Q			R362Q			R362Q			R362Q			p08510			R362Q		for R362Q mutations)
	R365Q			R365Q			R365Q			R365Q			R365			R365			R365			R365			p08510			R365		R365, and
not mut			R368			R368	R368			R368			R368			R368			R368			R368			p08510			R368		, and R368)
	E418C			E418C			E418C			E418C			E418C			E418C			E418C			E418C			p08510			E418C		to 418C in t
	A419C			A419C			A419			A419			A419C			A419C			A419C			A419C			p08510			A419C		ring A419C Is Also
	W434F			W434F			W434F			W434F			W434			W434			W434			W434			p08510			W434		with W434F
not mut			W435			W435	W435			W435			W435			W435			W435			W435			p08510			W435		W435, and
not mut			Y445			Y445	Y445			Y445			Y445			Y445			Y445			Y445			p08510			Y445		, and Y445) c
not mut			V451			V451			V451			V451			V451			V451	V451			V451			p08510			V451		6 (V451 or G452). T
not mut			G452			G452	G452			G452			G452			G452			G452			G452			p08510			G452		6 (V451 or G452). T
								S4			S4			S4			S4			S4			S4					S4	tm
								S5			S5			S5			S5			S5			S5					S5	tm
								S6			S6			S6			S6			S6			S6					S6	tm
																				S1			S1					S1	tm
																				S2			S2					S2	tm
																				R2			R2					R2	short name unkonwn	position of R2 and R3
																				H2			H2					H2	equip/substate	NH2-terminal
																				R3			R3					R3	short name unkown	position of R2 and R3
																				H4			H4					H4	protein or ground name	ShakerH4 channels
																				H7			H7					H7	formula or nomanclature	to pH 7.5 by N
																				T7			T7					T7	equip/substate	transcribed using the T7
																				C8								C8	formula or nomanclature	pAcc 80 – ()
																				C16			C16					C16	formula or nomanclature	E418C 16.3
																				C19			C19					C19	formula or nomanclature	A419C 19.3
																				C35			C35					C35	formula or nomanclature	E418C 35.4
																				S80			S80					S80	formula or nomanclature	ψCys 80 – ()
																				T80			T80					T80	formula or nomanclature	τMTSET 80 – ()
																				C80								C80	formula or nomanclature	pAcc 80 – ()
																				R97006			R97006					R97006	bibliography	Portland, OR 97006
5 15980874																												5 15980874	5 15980874
								D80						D80						D80								D80	substrate	solution containing (mM): K-aspartate 80,
								M450			M450			M450			M450			M450			M450					M450	substrate	(Dynabeads M450; Dynal
																				A1			A1					A1	pdf error	A1expð_x0002_t=t1
																				E1			E1					E1	pdf error	(half-lifeE1.5 h),
																				T1			T1					T1	pdf error	wheret1,t2andtnare the GREEK SYMBOLS TAU IS CAP T CONVERT
																				K1			K1					K1	formula or nomanclature	þIK1þ
																				D1			D1					D1	equip/substate	tubes (GD1; Narishige Co. Ltd
																				M1			M1					M1	formula or nomanclature	721.6mM 1.570.4
																				Q1			Q1					Q1	protein or ground name	KCNQ1/
																				P1			P1					P1	protein or ground name	MiRP1,
																				M2			M2					M2	formula or nomanclature	717.1mM 2.070.7
																				V2			V2					V2	formula or nomanclature	0 mV 2.671.3 nM
																				A2			A2					A2	pdf error	t1ÞþA2expð_x0002_t=t2Þþ
																				P2			P2					P2	equip/substate	4,5-bisphosphate, PIP2, controls
																				H2			H2					H2	equip/substate	KH2PO4
																				V3			V3					V3	formula or nomanclature	80 mV3 n
																				M3			M3					M3	formula or nomanclature	29.6718.0 nM 3.073.3
																				M4			M4					M4	formula or nomanclature	50mM4-aminopyridine
																				K4			K4					K4	formula or nomanclature	þminK4K
																				P5			P5					P5	equip/substate	MgATP 5, phospho
																				S5			S5					S5	equip/substate	HEPES 5 and
																				A5			A5					A5	equip/substate	and EGTA 5
																				D8			D8					D8	equip/substate	the CD8 antigen
																				P9			P9					P9	equip/substate	by PCLAMP 9.0
																				N10			N10					N10	pdf error	(ICON-ISP)/ICON 10
																				S10			S10					S10	equip/substate	HEPES 10
																				V10			V10					V10	formula or nomanclature	andþ40 Mv 10
																				P10			P10					P10	formula or nomanclature	SP 10µ µM
																				F12			F12					F12	formula or nomanclature	grown in Hams-F12 medium
																				E16			E16					E16	pdf error	half-life values (E16.5 h). APROX = CONVERTED TO E
																				V17			V17					V17	formula or nomanclature	+50 mV 17.277.4 nM
																				D20			D20					D20	protein or ground name	APD20 APD50 APD90
																				V22			V22					V22	formula or nomanclature	+40 mV 22.377.9 nM
																				M25			M25					M25	formula or nomanclature	CA 1 nM25 Mv
																				V29			V29					V29	formula or nomanclature	0 mV 29.6718.0 nM
																				E30			E30					E30	formula or nomanclature	CD-1 mice (E30 g) and
																				V40			V40					V40	formula or nomanclature	60 mV-40 Mv
																				P40			P40					P40	formula or nomanclature	P40.05).
																				V50			V50					V50	formula or nomanclature	50mV50 ms
																				C50			C50					C50	formula or nomanclature	yielded IC50andnHvalues
																				D50			D50					D50	protein or ground name	APD20 APD50 APD90
																				P50			P50					P50	formula or nomanclature	4-AP 50µM
																				E80			E80					E80	formula or nomanclature	Typically E80% of capacitance
																				D90			D90					D90	protein or ground name	APD20 APD50 APD90
																				A100			A100					A100	formula or nomanclature	2 nA100 ms
																				P100			P100					P100	formula or nomanclature	SP 100 µM
																				V135			V135					V135	formula or nomanclature	Tail at +60 mV 135.8717.7mM
																				V147			V147					V147	formula or nomanclature	0 mV 147.9717.1mM
																				V173			V173					V173	formula or nomanclature	+60 mV 173.5721.6mM
																				N200			N200					N200	formula or nomanclature	(ICON-ICA)/ICON200 ms
																				A200			A200					A200	formula or nomanclature	nMCA. A200-ms prepulse to
																				A250			A250					A250	formula or nomanclature	500 pA250 ms
																				G418			G418					G418	equip/substate	and 0.25 mg ml 1 G418 (a neomycin analog
																				A500			A500					A500	formula or nomanclature	CA 500µM
																				F2002			F2002					F2002	bibliography	work was supported by CICYT (SAF2002-02304),
6 10370099																									6 10370099			6 10370099
not mut			C13			C13	C13			C13			C13			C13			C13			C13			p15385			C13		cysteine residue C13 to an
			S36			S36			S36			S36			S36			S36	S36			S36			p15385			S36		35•S36A•R37S and
	R37C			R37C			R37C					R37C	R37C			R37C			R37C			R37C			p15385			R37C		35•S36A•R37S and
			A39			A39			A39			A39			A39			A39	A39			A39			p15385			A39		∆2–37•A39C: a=
	K533Y			K533Y			K533Y					K533Y	K533Y			K533Y			K533Y			K533Y			p15385			K533Y		C-type inactivation (K533Y).
			C37			C37	C37			C37			C37			C37			C37			C37			p15385			C37		by introducing an N-terminal cysteine residue (C37).
								S1			S1			S1			S1			S1			S1					S1	tm
																				S4			S4					S4	tm	the S4-S5 linker
																				S5			S5					S5	tm	the S4-S5 linker
																				P6			P6					P6	equip/substate	using the SP6 mMessage mMachine kit
																				H7			H7					H7	formula or nomanclat	pH 7.2 with 10 mM
																				C10			C10					C10	equip/substate	TURBO TEC 10C, npi electronic, Tamm, Germany
																				P64			P64					P64	equip/substate	vector pSP64T [6].
																				A89			A89					A89	bibliography	USA 89:2466
																				A93			A93					A93	bibliography	USA 93:15119–
																				A277			A277					A277	bibliography	. Biophys J 70:A277
7 17704179																									7 17704179			7 17704179
not mut			L151			L151			L151			L151			L151			L151	L151			L151			p63142			L151		Residues L151 an
not mut			L154			L154			L154			L154			L154			L154	L154			L154			p63142			L154		z axis; included are NH31–L154, E157, R163, E183, D220, E226, E236, R240, K247, D259, E273, E276, K277, E279, D280, R309, and H310, R294, R297, R300, R303, K306,
not mut			E157			E157	E157			E157			E157			E157			E157			E157			p63142			E157		z axis; included are NH31–L154, E157, R163, E183, D220, E226, E236, R240, K247, D259, E273, E276, K277, E279, D280, R309, and H310, R294, R297, R300, R303, K306,
not mut			R163			R163	R163			R163			R163			R163			R163			R163			p63142			R163		z axis; included are NH31–L154, E157, R163, E183, D220, E226, E236, R240, K247, D259, E273, E276, K277, E279, D280, R309, and H310, R294, R297, R300, R303, K306,
not mut			E183			E183	E183			E183			E183			E183			E183			E183			p63142			E183		z axis; included are NH31–L154, E157, R163, E183, D220, E226, E236, R240, K247, D259, E273, E276, K277, E279, D280, R309, and H310, R294, R297, R300, R303, K306,
not mut			D220			D220	D220			D220			D220			D220			D220			D220			p63142			D220		z axis; included are NH31–L154, E157, R163, E183, D220, E226, E236, R240, K247, D259, E273, E276, K277, E279, D280, R309, and H310, R294, R297, R300, R303, K306,
not mut			E226			E226	E226			E226			E226			E226			E226			E226			p63142			E226		z axis; included are NH31–L154, E157, R163, E183, D220, E226, E236, R240, K247, D259, E273, E276, K277, E279, D280, R309, and H310, R294, R297, R300, R303, K306,
not mut			I230			I230			I230			I230			I230			I230	I230			I230			p63142			I230		are near I230 in
not mut			E236			E236	E236			E236			E236			E236			E236			E236			p63142			E236		z axis; included are NH31–L154, E157, R163, E183, D220, E226, E236, R240, K247, D259, E273, E276, K277, E279, D280, R309, and H310, R294, R297, R300, R303, K306,
not mut			R240			R240	R240			R240			R240			R240			R240			R240			p63142			R240		z axis; included are NH31–L154, E157, R163, E183, D220, E226, E236, R240, K247, D259, E273, E276, K277, E279, D280, R309, and H310, R294, R297, R300, R303, K306,
not mut			K247			K247	K247			K247			K247			K247			K247			K247			p63142			K247		z axis; included are NH31–L154, E157, R163, E183, D220, E226, E236, R240, K247, D259, E273, E276, K277, E279, D280, R309, and H310, R294, R297, R300, R303, K306,
not mut			D259			D259	D259			D259			D259			D259			D259			D259			p63142			D259		z axis; included are NH31–L154, E157, R163, E183, D220, E226, E236, R240, K247, D259, E273, E276, K277, E279, D280, R309, and H310, R294, R297, R300, R303, K306,
not mut			F267			F267			F267			F267			F267			F267	F267			F267			p63142			F267		responding to F267 in the
not mut			E273			E273	E273			E273			E273			E273			E273			E273			p63142			E273		z axis; included are NH31–L154, E157, R163, E183, D220, E226, E236, R240, K247, D259, E273, E276, K277, E279, D280, R309, and H310, R294, R297, R300, R303, K306,
not mut			E276			E276	E276			E276			E276			E276			E276			E276			p63142			E276		z axis; included are NH31–L154, E157, R163, E183, D220, E226, E236, R240, K247, D259, E273, E276, K277, E279, D280, R309, and H310, R294, R297, R300, R303, K306,
not mut			K277			K277	K277			K277			K277			K277			K277			K277			p63142			K277		z axis; included are NH31–L154, E157, R163, E183, D220, E226, E236, R240, K247, D259, E273, E276, K277, E279, D280, R309, and H310, R294, R297, R300, R303, K306,
not mut			E279			E279	E279			E279			E279			E279			E279			E279			p63142			E279		z axis; included are NH31–L154, E157, R163, E183, D220, E226, E236, R240, K247, D259, E273, E276, K277, E279, D280, R309, and H310, R294, R297, R300, R303, K306,
not mut			D280			D280	D280			D280			D280			D280			D280			D280			p63142			D280		z axis; included are NH31–L154, E157, R163, E183, D220, E226, E236, R240, K247, D259, E273, E276, K277, E279, D280, R309, and H310, R294, R297, R300, R303, K306,
not mut			R294			R294	R294			R294			R294			R294			R294			R294			p63142			R294		(R294 in
not mut			F267			F267			F267			F267			F267			F267	V295			V295			p63142			V295		corresponding residues I230 (in
not mut			R297			R297	R297			R297			R297			R297			R297			R297			p63142			R297		z axis; included are NH31–L154, E157, R163, E183, D220, E226, E236, R240, K247, D259, E273, E276, K277, E279, D280, R309, and H310, R294, R297, R300, R303, K306,
not mut			R300			R300	R300			R300			R300			R300			R300			R300			p63142			R300		z axis; included are NH31–L154, E157, R163, E183, D220, E226, E236, R240, K247, D259, E273, E276, K277, E279, D280, R309, and H310, R294, R297, R300, R303, K306,
not mut			R303			R303	R303			R303			R303			R303			R303			R303			p63142			R303		z axis; included are NH31–L154, E157, R163, E183, D220, E226, E236, R240, K247, D259, E273, E276, K277, E279, D280, R309, and H310, R294, R297, R300, R303, K306,
not mut			K306			K306	K306			K306			K306			K306			K306			K306			p63142			K306		z axis; included are NH31–L154, E157, R163, E183, D220, E226, E236, R240, K247, D259, E273, E276, K277, E279, D280, R309, and H310, R294, R297, R300, R303, K306,
not mut			R309			R309	R309			R309			R309			R309			R309			R309			p63142			R309		z axis; included are NH31–L154, E157, R163, E183, D220, E226, E236, R240, K247, D259, E273, E276, K277, E279, D280, R309, and H310, R294, R297, R300, R303, K306,
not mut			H310			H310	H310			H310			H310			H310			H310			H310			p63142			H310		z axis; included are NH31–L154, E157, R163, E183, D220, E226, E236, R240, K247, D259, E273, E276, K277, E279, D280, R309, and H310, R294, R297, R300, R303, K306,
not mut			K312			K312	K312			K312			K312			K312			K312			K312			p63142			K312		K312 , K322, and R326 in the
not mut			K322			K322	K322			K322			K322			K322			K322			K322			p63142			K322		K312 , K322, and R326 in the
not mut			R326			R326			R326			R326			R326			R326	R326			R326			p63142			R326		K312 , K322, and R326 in the
not mut			F348			F348			F348			F348			F348			F348	F348			F348			p63142			F348		Shaker or F348 and A351 in Kv1.2
not mut			A351			A351			A351			A351			A351			A351	A351			A351			p63142			A351		Shaker or F348 and A351 in Kv1.2
not mut			D352			D352			D352			D352			D352			D352	D352			D352			p63142			D352		and D352 near
not mut			R354			R354			R354			R354			R354			R354	R354			R354			p63142			R354		and R354 near
not mut			T421			T421			T421			T421			T421			T421	T421			T421			p63142			T421		T421 are set to b
not mut			E283			E283			E283			E283			E283			E283	E283			E283			p08510			E283		E283 (in S2) with
not mut			E293			E293			E293			E293			E293			E293	E293			E293			p08510			E293		with E293 (in
not mut			D316			D316			D316			D316			D316			D316	D316			D316			p08510			D316		and D316 (in
not mut			R362			R362			R362			R362			R362			R362	R362			R362			p08510			R362		(R362 in Shak
not mut			V363			V363			V363			V363			V363			V363	V363			V363			p08510			V363		rresponding to V363 in
not mut			R368			R368			R368			R368			R368			R368	R368			R368			p08510			R368		with R368 and
	R371H			R371H			R371H					R371H	R371H			R371H			R371H			R371H			p08510			R371H		he R371H is suf
not mut			K374			K374			K374			K374			K374			K374	K374			K374			p08510			K374		, and K374 (
not mut			F416			F416			F416			F416			F416			F416	F416			F416			p08510			F416		(F416 and A419 in Shaker o
not mut			A419			A419			A419			A419			A419			A419	A419			A419			p08510			A419		(F416 and A419 in Shaker o
not mut			D278			D278			D278			D278			D278			D278	D278			D278			eag			D278		between D278 (
not mut			D327			D327			D327			D327			D327			D327	D327			D327			eag			D327		and D327 (in
not mut			G101			G101			G101			G101			G101			G101	G101			G101			kvap			G101		matched G101 of the KvAP chann
								S1			S1			S1			S1			S1			S1					S1	tm
								S2			S2			S2			S2			S2			S2					S2	tm
								S3			S3			S3			S3			S3			S3					S3	tm
								S4			S4			S4			S4			S4			S4					S4	tm
								S5			S5			S5			S5			S5			S5					S5	tm
								S6			S6			S6			S6			S6			S6					S6	tm
																				H1			H1					H1	formula or nomanclature	conduction of H1 through the voltag
																				T1			T1					T1	motif	N-terminal T1 domain
																				K1			K1					K1	formula or nomanclature	water molecules and 3 K1 ions in the por
																				E1			E1					E1	bibliography	FIGURE 1
																				K2			K2					K2	protein or ground name	and UNK2, respectively
																				E2			E2					E2	bibliography	FIGURE 2
																				P3			P3					P3	protein or ground name	TIP3P potential function was used for water
																				H3			H3					H3	equip/substate	the zwitterionic NH3 1and COO[1]termini
																				E3			E3					E3	bibliography	FIGURE 3
																				E4			E4					E4	bibliography	FIGURE 4
																				E5			E5					E5	bibliography	FIGURE 5
																				E6			E6					E6	bibliography	FIGURE 6
																				E7			E7					E7	bibliography	FIGURE 7
																				E8			E8					E8	bibliography	FIGURE 8
																				M27			M27					M27	equip/substate	function PARAM27 for protein
																				L64			L64					L64	bibliography	channel.Biophys. J.90:L64–L66.
																				L66			L66					L66	bibliography	channel.Biophys. J.90:L64–L66.
																				A79			A79					A79	protein or ground name	(PDB code 2A79)
																				L90			L90					L90	bibliography	e.Biophys. J.91:L90–L92.
																				L92			L92					L92	bibliography	e.Biophys. J.91:L90–L92.
																				L60637			L60637					L60637	bibliography	St., Chicago, IL 60637.
8 12738871																									8 12738871			8 12738871
not mut			S46			S46			S46			S46			S46			S46	S46			S46			RCSB019097 kirbac1.1			S46		enta and Ser46 is colored
not mut			D50			D50			D50			D50	D50					D50	D50					D50	RCSB019097 kirbac1.1			D50		nus. Asp50 is col
not mut			L56			L56			L56			L56			L56			L56			L56			L56	RCSB019097 kirbac1.1	1		L56
not mut			K57			K57			K57			K57			K57			K57			K57			K57	RCSB019097 kirbac1.1	1		K57
not mut			V58			V58			V58			V58			V58			V58			V58			V58	RCSB019097 kirbac1.1	1		V58
not mut			W60			W60			W60			W60			W60			W60			W60			W60	RCSB019097 kirbac1.1	1		W60
not mut			G134			G134			G134			G134			G134			G134	G134			G134			RCSB019097 kirbac1.1			G134		els the Gly134
not mut			G137			G137			G137			G137			G137			G137			G137			G137	RCSB019097 kirbac1.1		1	G137		has glycine residues at positions 134, 137, and 143 of the inner helix. O
not mut			I138			I138	I138					I138	I138					I138	I138					I138	RCSB019097 kirbac1.1			I138		residues Ile138, Glu187, and Glu258
not mut			T142			T142	T142					T142	T142					T142	T142					T142	RCSB019097 kirbac1.1			T142		(Thr142, Phe146, and Ala150) form part
not mut			G143			G143	G143					G143	G143					G143	G143			G143			RCSB019097 kirbac1.1			G143		ion of Gly143 in
not mut			F146			F146	F146					F146	F146					F146	F146					F146	RCSB019097 kirbac1.1			F146		(Thr142, Phe146, and Ala150) form part
not mut			R148			R148			R148			R148			R148			R148	R148					R148	RCSB019097 kirbac1.1			R148		the conserved Arg148
not mut			A150			A150	A150					A150	A150					A150	A150					A150	RCSB019097 kirbac1.1			A150		(Thr142, Phe146, and Ala150) form part
not mut			R151			R151			R151			R151			R151			R151			R151			R151	RCSB019097 kirbac1.1		1	R151		g to the presence of positively charged arginine and lysine residues (residues 151 to 155) that
not mut			R153			R153			R153			R153			R153			R153			R153			R153	RCSB019097 kirbac1.1	1		R153
not mut			K155			K155			K155			K155			K155			K155			K155			K155	RCSB019097 kirbac1.1		1	K155		g to the presence of positively charged arginine and lysine residues (residues 151 to 155) that
not mut			R181			R181			R181			R181			R181			R181			R181			R181	RCSB019097 kirbac1.1	1		R181
not mut			E187			E187	E187					E187	E187					E187	E187					E187	RCSB019097 kirbac1.1			E187		residues Ile138, Glu187, and Glu258
not mut			E258			E258			E258			E258			E258			E258	E258					E258	RCSB019097 kirbac1.1			E258		residues Ile138, Glu187, and Glu258
not mut			L164			L164	L164					L164	L164					L164	L164					L164	kir6.2			L164		(Leu164, Phe168, and Ala172) line t
not mut			F168			F168	F168					F168	F168					F168	F168					F168	kir6.2			F168		(Leu164, Phe168, and Ala172) line t
not mut			A172			A172	A172					A172	A172					A172	A172					A172	kir6.2			A172		(Leu164, Phe168, and Ala172) line t
not mut			G83			G83			G83			G83			G83			G83	G83					G83	mthk			G83		inge region is Gly83
not mut			P473			P473			P473			P473			P473			P473	P473					P473	P08510			P473		proline residues (Pro473 and Pro475)
not mut			P475			P475	P475					P475	P475					P475	P475					P475	P08510			P475		proline residues (Pro473 and Pro475)
								S1			S1			S1			S1			S1			S1					S1	TM and BIB	lectron density maps (fig. S1) (4
								S2			S2			S2			S2			S2			S2					S2	TM and BIB	(fig. S2). The pos
														S3			S3			S3			S3					S3	TM and BIB	(S2), and indigo (S3). The inner helices are co
														S4			S4			S4			S4					S4	TM and BIB	an extra K binding site (S4) is present (
		A125			A125			A125						A125			A125			A125			A125					A125	equip/substate	Thimerosal A125C
		T128			T128			T128						T128			T128			T128			T128					T128	equip/substate	Thimerosal T128C
																				C1			C1					C1	bibliography	www.sciencemag.org/cgi/content/full/1085028/DC1
																				C2			C2					C2	formula or nomanclature	l A125C 2 20.0 –
																				P7			P7					P7	formula or nomanclature	code 1P7B; ID no. RCSB019097)
																				E20			E20					E20	bibliography	A R T I C L E 20
																				L300			L300					L300	bibliography	CE VOL 300 20 JUNE 2003
																				E2003			E2003					E2003	bibliography	CE VOL 300 20 JUNE 2003
																				D129929			D129929					D129929	bibliography	of HD 129929
9 16111489																									9 16111489			9 16111489
	L97A			L97A			L97A					L97A	L97A			L97A			L97A			L97A			q14721			L97A		L97A
			I100			I100			I100			I100			I100			I100	I100			I100			q14721			I100		*I100A
	L117A			L117A			L117A					L117A	L117A			L117A			L117A			L117A			q14721			L117A		L117A
			V125			V125			V125			V125			V125			V125	V125			V125			q14721			V125		*V125A
	L135A			L135A			L135A					L135A	L135A			L135A			L135A			L135A			q14721			L135A		L135A
	A154Y			A154Y			A154Y					A154Y	A154Y			A154Y			A154Y			A154Y			q14721			A154Y		A154Y
not mut			E283			E283	E283			E283			E283			E283			E283			E283			p08510			E283		(E283, E293 and D316)
not mut			E293			E293			E293			E293			E293			E293	E293			E293			p08510			E293		(E283, E293 and D316)
not mut			D316			D316	D316			D316			D316			D316			D316			D316			p08510			D316		(E283, E293 and D316)
not mut			H117			H117			H117			H117			H117			H117			H117			H117	h7bz66		1	H117		His at position 117
								S1			S1			S1			S1			S1			S1					S1	tm
								S3			S3			S3			S3			S3			S3					S3	tm
								S4			S4			S4			S4			S4			S4					S4	tm
								S6			S6			S6			S6			S6			S6					S6	tm
								V50			V50			V50			V50			V50			V50					V50	pdf conv error	vsub50%
																				A1			A1					A1	formula or nomanclature	L135A 1.5
																				T1			T1					T1	motif
																				I1								I1	formula or nomanclature	f1:D= score i1
																				C1			C1					C1	protein or ground name	VKC1 -26.
																				S2			S2					S2	TM
																				I2								I2	formula or nomanclature	D= score i2
																				G2			G2					G2	bibliography	Canada T6G 2E9,
																				C3			C3					C3	protein or ground name	VKC3 -30.5
																				C4			C4					C4	protein or ground name	VKC4 -26
																				C5			C5					C5	protein or ground name	VKC5 -30
																				S5			S5					S5	tm
																				C6			C6					C6	protein or ground name	VKC6 -16.4
																				T6			T6					T6	bibliography	Canada T6G 2E9,
																				S6			S6					S6	tm
																				C7			C7					C7	protein or ground name	VKC7 -16.5
																				E7			E7					E7	formula or nomanclature	MAE 7.5
																				C8			C8					C8	protein or ground name	VKC8
																				C9			C9					C9	protein or ground name	VKC9 -25
																				E9			E9					E9	bibliography	Canada T6G 2E9,
																				C10			C10					C10	protein or ground name	VKC10 -5
																				C12			C12					C12	protein or ground name	VKC12 -21.7
																				C13			C13					C13	protein or ground name	VKC13 -24
																				C15			C15					C15	protein or ground name	VKC15 -3
																				C16			C16					C16	protein or ground name	VKC16 -20.8
																				C17			C17					C17	protein or ground name	VKC17 -4.87
																				C19			C19					C19	protein or ground name	VKC19 -14.2
																				C20			C20					C20	protein or ground name	VKC20 -6
																				C21			C21					C21	protein or ground name	VKC21 -8
																				C23			C23					C23	protein or ground name	VKC23 -2.8
																				C24			C24					C24	protein or ground name	VKC24 -9.2
																				C26			C26					C26	protein or ground name	VKC26 -1.9
																				C29			C29					C29	protein or ground name	VKC29 +5
																				C30			C30					C30	protein or ground name	VKC30 +16.8
																				C31			C31					C31	protein or ground name	VKC31 -4
																				C32			C32					C32	protein or ground name	VKC32 -1
																				C33			C33					C33	protein or ground name	VKC33 +5.8
																				C35			C35					C35	protein or ground name	VKC35 +5
																				C36			C36					C36	protein or ground name	VKC36 +13
																				C38			C38					C38	protein or ground name	VKC38 +7
																				C43			C43					C43	protein or ground name	VKC43 +19.1
																				R44			R44					R44	bibliography	Curr Biol2005, 15(2):R44-7.
																				C59			C59					C59	protein or ground name	VKC59 -16
																				M62			M62					M62	equip/substate	d BLOSUM62 and PAM100
																				C97			C97					C97	protein or ground name	VKC97 -46.4
																				C98			C98					C98	protein or ground name	VKC98 (Kv1.4 dog),
																				C99			C99					C99	protein or ground name	VKC99 +5.4
																				M100			M100					M100	equip/substate	d BLOSUM62 and PAM100
																				C105			C105					C105	protein or ground name	VKC105 -1.4
																				C139			C139					C139	protein or ground name	VKC139 +20.2
																				C140			C140					C140	protein or ground name	VKC140 +22.2
																				C144			C144					C144	protein or ground name	VKC144 +37
																				C146			C146					C146	protein or ground name	VKC146 -8.7
																				C149			C149					C149	protein or ground name	VKC149 -40
																				C153			C153					C153	protein or ground name	VKC153 +63
																				C159			C159					C159	protein or ground name	VKC159 -14
																				C161			C161					C161	protein or ground name	VKC161 +25
																				C164			C164					C164	protein or ground name	VKC164 +17
																				C166			C166					C166	protein or ground name	VKC166 -9.8
																				C171			C171					C171	protein or ground name	nd VKC171 (Kv4.3 mouse)
																				C178			C178					C178	protein or ground name	VKC178 -14.6
																				C179			C179					C179	protein or ground name	VKC179 -12.9
																				C194			C194					C194	protein or ground name	VKC194 +1.8
																				C210			C210					C210	protein or ground name	VKC210 -19
																				C218			C218					C218	protein or ground name	VKC218 +30
																				C225			C225					C225	protein or ground name	VKC225 +1.8
																				C239			C239					C239	protein or ground name	VKC239 -39.3
																				C249			C249					C249	protein or ground name	VKC249 +5.6
																				C268			C268					C268	protein or ground name	VKC268 -21.6
																				C277			C277					C277	protein or ground name	VKC277 -31.7
																				K293			K293					K293	equip/substate	uch as HEK293
																				Y727			Y727					Y727	formula or nomanclature	A154Y 727.
																				C1231			C1231					C1231	BIB	1):C1231-8.
10 12077175																									10 12077175			10 12077175
	E325D			E325D			E325D					E325D	E325D			E325D			E325D			E325D			q09470			E325D		mutations E325D
	V408A			V408A			V408A					V408A	V408A			V408A			V408A			V408A			q09470			V408A		d V408A, residing
	V478C			V478C			V478C			V478C			V478C			V478C			V478C			V478C			p08510			V478C		with the V478C substi
								S5			S5			S5			S5			S5			S5					S5	tm
								S6			S6			S6			S6			S6			S6					S6	tm
																				A1			A1					A1	motif	the EA1 subunits
																				V1			V1					V1	formula or nomanclature	half-maximal inactivation, V1/2
																				T4			T4					T4	formula or nomanclature	WT 4.4_x0006_0.1 (139)
																				S4			S4					S4	TM
																				T5			T5					T5	formula or nomanclature	WT-WT 5.7_x0006_0.2 (47)
																				D6			D6					D6	formula or nomanclature	WT-E325D 6.2_x0006_0.2 (27
																				H7			H7					H7	formula or nomanclature	nd 5 HEPES, pH 7.4. T
																				A7			A7					A7	formula or nomanclature	WT-V408A 7.8_x0006_0.3 (17)
																				A8			A8					A8	formula or nomanclature	V408A 8.1_x0006_0.2 (61)
																				D9			D9					D9	formula or nomanclature	E325D 9.0_x0006_0.5 (15)
																				C16			C16					C16	equip/substate and bib	with an I TC16 data acquisition interface
																				A98			A98					A98	equip/substate	Sci USA 98:14055–14059.
																				A216			A216					A216	equip/substate	Biophys J 74:A216
																				R97201			R97201					R97201	equip/substate	k Road, Portland, OR 97201. E
11 18487312																									11 18487312			11 18487312
			R1			R1	R1			R1			R1			R1			R1			R1						R1	short version of discussed residues	replacing R1 with a lysine residue (K
			R2			R2	R2			R2			R2			R2			R2			R2						R2	short version of discussed residues	which R2 and R3 form salt bridges
			R3			R3	R3			R3			R3			R3			R3			R3						R3	short version of discussed residues	which R2 and R3 form salt bridges
			R4			R4	R4			R4			R4			R4			R4			R4						R4	short version of discussed residues	arginine residues (R1–R4).
not mut			F2			F2	F2			F2			F2			F2			F2			F2						F2	short version of f233
not mut			K4			K4	K4			K4			K4			K4			K4			K4						K4	short version of discussed residues	for K4) and the ti
not mut			K5			K5	K5			K5			K5			K5			K5			K5						K5	short version of discussed residues	. K5 (K306 of S4)
not mut			K3			K3			K3			K3			K3			K3	K3			K3						K3	short version of discussed residues	for K3 and
not mut			I177			I177			I177			I177			I177			I177	I177			I177			p16389			I177		f R1 and I177 (of S1)
not mut			E183			E183	E183			E183			E183			E183			E183			E183			p16389			E183		ctions with E183 in
not mut			E226			E226	E226			E226			E226			E226			E226			E226			p16389			E226		and E226 in
not mut			I230			I230	I230			I230			I230			I230			I230			I230			p16389			I230		gested that R1 and I230
not mut			F233			F233	F233					F233	F233					F233	F233			F233			p16389			F233		F233 was greate
not mut			E236			E236	E236			E236			E236			E236			E236			E236			p16389			E236		urther movement to E236
not mut			D259			D259	D259			D259			D259			D259			D259			D259			p16389			D259		and D259. Com
not mut			R294			R294			R294			R294			R294			R294	R294			R294			p16389			R294		(R362 in Shaker, i.e., R294 in Kv1.2)
not mut			R303			R303	R303			R303			R303			R303			R303			R303			p16389			R303		R303 in Kv
not mut			K306			K306			K306			K306			K306			K306	K306			K306			p16389			K306		. K5 (K306 of S4)
not mut			E283			E283			E283			E283			E283			E283	E283			E283			p08510			E283		wn that E283 in Shaker
not mut			R362			R362			R362			R362			R362			R362	R362			R362			p08510			R362		(R362 in Shaker, i.e., R294 in Kv1.2)
not mut			R117			R117			R117			R117			R117			R117	R117			R117			kvap			R117		, R1 (R1 17 in KvAP
not mut			R126			R126			R126			R126			R126			R126	R126			R126			kvap			R126		nd R4 (R126 in KvAP
								K9			K9			K9			K9			K9			K9					K9	short version of discussed residues	but not K9, exhibits		***********************
								S1			S1			S1			S1			S1			S1					S1	tm
								S2			S2			S2			S2			S2			S2					S2	tm
								S3			S3			S3			S3			S3			S3					S3	tm
								S4			S4			S4			S4			S4			S4					S4	tm
								S6			S6			S6			S6			S6			S6					S6	tm
																				E1			E1					E1	bibliography	TABLE 1 Pepti
																				K1			K1					K1	pdf conv error	0.05, outward 350 K 1.7 (1.5)
																				F1			F1					F1	protein or ground name	of Kv1.2) was replaced with K (LF1K, shown
																				K2			K2					K2	pdf conv error	nward 350 K 2.8 (3.1)
																				V2			V2					V2	bibliography/prot nam	and V2 mutant channels.J. Gen. Phys
																				I2								I2	pdf conv error	?
																				D2			D2					D2	equip/substate	AMD 2.2-GHz processors
																				H2			H2					H2	equip/substate	d an NH2group, re
																				E2			E2					E2	bibliography	FIGURE 2
																				E3			E3					E3	bibliography	FIGURE 3 Sn
																				E4			E4					E4	bibliography	FIGURE 4
																				E5			E5					E5	bibliography	FIGURE 5
																				S5			S5					S5	TM
																				K6			K6					K6	formula or nomanclature	outward 350 K 6.1 (6.6)
																				E6			E6					E6	bibliography	FIGURE 6
																				H7			H7					H7	formula or nomanclature	pH 7) ioniz
																				R9			R9					R9	equip/substate	Of note, R9(a peptid
																				A30			A30					A30	formula or nomanclature	ce. A 30-ns-backward sim
																				L64			L64					L64	bibliography	nnel.Biophys. J.90:L64–L66.
																				L66			L66					L66	bibliography	nnel.Biophys. J.90:L64–L66.
																				A79			A79					A79	protein or ground name	n B, PDB file 2A79).
																				L90			L90					L90	bibliography	pore.Biophys. J.106:L90–L92.
																				L92			L92					L92	bibliography	pore.Biophys. J.106:L90–L92.
																				S96			S96					S96	equip/substate	nd the GROMOS96 param
12 9331360																									12 9331360			12 9331360
	G274E			G274E			G274E					G274E	G274E			G274E			G274E			G274E			o18476			G274E		The G274E substituti
	Y275F			Y275F			Y275F					Y275F	Y275F			Y275F			Y275F			Y275F			o18476			Y275F		orded from a Y275F variant
	Q489R			Q489R			Q489R					Q489R	Q489R			Q489R			Q489R			Q489R			o18476			Q489R		or the Q489R substitu
	Y576C			Y576C			Y576C					Y576C	Y576C			Y576C			Y576C			Y576C			o18476			Y576C		ed edits Y576C (pore
	I597V			I597V			I597V					I597V	I597V			I597V			I597V			I597V			o18476			I597V		and I597V (
								S4			S4			S4			S4			S4			S4					S4	tm
								S5			S5			S5			S5			S5			S5					S5	tm
								S6			S6			S6			S6			S6			S6					S6	tm
								Y14390			Y14390			Y14390			Y14390			Y14390			Y14390					Y14390	protein or ground name	under the accession number Y14390. We				example of acc num being seen as res
																				A1			A1					A1	equip/substate	formed. Poly A1mRNA was extracted from squid
																				R1			R1					R1	protein or ground name	One of the putative editing enzymes, ADAR1 (als
																				S1			S1					S1	TM
																				K1			K1					K1	pdf conv error	of K1 channel, K+ PDF2TXT AS 1
																				M1			M1					M1	motif	ermeability in both TM1 and TM2 of high
																				V1			V1					V1	formula or nomanclature	0.6; V1 523.862.5 mV; V2 524062 mV
																				N1			N1					N1	equip/substate	9) using nylon Hybond-N1membranes (Amersham Corp.). O
																				M2			M2					M2	motif	ermeability in both TM1 and TM2 of high
																				V2			V2					V2		0.6; V1 523.862.5 mV; V2 524062 mV
																				S2			S2					S2	TM
																				H2			H2					H2	equip/substate	resuspended in 15mlofH2O
																				A3			A3					A3	equip/substate	ct on RNA. RNA3
																				T4			T4					T4	equip/substate	fragment using T4 DNA ligase (Ne
																				H4			H4					H4	protein or ground name	from theShakerH4 B-protomer (
																				R5			R5					R5	protein or ground name	editing in kainate receptor GluR5 and GluR6 pre-mRNAs re
																				A5			A5					A5	formula or nomanclature	ence in the order of A5U.C.G with respect to t
																				R6			R6					R6	protein or ground name	editing in kainate receptor GluR5 and GluR6 pre-mRNAs re
																				H7			H7					H7	formula or nomanclature	d 2 mM K-EGTA (pH 7.2). Th
																				T7			T7					T7	equip/substate	g the Sequenase T7 DNA Polym
																				I8			I8					I8	equip/substate	nd theBstXI8site.
																				A66			A66					A66	bibliography	Mutations Affecting TEA 66,
																				A74			A74					A74	bibliography	. Acad. Sci. USA74,
																				V78			V78					V78	pdf conv error	nt traces from sqKv2 I597V 78% identity to 2 SEPARATE COLUMNS
																				A80			A80					A80	bibliography	tl. Acad. Sci. USA 80, 4094–4098
																				A85			A85					A85	bibliography	Natl. Acad. Sci. USA85, 5723–5
																				A93			A93					A93	bibliography	Acad. Sci. USA93,
																				H360								H360	formula or nomanclature	rved in t his 360 bp seg
																				R408			R408					R408	equip/substate	in vivo excision with the helper phage R408 (Clontech protocol N
																				S1989			S1989					S1989	formula or nomanclature	SSC, 0.1% SDS 1989) using nylon Hybo 2 COLUMNS
																				G1996			G1996					G1996	formula or nomanclature	CAG 1996). The pr
																				G2102			G2102					G2102	motif	Construction ofG2102AMutation
																				M30376			M30376					M30376	bibliography	Public Health Service grants GM30376
																				R51076			R51076					R51076	equip/substate	ch protocol No. PR51076). Sizes o
13 15135220																									13 15135220			13 15135220
not mut			M107			M107	M107			M107			M107			M107			M107			M107			tsha3			M107		were observed (Met107,
not mut			E171			E171	E171			E171			E171			E171			E171			E171			tsha3			E171		Glu171, and
not mut			K175			K175	K175					K175	K175					K175	K175					K175	tsha3			K175		and Lys 175) in
not mut			Q451			Q451			Q451			Q451			Q451			Q451			Q451			Q451	tsha3		1	Q451		glutamine at position 451 strongly
not mut			C477			C477			C477			C477			C477			C477			C477			C477	tsha3		1	C477		the presence of a cysteine residue in position 477 of th
								C1510			C1510			C1510			C1510			C1510			C1510					C1510	bibliography	C1501 – C1510.
								F1021			F1021			F1021			F1021			F1021			F1021					F1021	bibliography	Physiol. 278 (2000) F1013 – F1021
								S2			S2			S2			S2			S2			S2					S2	tm
								S4			S4			S4			S4			S4			S4					S4	tm
								S88			S88			S88			S88			S88			S88					S88	bibliography	Physiol. Rev. 72 (1992) S69 – S88.
																				S1			S1					S1	TM
																				T1			T1					T1	motif
																				L1			L1					L1	equip/substate	a TL1 AD/DA interface (Tecm
																				N1			N1					N1	equip/substate	was ligated into the pDsRed-N1 vector (BD
																				F2			F2					F2	pdf conv error	exponential (t= 22.06F2.96), whereas the kinetics +- WAS CONVERTED TO AN F
																				S3			S3					S3	TM
																				F3			F3					F3	pdf conv error	19.6F3.1 mV in cells + OR - CONV TO AN F
																				F4			F4					F4	formula or nomanclature	5, t2= 42.71F4.2). At PDF +- TO F
																				P5			P5					P5	bibliography	schaft (grants SFB431/P5 and
																				S5			S5					S5	TM
																				S6			S6					S6	TM
																				H8			H8					H8	formula or nomanclature	(pH 8.0), 0.5 M LiCl
																				A10			A10					A10	protein or ground name	ated with KCNA10, a hu
																				H10			H10					H10	equip/substate	DH10Bac cells which
																				T16			T16					T16	equip/substate	into the pET16b vector (Novagen)
																				S69			S69					S69	bibliography	Physiol. Rev. 72 (1992) S69 – S88.
																				F1013			F1013					F1013	bibliography	Physiol. 278 (2000) F1013 – F1021
																				C1501			C1501					C1501	bibliography	C1501 – C1510.
																				D2004			D2004					D2004	bibliography	D2004 Elsevier B.V. All rights reserved COPYRIGHT SYMBOL PDF
																				F252301			F252301					F252301	protein or ground name	AF 252301, Tsha2 AF 252302, human Kv
																				F252302			F252302					F252302	protein or ground name	AF 252301, Tsha2 AF 252302, human Kv
14 16308273																									14 16308273			14 16308273
not mut			R429			R429			R429			R429			R429			R429	R429			R429			q9nzv8			R429		two arginine residues (R426 and R429 in Kv4.3/R429 and R432 in Kv4.2)
not mut			R432			R432			R432			R432			R432			R432	R432			R432			q9nzv8			R432		two arginine residues (R426 and R429 in Kv4.3/R429 and R432 in Kv4.2)
not mut			R426			R426			R426			R426			R426			R426	R426			R426			q9uk17			R426		two arginine residues (R426 and R429 in Kv4.3/R429 and R432 in Kv4.2)
not mut			R429			R429			R429			R429			R429			R429	R429			R429			q9uk17			R429		two arginine residues (R426 and R429 in Kv4.3/R429 and R432 in Kv4.2)
not mut			E477			E477			E477			E477			E477			E477	E477			E477			p22459			E 477		residue, E 477 in hKv1.4, is
not mut			C96			C96			C96			C96			C96			C96	C96			C96			p08510			C96		that residues C96 (in the
not mut			C505			C505			C505			C505			C505			C505	C505			C505			p08510			C505		in) and C505 (in the
								S1			S1			S1			S1			S1			S1					S1	tm
								S4			S4			S5			S5			S5			S5					S5	tm
								S5			S5			S4			S4			S4			S4					S4	tm
								S6			S6			S6			S6			S6			S6					S6	tm
								T1			T1			T1			T1			T1			T1					T1	motif
																				K1			K1					K1	protein or ground name	TREK1, TWIK re
																				M1			M1					M1	equip/substate	fragment of pTM1 plasmid vector with a stop
																				V1			V1					V1	equation	exp(V_x0005_/V1/2)/b}],
																				Q1			Q1					Q1	protein or ground name	nd a KCNQ1-asso
																				P2			P2					P2	equip/substate	evels in oocytes.P2 levels in oocytes were mod
																				H2			H2					H2	equip/substate	n NH2terminal tru
																				I4			I4					I4	protein or ground name	ting PI 4 Kinase [38], h
																				A4			A4					A4	protein or ground name	.pl?KCNA4_
																				R4			R4					R4	equip/substate	s; GOR4, Garnier Osguthorpe and Ro
																				A5			A5					A5	protein or ground name	(SCNA5) [33]. I
																				H7			H7					H7	formula or nomanclature	pH 7.7). The
																				T7			T7					T7	equip/substate	ated using T7 RNA polym
																				M7			M7					M7	BIB equip/substate and prot or ground	Clapham DE. The TRPM7 cha
																				P8			P8					P8	equip/substate	erature. pCLAMP 8.0
																				C23			C23					C23	equip/substate	nd 1.4DC23 and
																				C40			C40					C40	equip/substate	1.4DC40 (') an
																				D50			D50					D50	formula or nomanclature	ED50of_x0001_/50
																				D96			D96					D96	equip/substate	in ND96 solution (m
																				A96			A96					A96	equip/substate	GOR4, HNNC, SIMPA96, SOPM,
																				N1464			N1464					N1464	bibliography	rint/ISSN 1464-5203 o
																				A1997			A1997					A1997	bibliography	cad Sci USA 1997;9
																				A2003			A2003					A2003	bibliography	ci USA 2003;10
																				P81102			P81102					P81102	bibliography	d a research grant (#P81102) from
15 17581856																									15 17581856			15 17581856
not mut			V287			V287	V287			V287			V287			V287			V287			V287			q8wn02			V287		a valine (V287) in Kv4.3, and G313 in Kv1.2
	R290A			R290A			R290			R290			R290			R290			R290			R290			q8wn02			R290		utants (R290A, R293A, R296A, and R302A) produ
	R293A			R293A			R293			R293			R293A			R293A			R293A			R293A			q8wn02			R293A		utants (R290A, R293A, R296A, and R302A) produ
	R296A			R296A			R296			R296			R296			R296			R296			R296			q8wn02			R296		utants (R290A, R293A, R296A, and R302A) produ
	R302A			R302A			R302A			R302A			R302A			R302A			R302A			R302A			q8wn02			R302A		utants (R290A, R293A, R296A, and R302A) produ
not mut			G306			G306			G306			G306			G306			G306	G306			G306			q8wn02			G306		G306 in K4.3. [Mo
not mut			R294			R294	R294			R294			R294			R294			R294			R294			p16389			R294		arginine in Kv1.2 (R294) is
not mut			K312			K312	K312			K312			K312			K312			K312			K312			p16389			K312		.2 channels (K312), which
not mut			G313			G313			G313			G313			G313			G313	G313			G313			p16389			G313		a valine (V287) in Kv4.3, and G313 in Kv1.2
								C1248			C1248			C1248			C1248			C1248			C1248					C1248	bibliography	, November , 2009; 297 (5): C1236-C1248
								C914			C914			C914			C914			C914			C914					C914	bibliography	hysiol293: C906–C914, 2007;
								S1			S1			S1			S1			S1			S1					S1	tm
								S2			S2			S2			S2			S2			S2					S2	tm
								S3			S3			S3			S3			S3			S3					S3	tm
								S4			S4			S4			S4			S4			S4					S4	tm
																				V1			V1					V1	formula or nomanclature	hifts in meanV1/2 values, wi
																				P1			P1					P1	formula or nomanclature	series of 1-s depolarizing P1 pulses fr
																				H2			H2					H2	equip/substate	y the three NH2-terminal muta
																				A2								A2	pdf conv err	ith a sigmoidala 2
																				P2			P2					P2	formula or nomanclature	P2 pulse applied to
																				R3			R3					R3	pdf conv err	results clearly indicated that each R3A mutan ARROW CONVERTED TO 3
																				V4			V4					V4	protein or ground name	IN KV4.3 INACTIV
																				A4								A4	pdf conv err	with a sigmoidala4 formulation
																				K4			K4					K4	protein or ground name	K4.3. [Modified TYPO OF KV4.3
																				S5			S5					S5	TM
																				H7			H7					H7	formula or nomanclature	S; pH 7.40]. A
																				T7			T7					T7	equip/substate	ssage mMachine T7 Ultra Kit
																				P9			P9					P9	equip/substate	pCLAMP 9 and O
																				A16			A16					A16	equip/substate	idata 1320A 16-bit acquisition system
																				V58			V58					V58	pdf conv err	id (_x000B_CSI,rec,_x0008_100 mV_x0007_58.4_x0004_18.4 ms,
																				D96			D96					D96	equip/substate	conducted in ND96 solution [contai
																				P100			P100					P100	pdf conv err	as HP_x0007__x0008_100 mV) and afte
																				V180			V180					V180	pdf conv err	CSI,_x0008_50 mV _x0007_180 ms].B: r
																				L293			L293					L293	bibliography	siol•VOL 293•SEPT
																				V544			V544					V544	pdf conv err	_x000B_CSI,_x0008_50 mV_x0007_544_x0004_40 ms;
																				C906			C906					C906	bibliography	hysiol293: C906–C914, 2007;
																				C907			C907					C907	bibliography	PAGE NUM
																				C908			C908					C908	bibliography	PAGE NUM
																				C909			C909					C909	bibliography	PAGE NUM
																				C910			C910					C910	bibliography	PAGE NUM
																				C911			C911					C911	bibliography	PAGE NUM
																				C912			C912					C912	bibliography	PAGE NUM
																				C913			C913					C913	bibliography	PAGE NUM
																				C1236			C1236					C1236	bibliography	, November , 2009; 297 (5): C1236-C1248
																				R2007			R2007					R2007	bibliography	SEPTEMBER 2007•ww
																				Y14214			Y14214					Y14214	bibliography	all, Buffalo, NY 14214 (e-ma
																				D20814			D20814					D20814	bibliography	ke, Bethesda MD 20814-
																				F454388			F454388					F454388	protein or ground name	k Accession No. AF454388) as
16 21106501																									16 21106501			16 21106501
	R167M			R167M			R167M					R167M	R167M			R167M			R167M			R167M			q09470			R167M		R167M
	F184C			F184C			F184C					F184C	F184C			F184C			F184C			F184C						F184C		F184C
	C185W			C185W			C185W					C185W	C185W			C185W			C185W			C185W						C185W		C185W
	T226R			T226R			T226R					T226R	T226R			T226R			T226R			T226R						T226R		T226R
	A242P			A242P			A242P					A242P	A242P			A242P			A242P			A242P						A242P		A242P
	G311S			G311S			G311S					G311S	G311S			G311S			G311S			G311S						G311S		G311S
	I407M			I407M			I407M					I407M	I407M			I407M			I407M			I407M						I407M		I407M
	F414S			F414S			F414S					F414S	F414S			F414S			F414S			F414S						F414S		F414S
								P510			P510			P510			P510			P510			P510					P510	pdf conv err	P<510 converted 2 txt p510
																				A1			A1					A1	equip/substate	type 1 (EA1) from controls (NC)
																				R1			R1					R1	formula or nomanclature	T226R 1:1 (0:1)
																				S1			S1					S1	tm
																				C1			C1					C1	bibliography	London WC1N 3BG, UK
																				M1			M1					M1	formula or nomanclature	R167M 1:1
																				W1			W1					W1	formula or nomanclature	C185W 1:2
																				V1			V1					V1	protein or ground name	characterize KV1.1
																				N1			N1					N1	protein or ground name	Na+ channel subunit SCN1B p
																				P1			P1					P1	formula or nomanclature	A242P 1:3 (0:3)
																				K2			K2					K2	bibliography	UK 2 MRC
																				S2			S2					S2	tm
																				N3			N3					N3	bibliography	London WC1N 3BG,
																				C3			C3					C3	formula or nomanclature	F184C 3:2 (1:1
																				K3			K3					K3	bibliography	UK 3 Institut
																				M3			M3					M3	formula or nomanclature	I407M 3:4 (3:3)
																				N4			N4					N4	protein or ground name	dium channelSCN4Amuta
																				S4			S4					S4	tm
																				S5			S5					S5		ator (DS5 stimulator; Digitimer, UK) vi
																				S6			S6					S6	tm
																				P40			P40					P40	pdf conv err	ble 2. NS P40.05; * > CONVET TO 4
																				P50			P50					P50	pdf conv err	40.05; *P50.05; **P50.01; * >convert to 5 in this case
																				P511			P511					P511	equip/substate	reamplifier (LP511 amplifier; Grass Tech
17 15300162																									17 15300162			17 15300162	15300162
								F836			F836			F836			F836			F836			F836					F836	bib page	enal Physiol 1997; 273:F825–-F836
														S1			S1			S1			S1					S1	tm
																				K1			K1					K1	protein or ground name	decrease ROMK1 expression.
																				E1			E1					E1	protein or ground name	h KCNE1 (minK) an
																				Q1			Q1					Q1	protein or ground name	at KCNQ1 and KCNA10 a
																				K2			K2					K2	protein or ground name	not ROMK2, i
																				F2			F2					F2	protein or ground name	NHERF2 [36], which h
																				R2			R2					R2	NAM N BIB	SUR2A, and SUR2B: a possible
																				K3			K3					K3	NAM N BIB	ecting duct, CCD-IRK3, in MD
																				E3			E3					E3	NAM N BIB	s and their colocalization with NHE3, erzin, and R
																				K4			K4					K4	protein or ground name	d WNK4, serin
																				A10			A10					A10	protein or ground name	at KCNQ1 and KCNA10 a
																				F114			F114					F114	bibliography	ol Renal Physiol 1994; 267:F114–F120
																				F120			F120					F120	bibliography	ol Renal Physiol 1994; 267:F114–F120
																				F153			F153					F153	bibliography	ol Renal Physiol 2000; 279:F153–F160
																				F160			F160					F160	bibliography	ol Renal Physiol 2000; 279:F153–F160
																				F165			F165					F165	bibliography	hysiol 2000; 278:F165–F171
																				F171			F171					F171	bibliography	hysiol 2000; 278:F165–F171
																				C192			C192					C192	bibliography	ell Physiol 2001; 280:C192–C198
																				C198			C198					C198	bibliography	ell Physiol 2001; 280:C192–C198
																				F206			F206					F206	bibliography	Physiol Renal Physiol 2001; 281:F206–F212
																				F212			F212					F212	bibliography	Physiol Renal Physiol 2001; 281:F206–F212
																				F289			F289					F289	bibliography	hysiol 2002; 282:F289–F300.
																				F300			F300					F300	bibliography	hysiol 2002; 282:F289–F300.
																				F437			F437					F437	bibliography	hysiol 2002; 283:F437–F446
																				F446			F446					F446	bibliography	hysiol 2002; 283:F437–F446
																				F458			F458					F458	bibliography	1987; 252:F458–F467
																				F467			F467					F467	bibliography	1987; 252:F458–F467
																				F490			F490					F490	bibliography	286:F490–F495.
																				F495			F495					F495	bibliography	286:F490–F495.
																				F663			F663					F663	bibliography	Physiol Renal Physiol 2004; 273:F663–F666
																				F666			F666					F666	bibliography	Physiol Renal Physiol 2004; 273:F663–F666
																				F671			F671					F671	bibliography	2002; 283:F671–F677
																				F677			F677					F677	bibliography	2002; 283:F671–F677
																				F743			F743					F743	bibliography	1986; 251:F743–F757.
																				F745			F745					F745	bibliography	hysiol Renal Physiol 1984; 246:F745–F756.
																				F756			F756					F756	bibliography	hysiol Renal Physiol 1984; 246:F745–F756.
																				F757			F757					F757	bibliography	1986; 251:F743–F757.
																				F786			F786					F786	bibliography	J Physiol Renal Physiol 2001; 280:F786–F793.
																				F793			F793					F793	bibliography	J Physiol Renal Physiol 2001; 280:F786–F793.
																				F805			F805					F805	bibliography	hysiol 1999; 277, F805–F812.
																				F812			F812					F812	bibliography	hysiol 1999; 277, F805–F812.
																				F817			F817					F817	bibliography	Physiol Renal Physiol 1998; 274:F817–F833.
																				F825			F825					F825	bibliography	enal Physiol 1997; 273:F825–-F836
																				F833			F833					F833	bibliography	Physiol Renal Physiol 1998; 274:F817–F833.
																				F866			F866					F866	bibliography	Physiol Renal Physiol 2002;282:F866–F876
																				F876			F876					F876	bibliography	Physiol Renal Physiol 2002;282:F866–F876
																				F881			F881					F881	bibliography	hysiol 2004; 286:F881–F892.
																				F892			F892					F892	bibliography	hysiol 2004; 286:F881–F892.
																				C1212			C1212					C1212	bibliography	hysiol Cell Physiol 2000; 278:C1212–C1217
																				C1217			C1217					C1217	bibliography	hysiol Cell Physiol 2000; 278:C1212–C1217
																				F1274			F1274					F1274	bibliography	Renal Physiol 2003; 284:F1274–F1279.
																				F1279			F1279					F1279	bibliography	Renal Physiol 2003; 284:F1274–F1279.
																				C1602			C1602					C1602	bibliography	Physiol 1998; 275:C1602–C1609
																				C1609			C1609					C1609	bibliography	Physiol 1998; 275:C1602–C1609
																				A1984			A1984					A1984	bibliography	Natl Acad Sci USA 1984; 81:4237–423
																				A1992			A1992					A1992	bibliography	Natl Acad Sci USA 1992; 89:6418
																				A1997			A1997					A1997	bibliography	Natl Acad Sci USA 1997
																				A1999			A1999					A1999	bibliography	Natl Acad Sci USA 1999
																				A2003			A2003					A2003	bibliography	roc Natl Acad Sci USA 2003; 100:68
																				Y10595			Y10595					Y10595	bibliography	al College, Valhalla, NY 10595, US
																				L34300			L34300					L34300	bibliography	DK47402, DK54983 and HL34300.
																				K47402			K47402					K47402	bibliography	DK47402, DK54983 and HL34300.
																				K54983			K54983					K54983	bibliography	DK47402, DK54983 and HL34300.
18 12408867																									18 12408867			18 12408867
	L366A			L366A			L366A					L366A	L366A			L366A			L366A			L366A			p08510			L366A		V476-L366A
			K390A			K390A			K390A			K390A	K390A			K390A			K390A			K390A			p08510			K390A		K 390A
	A391V			A391V			A391V					A391V	A391V			A391V			A391V			A391V			p08510			A391V		V 476A-A391V
			S392A			S392A			S392A			S392A	S392A			S392A			S392A			S392A			p08510			S392A		S 392A
	M393A			M393A			M393A					M393A	M393A			M393A			M393A			M393A			p08510			M393A		V 476A-M393A
			R394A			R394A			R394A			R394A	R394A			R394A			R394A			R394A			p08510			R394A		R 394A
	E395A			E395A			E395A					E395A	E395A			E395A			E395A			E395A			p08510			E395A		E395A-V476
			L396A			L396A			L396A			L396A	L396A			L396A			L396A			L396A			p08510			L396A		L 396A
			G397A			G397A			G397A			G397A	G397A			G397A			G397A			G397A			p08510			G397A		G 397A
			L398W			L398W			L398W			L398W	L398W			L398W			L398W			L398W			p08510			L398W		L 398W
			L399A			L399A			L399A			L399A	L399A			L399A			L399A			L399A			p08510			L399A		L 399A
	I400A			I400A			I400A					I400A	I400A			I400A			I400A			I400A			p08510			I400A		E 395A-I400A
			F401A			F401A			F401A			F401A	F401A			F401A			F401A			F401A			p08510			F401A		F 401A
			F402A			F402A			F402A			F402A	F402A			F402A			F402A			F402A			p08510			F402A		F 402A
	L403A			L403A			L403A					L403A	L403A			L403A			L403A			L403A			p08510			L403A		T 469A-L403A
			F404A			F404A			F404A			F404A	F404A			F404A			F404A			F404A			p08510			F404A		F 404A
			I405A			I405A			I405A			I405A	I405A			I405A			I405A			I405A			p08510			I405A		I 405A
			G406A			G406A			G406A			G406A	G406A			G406A			G406A			G406A			p08510			G406A		G 406A
	V407A			V407A			V407A					V407A	V407A			V407A			V407A			V407A			p08510			V407A		A 465V-V407A
			V408A			V408A			V408A			V408A	V408A			V408A			V408A			V408A			p08510			V408A		V 408A
			L409A			L409A			L409A			L409A	L409A			L409A			L409A			L409A			p08510			L409A		L 409A
			F410A			F410A			F410A			F410A	F410A			F410A			F410A			F410A			p08510			F410A		F 410A
			S411A			S411A			S411A			S411A	S411A			S411A			S411A			S411A			p08510			S411A		S 411A
			S412A			S412A			S412A			S412A	S412A			S412A			S412A			S412A			p08510			S412A		S 412A
			A413V			A413V			A413V			A413V	A413V			A413V			A413V			A413V			p08510			A413V		A 413V
			V414A			V414A			V414A			V414A	V414A			V414A			V414A			V414A			p08510			V414A		V 414A
			Y415A			Y415A			Y415A			Y415A	Y415A			Y415A			Y415A			Y415A			p08510			Y415A		Y 415A
			F416A			F416A			F416A			F416A	F416A			F416A			F416A			F416A			p08510			F416A		F 416A
			A417V			A417V			A417V			A417V	A417V			A417V			A417V			A417V			p08510			A417V		A 417V
			E418A			E418A			E418A			E418A	E418A			E418A			E418A			E418A			p08510			E418A		E 418A
			A419V			A419V			A419V			A419V	A419V			A419V			A419V			A419V			p08510			A419V		A 419V
			G420A			G420A			G420A			G420A	G420A			G420A			G420A			G420A			p08510			G420A		G 420A
			S421A			S421A			S421A			S421A	S421A			S421A			S421A			S421A			p08510			S421A		S 421A
			E422A			E422A			E422A			E422A	E422A			E422A			E422A			E422A			p08510			E422A		E 422A
			N423A			N423A			N423A			N423A	N423A			N423A			N423A			N423A			p08510			N423A		N 423A
			S424A			S424A			S424A			S424A	S424A			S424A			S424A			S424A			p08510			S424A		S 424A
			F425A			F425A			F425A			F425A	F425A			F425A			F425A			F425A			p08510			F425A		F 425A
			F426A			F426A			F426A			F426A	F426A			F426A			F426A			F426A			p08510			F426A		F 426A
			K427A			K427A			K427A			K427A	K427A			K427A			K427A			K427A			p08510			K427A		K 427A
	S428A			S428A			S428A					S428A	S428A			S428A			S428A			S428A			p08510			S428A		S428A channels.
			I429A			I429A			I429A			I429A	I429A			I429A			I429A			I429A			p08510			I429A		I 429A
			P430A			P430A			P430A			P430A	P430A			P430A			P430A			P430A			p08510			P430A		P 430A
			D431A			D431A			D431A			D431A	D431A			D431A			D431A			D431A			p08510			D431A		D 431A
			A432V			A432V			A432V			A432V	A432V			A432V			A432V			A432V			p08510			A432V		A 432V
			F433A			F433A			F433A			F433A	F433A			F433A			F433A			F433A			p08510			F433A		F 433A
			W434A			W434A			W434A			W434A	W434A			W434A			W434A			W434A			p08510			W434A		W 434A
			W435A			W435A			W435A			W435A	W435A			W435A			W435A			W435A			p08510			W435A		W 435A
			A436V			A436V			A436V			A436V	A436V			A436V			A436V			A436V			p08510			A436V		A 436V
			V437A			V437A			V437A			V437A	V437A			V437A			V437A			V437A			p08510			V437A		V 437A
			V438A			V438A			V438A			V438A	V438A			V438A			V438A			V438A			p08510			V438A		V 438A
			T439A			T439A			T439A			T439A	T439A			T439A			T439A			T439A			p08510			T439A		T 439A
	M440A			M440A			M440A					M440A	M440A			M440A			M440A			M440A			p08510			M440A		) and for the M440A
			T441A			T441A			T441A			T441A	T441A			T441A			T441A			T441A			p08510			T441A		T 441A
			T442A			T442A			T442A			T442A	T442A			T442A			T442A			T442A			p08510			T442A		T 442A
			V443A			V443A			V443A			V443A	V443A			V443A			V443A			V443A			p08510			V443A		V 443A
			G444A			G444A			G444A			G444A	G444A			G444A			G444A			G444A			p08510			G444A		G 444A
			Y445A			Y445A			Y445A			Y445A	Y445A			Y445A			Y445A			Y445A			p08510			Y445A		Y 445A
			G446A			G446A			G446A			G446A	G446A			G446A			G446A			G446A			p08510			G446A		G 446A
			D447A			D447A			D447A			D447A	D447A			D447A			D447A			D447A			p08510			D447A		D 447A
			M448A			M448A			M448A			M448A	M448A			M448A			M448A			M448A			p08510			M448A		M 448A
			T449A			T449A			T449A			T449A	T449A			T449A			T449A			T449A			p08510			T449A		T 449A
			P450A			P450A			P450A			P450A	P450A			P450A			P450A			P450A			p08510			P450A		P 450A
			V451A			V451A			V451A			V451A	V451A			V451A			V451A			V451A			p08510			V451A		V 451A
			G452A			G452A			G452A			G452A	G452A			G452A			G452A			G452A			p08510			G452A		G 452A
			V453A			V453A			V453A			V453A	V453A			V453A			V453A			V453A			p08510			V453A		V 453A
			W454A			W454A			W454A			W454A	W454A			W454A			W454A			W454A			p08510			W454A		W 454A
			G455A			G455A			G455A			G455A	G455A			G455A			G455A			G455A			p08510			G455A		G 455A
			K456A			K456A			K456A			K456A	K456A			K456A			K456A			K456A			p08510			K456A		K 456A
			I457A			I457A			I457A			I457A	I457A			I457A			I457A			I457A			p08510			I457A		I 457A
			V458A			V458A			V458A			V458A	V458A			V458A			V458A			V458A			p08510			V458A		V 458A
			G459A			G459A			G459A			G459A	G459A			G459A			G459A			G459A			p08510			G459A		G 459A
			S460A			S460A			S460A			S460A	S460A			S460A			S460A			S460A			p08510			S460A		S 460A
			L461A			L461A			L461A			L461A	L461A			L461A			L461A			L461A			p08510			L461A		L 461A
			C462A			C462A			C462A			C462A	C462A			C462A			C462A			C462A			p08510			C462A		C 462A
	A463V			A463V			A463V					A463V	A463V			A463V			A463V			A463V			p08510			A463V		A 465V-A463V
			I464A			I464A			I464A			I464A	I464A			I464A			I464A			I464A			p08510			I464A		I 464A
	A465A			A465A			A465A					A465A	A465V			A465V			A465V			A465V			p08510			A465V		E395-A465V
			G466A			G466A			G466A			G466A	G466A			G466A			G466A			G466A			p08510			G466A		G 466A
			V467A			V467A	V467A					V467A	V467A			V467A			V467A			V467A			p08510			V467A		V 467A
			L468A			L468A			L468A			L468A	L468A			L468A			L468A			L468A			p08510			L468A		L 468A
	T469A			T469A			T469A					T469A	T469A			T469A			T469A			T469A			p08510			T469A		E395-T469A
			I470A			I470A			I470A			I470A	I470A			I470A			I470A			I470A			p08510			I470A		I 470A
			A471V			A471V			A471V			A471V	A471V			A471V			A471V			A471V			p08510			A471V		A 471V
			L472A			L472A			L472A			L472A	L472A			L472A			L472A			L472A			p08510			L472A		L 472A
			P473A			P473A			P473A			P473A	P473A			P473A			P473A			P473A			p08510			P473A		P 473A
			V474A			V474A			V474A			V474A	V474A			V474A			V474A			V474A			p08510			V474A		V 474A
			P475A			P475A			P475A			P475A	P475A			P475A			P475A			P475A			p08510			P475A		P 475A
	V476A			V476A			V476A					V476A	V476A			V476A			V476A			V476A			p08510			V476A		for the V476A mutant and
			I477A			I477A			I477A			I477A	I477A			I477A			I477A			I477A			p08510			I477A		I 477A
			V478A			V478A			V478A			V478A	V478A			V478A			V478A			V478A			p08510			V478A		V 478A
			S479A			S479A			S479A			S479A	S479A			S479A			S479A			S479A			p08510			S479A		S 479A
			N480A			N480A			N480A			N480A	N480A			N480A			N480A			N480A			p08510			N480A		N 480A
			F481A			F481A			F481A			F481A	F481A			F481A			F481A			F481A			p08510			F481A		F 481A
			N482A			N482A			N482A			N482A	N482A			N482A			N482A			N482A			p08510			N482A		N 482A
			Y483A			Y483A			Y483A			Y483A	Y483A			Y483A			Y483A			Y483A			p08510			Y483A		Y 483A
			F484A			F484A			F484A			F484A	F484A			F484A			F484A			F484A			p08510			F484A		F 484A
			Y485A			Y485A			Y485A			Y485A	Y485A			Y485A			Y485A			Y485A			p08510			Y485A		Y 485A
			H486A			H486A			H486A			H486A	H486A			H486A			H486A			H486A			p08510			H486A		H 486A
not mut			A23			A23			A23			A23			A23			A23	A23			A23			Kcsa			A23		A 23
not mut			L24			L24			L24			L24			L24			L24	L24			L24			Kcsa			L24		L 24
not mut			H25			H25			H25			H25			H25			H25	H25			H25			Kcsa			H25		H 25
not mut			W26			W26			W26			W26			W26			W26	W26			W26			Kcsa			W26		W 26
not mut			R27			R27			R27			R27			R27			R27	R27			R27			Kcsa			R27		R 27
not mut			A28			A28			A28			A28			A28			A28	A28			A28			Kcsa			A28		A 28
not mut			A29			A29			A29			A29			A29			A29	A29			A29			Kcsa			A29		A 29
not mut			G30			G30			G30			G30			G30			G30	G30			G30			Kcsa			G30		G 30
not mut			A31			A31			A31			A31			A31			A31	A31			A31			Kcsa			A31		A 31
not mut			A32			A32			A32			A32			A32			A32	A32			A32			Kcsa			A32		A 32
not mut			T33			T33			T33			T33			T33			T33	T33			T33			Kcsa			T33		T 33
not mut			V34			V34			V34			V34			V34			V34	V34			V34			Kcsa			V34		V 34
not mut			L35			L35			L35			L35			L35			L35	L35			L35			Kcsa			L35		L 35
not mut			L36			L36			L36			L36			L36			L36	L36			L36			Kcsa			L36		L 36
not mut			V37			V37			V37			V37			V37			V37	V37			V37			Kcsa			V37		V 37
not mut			I38			I38			I38			I38			I38			I38	I38			I38			Kcsa			I38		I 38
not mut			V39			V39			V39			V39			V39			V39	V39			V39			Kcsa			V39		V 39
not mut			L40			L40			L40			L40			L40			L40	L40			L40			Kcsa			L40		L 40
not mut			L41			L41			L41			L41			L41			L41	L41			L41			Kcsa			L41		L 41
not mut			A42			A42			A42			A42			A42			A42	A42			A42			Kcsa			A42		A 42
not mut			G43			G43			G43			G43			G43			G43	G43			G43			Kcsa			G43		G 43
not mut			S44			S44			S44			S44			S44			S44	S44			S44			Kcsa			S44		S 44
not mut			Y45			Y45			Y45			Y45			Y45			Y45	Y45			Y45			Kcsa			Y45		Y 45
not mut			L46			L46			L46			L46			L46			L46	L46			L46			Kcsa			L46		L 46
not mut			A47			A47			A47			A47			A47			A47	A47			A47			Kcsa			A47		A 47
not mut			V48			V48			V48			V48			V48			V48	V48			V48			Kcsa			V48		V 48
not mut			L49			L49			L49			L49			L49			L49	L49			L49			Kcsa			L49		L 49
not mut			A50			A50			A50			A50			A50			A50	A50			A50			Kcsa			A50		A 50
not mut			E51			E51			E51			E51			E51			E51	E51			E51			Kcsa			E51		E 51
not mut			R52			R52			R52			R52			R52			R52	R52			R52			Kcsa			R52		R 52
not mut			G53			G53			G53			G53			G53			G53	G53			G53			Kcsa			G53		G 53
not mut			A54			A54			A54			A54			A54			A54	A54			A54			Kcsa			A54		A 54
not mut			P55			P55			P55			P55			P55			P55	P55			P55			Kcsa			P55		P 55
not mut			G56			G56			G56			G56			G56			G56	G56			G56			Kcsa			G56		G 56
not mut			A57			A57			A57			A57			A57			A57	A57			A57			Kcsa			A57		A 57
not mut			Q58			Q58			Q58			Q58			Q58			Q58	Q58			Q58			Kcsa			Q58		Q 58
not mut			L59			L59			L59			L59			L59			L59	L59			L59			Kcsa			L59		L 59
not mut			I60			I60			I60			I60			I60			I60	I60			I60			Kcsa			I60		I 60
not mut			T61			T61			T61			T61			T61			T61	T61			T61			Kcsa			T61		T 61
not mut			Y62			Y62			Y62			Y62			Y62			Y62	Y62			Y62			Kcsa			Y62		Y 62
not mut			P63			P63			P63			P63			P63			P63	P63			P63			Kcsa			P63		P 63
not mut			R64			R64			R64			R64			R64			R64	R64			R64			Kcsa			R64		R 64
not mut			A65			A65			A65			A65			A65			A65	A65			A65			Kcsa			A65		A 65
not mut			L66			L66			L66			L66			L66			L66	L66			L66			Kcsa			L66		L 66
not mut			W67			W67			W67			W67			W67			W67	W67			W67			Kcsa			W67		W 67
not mut			W68			W68			W68			W68			W68			W68	W68			W68			Kcsa			W68		W 68
not mut			S69			S69			S69			S69			S69			S69	S69			S69			Kcsa			S69		S 69
not mut			V70			V70			V70			V70			V70			V70	V70			V70			Kcsa			V70		V 70
not mut			E71			E71			E71			E71			E71			E71	E71			E71			Kcsa			E71		E 71
not mut			T72			T72			T72			T72			T72			T72	T72			T72			Kcsa			T72		T 72
not mut			A73			A73			A73			A73			A73			A73	A73			A73			Kcsa			A73		A 73
not mut			T74			T74			T74			T74			T74			T74	T74			T74			Kcsa			T74		T 74
not mut			T75			T75			T75			T75			T75			T75	T75			T75			Kcsa			T75		T 75
not mut			V76			V76			V76			V76			V76			V76	V76			V76			Kcsa			V76		V 76
not mut			G77			G77			G77			G77			G77			G77	G77			G77			Kcsa			G77		G 77
not mut			Y78			Y78			Y78			Y78			Y78			Y78	Y78			Y78			Kcsa			Y78		Y 78
not mut			G79			G79			G79			G79			G79			G79	G79			G79			Kcsa			G79		G 79
not mut			D80			D80			D80			D80			D80			D80	D80			D80			Kcsa			D80		D 80
not mut			L81			L81			L81			L81			L81			L81	L81			L81			Kcsa			L81		L 81
not mut			Y82			Y82			Y82			Y82			Y82			Y82	Y82			Y82			Kcsa			Y82		Y 82
not mut			P83			P83			P83			P83			P83			P83	P83			P83			Kcsa			P83		P 83
not mut			V84			V84			V84			V84			V84			V84	V84			V84			Kcsa			V84		V 84
not mut			T85			T85			T85			T85			T85			T85	T85			T85			Kcsa			T85		T 85
not mut			L86			L86			L86			L86			L86			L86	L86			L86			Kcsa			L86		L 86
not mut			W87			W87			W87			W87			W87			W87	W87			W87			Kcsa			W87		W 87
not mut			G88			G88			G88			G88			G88			G88	G88			G88			Kcsa			G88		G 88
not mut			R89			R89			R89			R89			R89			R89	R89			R89			Kcsa			R89		R 89
not mut			C90			C90			C90			C90			C90			C90	C90			C90			Kcsa			C90		C 90
not mut			V91			V91			V91			V91			V91			V91	V91			V91			Kcsa			V91		V 91
not mut			A92			A92			A92			A92			A92			A92	A92			A92			Kcsa			A92		A 92
not mut			V93			V93			V93			V93			V93			V93	V93			V93			Kcsa			V93		V 93
not mut			V94			V94			V94			V94			V94			V94	V94			V94			Kcsa			V94		V 94
not mut			V95			V95			V95			V95			V95			V95	V95			V95			Kcsa			V95		V 95
not mut			M96			M96			M96			M96			M96			M96	M96			M96			Kcsa			M96		M 96
not mut			V97			V97			V97			V97			V97			V97	V97			V97			Kcsa			V97		V 97
not mut			A98			A98			A98			A98			A98			A98	A98			A98			Kcsa			A98		A 98
not mut			G99			G99			G99			G99			G99			G99	G99			G99			Kcsa			G99		G 99
not mut			I100			I100			I100			I100			I100			I100	I100			I100			Kcsa			I100		I 100
not mut			T101			T101			T101			T101			T101			T101	T101			T101			Kcsa			T101		T 101
not mut			S102			S102			S102			S102			S102			S102	S102			S102			Kcsa			S102		S 102
not mut			F103			F103			F103			F103			F103			F103	F103			F103			Kcsa			F103		F 103
not mut			G104			G104			G104			G104			G104			G104	G104			G104			Kcsa			G104		G 104
not mut			L105			L105			L105			L105			L105			L105	L105			L105			Kcsa			L105		L 105
not mut			V106			V106			V106			V106			V106			V106	V106			V106			Kcsa			V106		V 106
not mut			T107			T107			T107			T107			T107			T107	T107			T107			Kcsa			T107		T 107
not mut			A108			A108			A108			A108			A108			A108	A108			A108			Kcsa			A108		A 108
not mut			A109			A109			A109			A109			A109			A109	A109			A109			Kcsa			A109		A 109
not mut			L110			L110			L110			L110			L110			L110	L110			L110			Kcsa			L110		L 110
not mut			A111			A111			A111			A111			A111			A111	A111			A111			Kcsa			A111		A 111
not mut			T112			T112			T112			T112			T112			T112	T112			T112			Kcsa			T112		T 112
not mut			W113			W113			W113			W113			W113			W113	W113			W113			Kcsa			W113		W 113
not mut			F114			F114			F114			F114			F114			F114	F114			F114			Kcsa			F114		F 114
not mut			V115			V115			V115			V115			V115			V115	V115			V115			Kcsa			V115		V 115
not mut			G116			G116			G116			G116			G116			G116	G116			G116			Kcsa			G116		G 116
not mut			R117			R117			R117			R117			R117			R117	R117			R117			Kcsa			R117		R 117
not mut			E118			E118			E118			E118			E118			E118	E118			E118			Kcsa			E118		E 118
not mut			N119			N119			N119			N119			N119			N119	N119			N119			Kcsa			N119		N 119
								S4			S4			S4			S4			S4			S4					S4	tm
								C1			C1			C1			C1			C1			C1					C1	formula or nomanclature	(C1 K1(V) [1]C2K2(V) [1]C3
								C2			C2			C2			C2			C2			C2					C2	formula or nomanclature	(C1 K1(V) [1]C2K2(V) [1]C3
								M1			M1			M1			M1			M1			M1					M1	motif
								M2			M2			M2			M2			M2			M2					M2	motif
														L10			L10			L10			L10					L10	pdf conv err	(m 2 and L 10) conversion of ~ to space
																				S1			S1					S1	TM
																				K1			K1					K1	formula or nomanclature	(C1 K1(V) [1]C2K2(V) [1]C3
																				V1			V1					V1	formula or nomanclature	evaluate V1/2and Z.
																				S2			S2					S2	TM IN BIB
																				K2			K2					K2	formula or nomanclature	model contains five free parameters: K1,K2,Z1,Z2, and L
																				V2			V2					V2	motif	Kinetics of the V2 mutant channe
																				C3			C3					C3	formula or nomanclature	(C1 K1(V) [1]C2K2(V) [1]C3
																				S5			S5					S5	TM
																				S6			S6					S6	TM
																				T7			T7					T7	equip/substate	by T7 polymerase transcrip
																				H7			H7					H7	formula or nomanclature	epes, [pH 7.6]. O
																				A36			A36					A36	formula or nomanclature	V407A [1]36.70.2 4.770.18
																				V41			V41					V41	formula or nomanclature	A463V [1]41.80.1 7. THE [1] IS NOT SAME IN CONV
																				V42			V42					V42	formula or nomanclature	-A391V [1]42.60.1 6.66
																				V50			V50					V50	formula or nomanclature	-A463V [1]50.90.1 4.82
																				A55			A55					A55	formula or nomanclature	95A-I400A [1]55.80.
																				V56			V56					V56	formula or nomanclature	2A-A465V [1]56.70.2
																				A58			A58					A58	formula or nomanclature	-E395A [1]58.90.1
																				A60			A60					A60	formula or nomanclature	-A391A [1]60.90.1
																				A62			A62					A62	formula or nomanclature	-M393A [1]62.20.1 7.4
																				A63			A63					A63	formula or nomanclature	V467A [1]63.90.2 4
																				V64			V64					V64	formula or nomanclature	V-A465V [1]64.60.1 6.68
																				A66			A66					A66	formula or nomanclature	L 366A [1]66.80.1 5.96
																				V67			V67					V67	formula or nomanclature	A-A391V [1]67.10.1 6.490.08 [1]1
																				A71			A71					A71	formula or nomanclature	E395A [1]71.60.2 5.980
																				A94			A94					A94	formula or nomanclature	476A-L366A [1]94.60.1 9.470.
																				R121			R121					R121	bibliography	protein structure and function. Fold. Des. 1, R121–R126
																				R126			R126					R126	bibliography	protein structure and function. Fold. Des. 1, R121–R126
																				C725			C725					C725	equip/substate	clamp (OC725B, Warner Instrument Corp.
																				M47400			M47400					M47400	bibliography	rted by NIH grant GM47400. R
19 19056359																									19 19056359			19 19056359
not mut			M195			M195			M195			M195			M195			M195			M195			M195	p63142	1		M195
not mut			T201			T201			T201			T201			T201			T201			T201			T201	p63142	1		T201
			N207			N207			N207			N207			N207			N207	N207			N207			p63142			N207		linker at N207 (Figs
			I341			I341			I341			I341			I341			I341			I341			I341	p15385	1		I341
not mut			G347			G347			G347			G347			G347			G347			G347			G347	p15385	1		G347
not mut			N354			N354			N354			N354			N354			N354	N354			N354			p15385			N354		inker at N354 (Figs
								S4			S4			S4			S4			S4			S4					S4	tm
																				S1			S1					S1	TM
																				M1			M1					M1	formula or nomanclature	leupeptin, 1 mM1,10-phenanthroline,
																				V1			V1					V1	formula or nomanclature	hyperpolarizedV1/2shift, co
																				N1			N1					N1	motif	rmed Kv1.2N1, was not glycosylate
																				N2			N2					N2	motif	s of Kv1.2N2, which contains one N-glyca
																				S2			S2					S2	TM
																				A3			A3					A3	equip/substate	ssion vector, pcDNA3 (Invitrogen, Car
																				S3			S3					S3	TM
																				N3			N3					N3	motif	to generate Kv1.2N3, which
																				N4			N4					N4	motif	glycosylated. Kv1.2N4 was
																				P5			P5					P5	?????????
																				R5			R5					R5	equip/substate	flashed X-ray film (AR5, Eastman Kodak, Roches
																				H5			H5					H5	formula or nomanclature	citrate buffer, pH 5.7, and
																				S5			S5					S5	TM
																				S6			S6					S6	TM
																				H7			H7					H7	formula or nomanclature	buffer, pH 7.0, 10 mM ethylen
																				K293			K293					K293	substrate AND BIB	man embryonic kidney (HEK293)
																				C750			C750					C750	bibliography	Cell Physiol. 291, C750–C756.
																				C756			C756					C756	bibliography	Cell Physiol. 291, C750–C756.
																				C1041			C1041					C1041	bibliography	Physiol. 292, C1041–C1052
																				C1052			C1052					C1052	bibliography	Physiol. 292, C1041–C1052
																				H1251			H1251					H1251	bibliography	ESEARCH 1251 (2009
																				Y10016			Y10016					Y10016	bibliography	w York, NY 10016, US
																				Y10458			Y10458					Y10458	bibliography	rdham University, Bronx, NY 10458, US
																				Y10468			Y10468					Y10468	bibliography	ence, Bronx, NY 10468, USA
20 11719204																									20 11719204			20 11719204
	E418C			E418C			E418Q					E418Q	E418Q			E418Q			E418Q			E418Q			p08510			E418Q		glutamine (E418Q) (
not mut			A419			A419	A419			A419			A419			A419			A419			A419			p08510			A419		(A419) changes i
not mut			T449			T449	T449			T449			T449			T449			T449			T449			p08510			T449		xternal threonine (T449) just
	V451C			V451C			V451C					V451C	V451C			V451C			V451C			V451C			p08510			V451C		C-V451C pair
	G452C			G452C			G452C			G452C			G452C			G452C			G452C			G452C			p08510			G452C		G452C, were quite small
			H26			H26	H26			H26			H26			H26			H26			H26			KCNK			H26		point mutation of H26,------mutation in table image
	E28			E28			E28			E28			E28			E28			E28			E28			KCNK			E28		KCNKØ E28C (Figu
	H29			H29			H29			H29			H29			H29			H29			H29			KCNK			H29		r serine (H29S) pr
			C73			C73			C73			C73			C73			C73	C73			C73			KCNK			C73		(and C73 and C103) was------mutation in table image
			H94			H94	H94			H94			H94			H94			H94			H94			KCNK			H94		H94, H165 (and
			C103			C103	C103			C103			C103			C103			C103			C103			KCNK			C103		(and C73 and C103) was------mutation in table image
	A112			A112			A112					A112	A112			A112			A112			A112			KCNK			A112		as A112C, P113C, T114C, and F116C did not
	S112			S112			S112					S112	S112			S112			S112			S112			KCNK			S112		(S112Y), and KCNKØ ac
	P113			P113			P113					P113	P113			P113			P113			P113			KCNK			P113		as A112C, P113C, T114C, and F116C did not
	T114			T114			T114			T114			T114			T114			T114			T114			KCNK			T114		as A112C, P113C, T114C, and F116C did not
	T115			T115			T115			T115			T115			T115			T115			T115			KCNK			T115		T115C (Figu
	F116			F116			F116					F116	F116			F116			F116			F116			KCNK			F116		as A112C, P113C, T114C, and F116C did not
			H165			H165			H165			H165			H165			H165	H165			H165			KCNK			H165		H94, H165 (and
	E200			E200			E200					E200	E200			E200			E200			E200			KCNK			E200		not possible as E200C channe
not mut			E51			E51			E51			E51			E51			E51	E51			E51			kcsa			E51		E51 is predicted to form
not mut			V84			V84	V84			V84			V84			V84			V84			V84			kcsa			V84		amides of T85 and V84 and the side
not mut			T85			T85	T85			T85			T85			T85			T85			T85			kcsa			T85		amides of T85 and V84 and the side
								K1			K1			K1			K1			K1			K1					K1	protein or ground name
								S4			S4			S4			S4			S4			S4					S4	tm
								S5			S5			S5			S5			S5			S5					S5	tm
																				C1			C1					C1	name and bibliography	egions of the yeast K_x0008_channel YKC1 affect gatin
																				I1			I1					I1	formula or nomanclature	he data to the equation: I_x0006_1/(1_x0008_([Zn 2_x0008_ ]/K1/2) h )
																				K2			K2					K2	protein or ground name	croscopic KCNK2 current
																				P2			P2					P2	formula or nomanclature	receding the second P 2.0 s, n_x0006_5 cells
																				S2			S2					S2	TM
																				K3			K3					K3	protein or ground name	2, KCNK3, an
																				S6			S6					S6	TM
																				H7			H7					H7	formula or nomanclature	EPES, pH 7.4 wi
																				T7			T7					T7	equip/substate	zed using T7 polymeras
																				C50			C50					C50	formula or nomanclature	IC50 values for zinc
																				K63			K63					K63	formula or nomanclature	140K 63 0.67_x0002_0.06
																				K64			K64					K64	formula or nomanclature	140 K 64 0.09_x0002_0.02
																				A88			A88					A88	bibliography	Natl. Acad. Sci. USA88, 509
																				A89			A89					A89	bibliography	tl. Acad. Sci. USA89
																				A93			A93					A93	bibliography	roc. Natl. Acad. Sci. USA93
																				A95			A95					A95	pdf conv err	60 K/80 TEA 95 0.64_x0002_0.05
																				A96			A96					A96	bibliography	roc. Natl. Acad. Sci. USA96
																				A97			A97					A97	bibliography	roc. Natl. Acad. Sci. USA97
																				K101			K101					K101	formula or nomanclature	140 K 101 0.25_x0002_0.02
																				S113			S113					S113	formula or nomanclature	140 K/MTSES 113 0.52_x0002_0.09
																				G117			G117					G117	formula or nomanclature	140 NMDG 117 0.21_x0002_0.03
																				C140			C140					C140	formula or nomanclature	KCNKØ E28C 140 K
																				Y140			Y140					Y140	formula or nomanclature	KCNKØ S112Y 140 K
260	66	3	342	66	3	342	144	64	264	84	60	324	229	68	179	216	67	192	385	602	23	370	569	38		14	9
	TP(tru+)	FP	FN	TP(tru+)	FP	FN	TP(tru+)	FP	FN	TP(tru+)	FP	FN	TP(tru+)	FP	FN	TP(tru+)	FP	FN	TP(tru+)	FP	FN	TP(tru+)	FP	FN					Paper Set I	20 Full detail
240	non mutations			non mutations																									Paper Set II	MF dev set
	non mut-FN		102	non mut-FN		102																							Paper Set III	MF test set
0.588235	amount that are NOT mutations																												Paper Set IV	100 random all have aa
time	13m11.292s			0m1.600s			11m21.468s			0m1.624s			11m30.668s			0m2.848s			56m30.868s			0m8.896s							Paper Set V	20 Full count eval
	precision=	0.956522		precision=	0.956522		precision=	0.692308		precision=	0.583333		precision=	0.771044		precision=	0.763251		precision=	0.390071		precision=	0.394036						Paper Set VI	Verspoor data set
	recall=	0.161765		recall=	0.161765		recall=	0.352941		recall=	0.205882		recall=	0.561275		recall=	0.529412		recall=	0.943627		recall=	0.906863
	F-meas=	0.27673		F-meas=	0.27673		F-meas=	0.467532		F-meas=	0.304348		F-meas=	0.649645		F-meas=	0.625181		F-meas=	0.551971		F-meas=	0.549369
	F2	0.194004		F2	0.194004		F2	0.391304		F2	0.236486		F2	0.593572		F2	0.563969		F2	0.735013		F2	0.719564
	counting mutes only			counting mutes only
	66	3	102	66	3	102																							0.588235	amount that are NOT mutations n paper set I														% total time
																													a. Performance	Paper Set	TP	FP	FN	P	R	F1	F2	time	time(s)/PMID	# less tp cut			time(s)	Multiple of cut		time(s)/PMID		t(s)/24 million	time(h)
	precision=	0.956522		precision=	0.956522																							1	MF(Full text) (20) (Mutations)	I	66	3	102	0.956522	0.392857	0.556962	0.445344	13m22.452s	40.125		mf ful		802.5			40.125		963000000	267500
	recall=	0.392857		recall=	0.392857																							2	MF cut(Full text)(20)	I	66	3	102	0.956522	0.392857	0.556962	0.445344	0m1.600s	0.08	0	mf cut		1.6	501.562	0.199377	0.08		1920000	533.333
	F-meas=	0.556962		F-meas=	0.556962																	W1053/(W1053+X1053)						3	MF (Only Abstracts)(20)	I	9	0	5	1	0.642857	0.782609	0.692308	0m33.612s	1.68		mf ab		33.6			1.68		4.032e+07	11200
	F2	0.445344		F2	0.445344																	W1053/(W1053+Y1053)						4	MF cut(Only Abstracts)(20)	I	9	0	5	1	0.642857	0.782609	0.692308	0m0.120s	0.005	0	mf cut ab		0.1	336	0.297619	0.005		120000	33.3333
tot			408			408			408			408			408			408			408			408				5	RF Regex 1(Full text)(20)	I	144	64	264	0.692308	0.352941	0.467532	0.391304	11m21.468s	34.075		rf1 ful		681.5			34.075		8.178e+08	227167
																												6	RF Regex 1 cut((Full text)20)	I	84	60	324	0.583333	0.205882	0.304348	0.236486	0m1.624s	0.08	60	rf1 cut		1.6	425.938	0.234776	0.08		1920000	533.333
time	0m33.612s			0m0.120s			0m32.240s			0m0.156s			0m27.404s			0m0.196s			2m5.648s			0m0.440s						7	RF 1 (Only Abstracts) (20)	I	15	13	8	0.535714	0.652174	0.588235	0.625	0m32.240s	1.61		rf1 ab		32.2			1.61		38640000	10733.3
ABS only	9	0	5	9	0	5	15	13	8	10	13	13	15	13	8	15	13	8	22	27	1	21	27	2				8	RF 1 cut(Only Abstracts)(20)	I	10	13	13	0.434783	0.434783	0.434783	0.434783	0m0.156s	0.01	7	rf1 cut ab		0.2	161	0.621118	0.01		240000	66.6667
																												9	RF Regex 2 (Full text)(20)	I	229	68	179	0.771044	0.561275	0.649645	0.593572	11m30.668s	34.535		rf2 ful		690.7			34.535		8.2884e+08	230233
	precision=	1		precision=	1		precision=	0.535714		precision=	0.434783		precision=	0.535714		precision=	0.535714		precision=	0.44898		precision=	0.4375					10	RF Regex 2 cut(Full text)(20)	I	216	67	192	0.763251	0.529412	0.625181	0.563969	0m2.848s	0.14	13	rf2 cut		2.8	246.679	0.405386	0.14		3.36e+06	933.333
	recall=	0.642857		recall=	0.642857		recall=	0.652174		recall=	0.434783		recall=	0.652174		recall=	0.652174		recall=	0.956522		recall=	0.913043					11	RF 2(Only Abstracts)(20)	I	15	13	8	0.535714	0.652174	0.588235	0.625	0m27.404s	1.37		rf2 ab		27.4			1.37		3.288e+07	9133.33
	F-meas=	0.782609		F-meas=	0.782609		F-meas=	0.588235		F-meas=	0.434783		F-meas=	0.588235		F-meas=	0.588235		F-meas=	0.611111		F-meas=	0.591549					12	RF 2 cut(Only Abstracts)(20)	I	15	13	8	0.535714	0.652174	0.588235	0.625	0m0.196s	0.01	0	rf2 cut ab		0.2	137	0.729927	0.01		240000	66.6667
	F2	0.692308		F2	0.692308		F2	0.625		F2	0.434783		F2	0.625		F2	0.625		F2	0.780142		F2	0.75					13	RF Regex 3 (Full text)(20)	I	385	602	23	0.390071	0.943627	0.551971	0.735013	56m30.868s	169.545		rf3 ful		3390.9			169.545		4.06908e+09	1.1303e+06
																												14	RF Regex 3 cut(Full text)(20)	I	370	569	38	0.394036	0.906863	0.549369	0.719564	0m8.896s	0.445	15	rf3 cut		8.9	381	0.262467	0.445		10680000	2966.67
Paper Set I				Paper Set I			Paper Set I			Paper Set I			Paper Set I			Paper Set I			Paper Set I			Paper Set I						15	RF 3 (Only Abstracts)(20)	I	22	27	1	0.44898	0.956522	0.611111	0.780142	2m5.648s	6.28		rf3 ab		125.6			6.28		1.5072e+08	41866.7
																												16	RF 3 cut(Only Abstracts)(20)	I	21	27	2	0.4375	0.913043	0.591549	0.75	0m0.440s	0.02	1	rf3 cut ab		0.4	314	0.318471	0.02		480000	133.333
			YES BOTH SAME																			2*(X1055*X1056)/(X1055+X1056)						17	MF devo set	II	201	4	26	0.980488	0.885463	0.930556	0.902965	4m51.408s	0.95541		mf dev		291.4			0.95541		2.29298e+07	6369.4
																						5*(X1055*X1056)/(4*X1055+X1056)						18	MF devo set cut	II	175	0	52	1	0.770925	0.870647	0.807941	0m0.748s	0.00229508	26	mf cut dev		0.7	416.286	0.24022	0.00229508		55082	15.3005
																												19	MF test set	III	305	13	64	0.959119	0.826558	0.887918	0.850056	8m27.164s	0.998425		mf test		507.2			0.998425		2.39622e+07	6656.17
																												20	MF test set cut	III	257	0	112	1	0.696477	0.821086	0.741489	0m1.208s	0.0023622	43	mf cut test		1.2	422.667	0.236593	0.0023622		56692.9	15.748
																												21	RF Regex 1(Full text)(100)	IV	661	378	520	0.636189	0.559695	0.595495	0.573486	56m7.653s	33.677				3367.7			33.677
																												22	RF Regex 1 cut(Full text)(100)	IV	566	373	615	0.602769	0.479255	0.533962	0.499735	0m16.747s	0.167	95			16.7	201.659	0.495887	0.167
									23			23			23			23			23			23				23	RF Regex 1(no bib)(100)	IV	661	338	520	0.661662	0.559695	0.606422	0.577494	43m21.403s	26.014				2601.4			26.014
																												24	RF Regex 1 cut(no bib)(100)	IV	561	341	620	0.621951	0.475021	0.538646	0.498578	0m13.200s	0.132	100			13.2	197.076	0.507419	0.132
																												25	RF 1 (Only Abstracts) (100)	IV	61	12	1120	0.835616	0.0516511	0.0972887	0.0635814	1m15.552s	0.756				75.6			0.756
																												26	RF 1 cut(Only Abstracts)(100)	IV	61	11	1120	0.847222	0.0516511	0.0973663	0.0635947	0m0.552s	0.006	0			0.6	126	0.793651	0.006
																												27	RF Regex 2 (Full text)(100)	IV	661	408	520	0.618335	0.559695	0.587556	0.570516	57m27.969s	34.48				3448			34.48
																												28	RF Regex 2 cut(Full text)(100)	IV	562	426	619	0.568826	0.475868	0.518211	0.491947	0m15.307s	0.153	99			15.3	225.359	0.443735	0.153
																												29	RF Regex 2(no bib)(100)	IV	655	336	526	0.660949	0.554615	0.603131	0.573053	43m11.439s	25.914				2591.4			25.914
																												30	RF Regex 2 cut(no bib)(100)	IV	558	341	623	0.62069	0.472481	0.536538	0.496176	0m11.776s	0.118	97			11.8	219.61	0.455352	0.118
																												31	RF 2(Only Abstracts)(100)	IV	63	11	1118	0.851351	0.0533446	0.100398	0.0656524	1m15.374s	0.754				75.4			0.754
																												32	RF 2 cut(Only Abstracts)(100)	IV	57	11	1124	0.838235	0.0482642	0.091273	0.0594741	0m0.560s	0.006	6			0.6	125.667	0.795756	0.006
																												33	RF Regex 3 (Full text)(100)	IV	1030	2969	151	0.257564	0.872142	0.397683	0.590393	259m12.181s	155.522				15552.2			155.522
																												34	RF Regex 3 cut(Full text)(100)	IV	878	2938	303	0.230084	0.743438	0.351411	0.514052	0m48.696s	0.487	152			48.7	319.347	0.313139	0.487
																												35	RF Regex 3(no bib)(100)	IV	1027	2407	154	0.299068	0.869602	0.44507	0.629443	190m45.317s	114.453				11445.3			114.453
																												36	RF Regex 3 cut(no bib)(100)	IV	876	2385	305	0.268629	0.741744	0.394417	0.548528	0m37.872s	0.379	151			37.9	301.987	0.33114	0.379
																						r3-r3 only abs						37	RF 3 (Only Abstracts)(100)	IV	85	144	1096	0.371179	0.0719729	0.120567	0.0858066	5m31.332s	3.313				331.3			3.313		hrs to do 1 million
																						945	0.917476					38	RF 3 cut(Only Abstracts)(100)	IV	74	143	1107	0.341014	0.0626588	0.105866	0.0748836	0m1.379s	0.014	11			1.4	236.643	0.422578	0.014		3.88889
																							%91.8 loss					39	RF 1 (Only Abstracts) (100)	IV	59	12	45	0.830986	0.567308	0.674286	0.605749	1m15.552s	0.756				75.6			0.756		93.3333
																					loss of true positives looking at abstracts only							40	RF 1 cut(Only Abstracts)(100)	IV	59	11	45	0.842857	0.567308	0.678161	0.606996	0m0.552s	0.006	0			0.6	126	0.793651	0.006		hrs to do 24 million
																			CONSIDERING ABSTRACT AS ONLY TEXT ARTICLE(only abstracts)									41	RF 2(Only Abstracts)(100)	IV	61	11	43	0.847222	0.586538	0.693182	0.625	1m15.374s	0.754				75.4			0.754
																												42	RF 2 cut(Only Abstracts)(100)	IV	55	11	49	0.833333	0.528846	0.647059	0.570539	0m0.560s	0.006	6			0.6	125.667	0.795756	0.006
																												43	RF 3 (Only Abstracts)(100)	IV	81	143	23	0.361607	0.778846	0.493902	0.632812	5m31.332s	3.313				331.3			3.313
																												44	RF 3 cut(Only Abstracts)(100)	IV	71	142	33	0.333333	0.682692	0.44795	0.564388	0m1.379s	0.014	10			1.4	236.643	0.422578	0.014
																												45	RF 1 Single Count(20)	V	152	53	141	0.741463	0.518771	0.610442	0.551924
																												46	RF 1 Full Count(20)	V	590	240	766	0.710843	0.435103	0.539799	0.471698
																												47	RF 3 Single Count(20)	V	212	607	44	0.258852	0.828125	0.394419	0.575149
																												48	RF 3 Full Count(20)	V	1199	3657	157	0.246911	0.884218	0.386027	0.583171
																												49	Results from Verspoor et al	VI	2463	412	245	0.856696	0.909527	0.882321	0.898446
																												50	R3 Single Count	VI	1345	1230	31	0.52233	0.977471	0.68084	0.832405
																												51	R3 Full Count	VI	3123	4558	94	0.406588	0.97078	0.573133	0.759891
																													RF Random 100 no bib	-	23	972	33	0.023	0.411	0.044	0.094	92m9.304s	55.293						secs	hrs
																													RF Random 100 bib	-	23	1599	33	0.014	0.411	0.027	0.062	144m54.472s	86.9447		4 million pmc full text			1948000		541.111
																													RF 100 All have aa	-	1030	2972	151	0.257	0.872	0.397	0.59	163m19.736s	98		24 mill abstracts				336000	93.3333
																																			if pubmed abstracts = 24,000,000						and per million
																													b. Classes of FP Errors in RF using Regex 3 on full text				c. Classes of FN errors in RF using Regex 3
																															#	%			#	%
																													Motif Name		94	15.1	In an image		15	68.2
																													Equipment/Substrate		73	11.8	Regex not found		7	31.8
																													Bibliography/Reference		180	30
																													Protein or Ground Name		104	16.7
																													Short Name		12	1.9
																													PDF2text Artifact/proximity		26	4.2
																													Formula/other nomenclature		132	21.3
																													100% random number set in range of PMC IDs
																															23	972	33		23	1599	33
																													89		TP(tru+)	FP	FN		TP(tru+)	FP	FN
																													total articles
																																	t/article(m)				t/article(m)
																														time	92m9.304s		1.03539		144m54.472s		1.62809
																															precision=	0.0231156			precision=	0.01418
																															recall=	0.410714			recall=	0.410714
																															F-meas=	0.0437678			F-meas=	0.0274136
																															F2	0.0943396			F2	0.0622969
																													only 3 had aa
																													100 random pmc ids
																													89 cooresponding actual articles
																													11 numbers without a cooresponding article
																																							7	8
																													3 articles with aa found										2	3
																													75 articles without aa but found										8	6
																													11 articles without aa and none found										25	50
																													0 articles with aa and not found
																																								precise
																													100 random		ab	bod	1st iteration rand from search	2nd	3rd	4th more	5	6		31.2849
																													obtaining aa containing		37	63	16	16	12	34	13	4
																															abstract	body only	100	100	100	100	50	15
																													percentages		37	63	16	16	12	34	26	26.6667			these are the actual pmc
																															count pm	count tot	# random select for pmc ids found broad e-g(1-3), precice h-l(4-8)
																															100	100	300	44		179	56
																																	total	found aa		total	found aa
																																	14.6667	percent broad search		31.2849	percent of residue and aa search
																																	the 2 percentages above are based on the keyword search first is broad, 2nd is more precise.
																																	these are just the random number set
																																	13 out of 44 were not found in precise search
																																	29.5455	% not found
																																broad	https://www.ncbi.nlm.nih.gov/pmc/?term=%28%28%28%28%28protein%29+OR+residue%29+OR+amino+acid%29+OR+motif%29+OR+sequence%29+OR+mutation
																																	2278459 articles on 25jan17
																																precise	https://www.ncbi.nlm.nih.gov/pmc/?term=%28%28%28amino+acid[MeSH+Terms]%29+OR+residue[MeSH+Terms]%29+OR+amino+acid[Text+Word]%29+OR+residue
																																	717295 on 02feb17
																													100	1030	2972	151
																													total articles	TP(tru+)	FP	FN
																													100 random					# articles w/ figures/tables after bib
																													all have aa mention(s)					19 out of 100
																																t/article(m)
																													time	163m19.736s		1.63333
																														precision=	0.257371
																														recall=	0.872142
																														F-meas=	0.397453
																														F2	0.59019
																														single count			tot aa	full count
																													ALL 20	37	151	3	40	119	586	7
																														67	189	0	67	377	963	0
																														40	157	3	43	218	1309	5
																														68	110	13	81	543	810	145
																													tots	212	607	19	231	1257	3668	157
																														TP(tru+)	FP	FN				FN
																																					difference	% less
																														precision=	0.258852				0.255228		0.00362383	0.0938037
																														recall=	0.917749				0.888967		0.0287814	2.64141
																														F-meas=	0.40381				0.396593		0.007217	0.291429
																														F2	0.608147				0.593989		0.0141576	0.860993
[truncated: 4 more columns]

## Sheet: tables
	Table 1.	Performance	Paper Set	TP	FP	FN	P	R	F1	F2	time		tp % loss to cut regex
a	1	MF(Full text) (20) (Mutations all MF)	I	66	3	102	0.956522	0.392857	0.556962	0.445344	13m22.452s		0
b	2	MF cut(Full text)(20)	I	66	3	102	0.956522	0.392857	0.556962	0.445344	0m1.600s
c	3	MF (Only Abstracts)(20)	I	9	0	5	1	0.642857	0.782609	0.692308	0m33.612s		0
d	4	MF cut(Only Abstracts)(20)	I	9	0	5	1	0.642857	0.782609	0.692308	0m0.120s
e	5	RF Regex 1(Full text)(20)	I	144	64	264	0.692308	0.352941	0.467532	0.391304	11m21.468s
f	6	RF 1 (Only Abstracts) (20)	I	15	13	8	0.535714	0.652174	0.588235	0.625	0m32.240s
g	7	RF Regex 3 (Full text)(20)	I	385	602	23	0.390071	0.943627	0.551971	0.735013	56m30.868s		3.8961
h	8	RF Regex 3 cut(Full text)(20)	I	370	569	38	0.394036	0.906863	0.549369	0.719564	0m8.896s
i	9	RF 3 (Only Abstracts)(20)	I	22	27	1	0.44898	0.956522	0.611111	0.780142	2m5.648s		4.54545
j	10	RF 3 cut(Only Abstracts)(20)	I	21	27	2	0.4375	0.913043	0.591549	0.75	0m0.440s
k	11	MF devo set	II	201	4	26	0.980488	0.885463	0.930556	0.902965	4m51.408s		12.9353
l	12	MF devo set cut	II	175	0	52	1	0.770925	0.870647	0.807941	0m0.748s
m	13	MF test set	III	305	13	64	0.959119	0.826558	0.887918	0.850056	8m27.164s		15.7377
n	14	MF test set cut	III	257	0	112	1	0.696477	0.821086	0.741489	0m1.208s
o	15	RF Regex 1(Full text)(100)	IV	661	378	520	0.636189	0.559695	0.595495	0.573486	56m7.653s		14.3722
p	16	RF Regex 1 cut(Full text)(100)	IV	566	373	615	0.602769	0.479255	0.533962	0.499735	0m16.747s
q	17	RF Regex 1(no bib)(100)	IV	661	338	520	0.661662	0.559695	0.606422	0.577494	43m21.403s		15.1286
r	18	RF Regex 1 cut(no bib)(100)	IV	561	341	620	0.621951	0.475021	0.538646	0.498578	0m13.200s
s	19	RF 1 (Only Abstracts) (100)	IV	59	12	45	0.830986	0.567308	0.674286	0.605749	1m15.552s
t	21	RF Regex 3 (Full text)(100)	IV	1030	2969	151	0.257564	0.872142	0.397683	0.590393	259m12.181s		14.7573
u	22	RF Regex 3 cut(Full text)(100)	IV	878	2938	303	0.230084	0.743438	0.351411	0.514052	0m48.696s
v	23	RF Regex 3(no bib)(100)	IV	1027	2407	154	0.299068	0.869602	0.44507	0.629443	190m45.317s		14.703
w	24	RF Regex 3 cut(no bib)(100)	IV	876	2385	305	0.268629	0.741744	0.394417	0.548528	0m37.872s
x	25	RF 3 (Only Abstracts)(100)	IV	81	143	23	0.361607	0.778846	0.493902	0.632812	5m31.332s		12.3457
y	26	RF 3 cut(Only Abstracts)(100)	IV	71	142	33	0.333333	0.682692	0.44795	0.564388	0m1.379s
z	27	RF 1 Single Count(20)	V	152	53	141	0.741463	0.518771	0.610442	0.551924
aa	28	RF 1 Full Count(20)	V	590	240	766	0.710843	0.435103	0.539799	0.471698
ab	29	RF 3 Single Count(20)	V	212	607	44	0.258852	0.828125	0.394419	0.575149
ac	30	RF 3 Full Count(20)	V	1199	3657	157	0.246911	0.884218	0.386027	0.583171
ad	31	Results from Verspoor et al	VI	2463	412	245	0.856696	0.909527	0.882321	0.898446
ae	32	R3 Single Count Verspoor data	VI	1345	1230	31	0.52233	0.977471	0.68084	0.832405
af	33	R3 Full Count Verspoor data	VI	3123	4558	94	0.406588	0.97078	0.573133	0.759891
		RF Random 100 no bib	-	23	972	33	0.023	0.411	0.044	0.094	92m9.304s
		RF Random 100 bib	-	23	1599	33	0.014	0.411	0.027	0.062	144m54.472s
		RF 100 All have aa	-	1030	2972	151	0.257	0.872	0.397	0.59	163m19.736s
								if pubmed abstracts = 24,000,000
		Table 2. Classes of FP Errors in RF using Regex 3 on full text
		Type		#	%						Table 3. Classes of FN errors in RF using Regex 3
		Motif Name		94	15.1						Type		#	%
		Equipment/Substrate		73	11.8						In an image		15	68.2
		Bibliography/Reference		180	30						Regex not found		7	31.8
		Protein or Ground Name		104	16.7
		Short Name		12	1.9
		PDF2text Artifact/proximity		26	4.2
		Formula/other nomenclature		132	21.3
		100% random number set in range of PMC IDs. This displays # of papers w/ aa mentions if a completely random set of papers are selected in pmc
				23	972	33		23	1599	33
		89		TP(tru+)	FP	FN		TP(tru+)	FP	FN
		total articles
						t/article(m)				t/article(m)
			time	92m9.304s		1.03539		144m54.472s		1.62809
				precision=	0.0231156			precision=	0.01418
				recall=	0.410714			recall=	0.410714
				F-meas=	0.0437678			F-meas=	0.0274136
				F2	0.0943396			F2	0.0622969
		only 3 had aa
		100 random pmc ids
		89 cooresponding actual articles
		11 numbers without a cooresponding article
		3 articles with aa found
		75 articles without aa but found
		11 articles without aa and none found
		0 articles with aa and not found
		iterations gathering article randomly aquired via keyword untill total is 100
		100 random		ab	bod	1st iteration rand from search	2nd	3rd	4th more	5	6
		obtaining aa containing		37	63	16	16	12	34	13	4
				abstract	body only	100	100	100	100	50	15
		percentages		37	63	16	16	12	34	26	26.6667
				count pm	count tot	# random select for pmc ids found broad e-g(1-3), precice h-l(4-8)
				100	100	300	44		179	56
						total	found aa		total	found aa
						14.6667	percent broad search		31.2849	percent of residue and aa search
						the 2 percentages above are based on the keyword search first is broad, 2nd is more precise.
						these are just the random number set
						13 out of 44 were not found in precise search
						29.5455	% not found
					broad	https://www.ncbi.nlm.nih.gov/pmc/?term=%28%28%28%28%28protein%29+OR+residue%29+OR+amino+acid%29+OR+motif%29+OR+sequence%29+OR+mutation
						2278459 articles on 25jan17
					precise	https://www.ncbi.nlm.nih.gov/pmc/?term=%28%28%28amino+acid[MeSH+Terms]%29+OR+residue[MeSH+Terms]%29+OR+amino+acid[Text+Word]%29+OR+residue
						717295 on 02feb17
		100	1030	2972	151
		total articles	TP(tru+)	FP	FN
		100 random					# articles w/ figures/tables after bib, displaying loss of info removing text at bibliography and later
		all have aa mention(s)					19 out of 100
					t/article(m)
		time	163m19.736s		1.63333
			precision=	0.257371
			recall=	0.872142
			F-meas=	0.397453
			F2	0.59019
			single count			tot aa	full count				random 20 from 100 to calculate full vs single count mentions
		ALL 20	37	151	3	40	119	586	7
			67	189	0	67	377	963	0
			40	157	3	43	218	1309	5
			68	110	13	81	543	810	145
		tots	212	607	19	231	1257	3668	157
			TP(tru+)	FP	FN				FN
										difference
			precision=	0.258852				0.255228		0.00362383	% less
			recall=	0.917749				0.888967		0.0287814	2.64141
			F-meas=	0.40381				0.396593		0.007217	0.291429
			F2	0.608147				0.593989		0.0141576	0.860993
											0
			Paper Set I					Paper Set I

## Sheet: othgoldev
devo gold sts man reduce											dev.out											dev.out.cut
25387											25387											25387
117110											117110											117110
387599											387599											387599
488354											488354											488354
599565											599565											599565
1132497											1132497											1132497
1259752											1259752											1259752
1279434											1279434											1279434
1304894											1304894											1304894
1313294											1313294											1313294
1525170	C77	C95									1525170	C77	fn									1525170	C77	fn									f both the C77A and C77/95A mutants
1553543	L46	L99	L118	L121	L133	F153					1553543	L46	L99	L118	L121	L133	F153					1553543	L46	L99	L118	L121	L133	F153
1594573	Y74	P80									1594573	Y74	P80									1594573	fn	P80									. Replacement of Tyr74 by Phe to remove ...f the Pro80Ala mutant
1631098											1631098											1631098
1752442											1752442											1752442
1871600											1871600											1871600
1881877	S195	D102									1881877	D102	S195									1881877	D102	S195
2001356											2001356											2001356
2005620											2005620											2005620
2033075											2033075											2033075
2059620	A34	R37									2059620	fn	fn									2059620	fn	fn									Mutation of two residues, A34----E34 and R37----W37, in the glutathione-binding site of h
2067578											2067578											2067578
2143786											2143786											2143786
2148648											2148648											2148648
2372535	H124	G79									2372535	G79	H124									2372535	G79	H124
2463371											2463371											2463371
2553983											2553983											2553983
2684274	M50	N76	G169	Q206	Y217	N218					2684274	M50	N76	G169	Q206	Y217	N218					2684274	M50	N76	G169	Q206	Y217	N218
2716847											2716847											2716847
2777802											2777802											2777802
2909547											2909547	N9fp										2909547											fp null-wo of the ligands are further oriented by hydrogen bonds either to other side chains (Asn-9 to His-40), backbone atom
2993920											2993920											2993920
3072018	G131	P172									3072018	G131	fn									3072018	fn	fn									by changing Pro 172 and Gly 131 to Asp residues through
3112942											3112942											3112942
3398051											3398051											3398051
3549712											3549712											3549712
3656429											3656429											3656429
3663686	E35	Y63	W64	W109							3663686	E35	Y63	W64	W109							3663686	fn	fn	fn	fn							containing a mutation, Tyr-63 to Leu, Trp-64 to Phe or Tyr, Trp-109 to Phe or Tyr, and Glu-35 to Asp, were
3900416											3900416											3900416
4508314											4508314											4508314
4843141											4843141											4843141
5160720											5160720											5160720
6049071											6049071											6049071
6414511											6414511											6414511
7175934											7175934											7175934
7411611											7411611											7411611
7492558											7492558											7492558
7493956	D229	E257	D328								7493956	D229	E257	D328								7493956	D229	E257	D328
7589423											7589423											7589423
7607478											7607478											7607478
7619796											7619796											7619796
7638617											7638617											7638617
7664122											7664122											7664122
7687065											7687065											7687065
7703848	D369										7703848	D369										7703848	D369
7754395											7754395											7754395
7756982											7756982											7756982
7776369											7776369											7776369
7820548											7820548											7820548
7836457											7836457											7836457
7867072											7867072											7867072
7881909											7881909											7881909
7918391											7918391											7918391
7972015											7972015											7972015
7982928	I132	G134									7982928	I132	G134									7982928	I132	G134
7986100											7986100											7986100
8008071											8008071											8008071
8009227											8009227											8009227
8069625	G88										8069625	G88										8069625	G88
8070396											8070396											8070396
8114095	C138										8114095	C138										8114095	C138
8176740	W92										8176740	W92										8176740	fn										t of VL Trp92 by Asp allows
8206995											8206995											8206995
8250907											8250907											8250907
8259514											8259514											8259514
8286366											8286366											8286366
8302837											8302837											8302837
8316857											8316857											8316857
8331655											8331655											8331655
8384877	D235										8384877	D235										8384877	D235
8392729											8392729											8392729
8395021											8395021											8395021
8434007											8434007											8434007
8475042	S4	S92	S120	S129							8475042	fn	S92	S120	S129							8475042	fn	S92	S120	S129							mutants S4C, S92C, S120C and S129C. Tw
8515812											8515812											8515812
8594346											8594346											8594346
8612277											8612277											8612277
8634289											8634289											8634289
8642596											8642596											8642596
8648598											8648598											8648598
8663370	P105										8663370	P105										8663370	P105
8706698	K56	E58	D71	R78	Y89	D115	D117	D120	D152	K154	8706698	K56	E58	D71	R78	Y89	D115	D117	D120	D152	K154	8706698	K56	E58	D71	R78	Y89	D115	D117	D120	D152	K154
8732756											8732756											8732756
8736558											8736558											8736558
8805557	C32	C35	C73								8805557	C32	C35	C73								8805557	fn	fn	fn								d mutant proteins Cys73-->Ser and Cys32-->Ser/Cys35-->Ser (at
8841139											8841139											8841139
8855252											8855252											8855252
8893827											8893827											8893827
8917445											8917445											8917445
8918534	A300										8918534	A300										8918534	fn										f the Ala300-->Asp mutant to eva
8952503	Y32	Y50	Y101								8952503	fn	fn	fn								8952503	fn	fn	fn								mutants, VLTyr50Ser (VLY50S), VHTyr32Ala (VHY32A), and VHTyr101Phe (VHY101F), bound
8955188											8955188											8955188
8987974	A65										8987974	A65										8987974	A65
8987980	N170										8987980	N170										8987980	N170
8989317											8989317											8989317
8989327											8989327											8989327
8990497											8990497											8990497
9002524											9002524											9002524
9020766											9020766											9020766
9108091	P236										9108091	P236										9108091	fn										mutations, notably Pro-236-Leu, w
9126844											9126844											9126844
9139923											9139923											9139923
9145102											9145102											9145102
9159481											9159481											9159481
9237914											9237914											9237914
9253408											9253408											9253408
9271499	S124										9271499	S124										9271499	S124
9346243											9346243											9346243
9354379	D18	N27									9354379	fn	fn									9354379	fn	fn									three mutant lysozymes, Asn18/Asn27 (18N/27N), Asn18/Asp27 (18N/27D), and Asp18/Asp27 (18D/27D). The st
9405053	K43	C130	N132	K164							9405053	K43	C130	N132	K164							9405053	K43	C130	N132	K164
9446593											9446593											9446593
9466928	A16										9466928	A16										9466928	fn										s, Ala16 > His and
9514271	M6	I29	V149								9514271	M6	I29	V149								9514271	fn	fn	V149								case of Ile 29 --> Ala the ... Val 149 --> Ala (V149A) and Met 6 --> Ala (M6A), however
9514636	E7	R11	P12								9514636	E7	fn	fn								9514636	fn	fn	fn								rmed in mutant STIp (Glu-7-->Ala), but ...that replacing the asparagine residue at position 11 and the proline residue at position 12 did not affect the disulfide
9535826	D60										9535826	fn										9535826	fn										ctures of a mutant (alphaD60N)
9541387											9541387											9541387
9558361	K217	C319									9558361	K217	C319									9558361	K217	C319
9571026	G120										9571026	G120										9571026	G120
9655329											9655329											9655329
9655825	R292										9655825	R292										9655825	fn										e variant Arg292-->Lys is mo
9687370											9687370											9687370
9692955	D60	K87									9692955	D60	K87									9692955	D60	K87
9694855	H162	R269									9694855	H162	R269									9694855	H162	R269
9695945											9695945											9695945
9696852											9696852											9696852
9705310											9705310											9705310
9757109											9757109											9757109
9770455											9770455											9770455
9774108											9774108											9774108
9862804											9862804											9862804
9917143											9917143											9917143
10080896	H187										10080896	H187										10080896	H187
10194298											10194298											10194298
10194345	E361	H447									10194345	E361	H447									10194345	E361	H447
10426959											10426959											10426959
10446375											10446375											10446375
10508433											10508433											10508433
10535917											10535917											10535917
10545127											10545127											10545127
10579814	K103	Y181									10579814	K103	Y181									10579814	K103	Y181
10603326	C24	F82									10603326	C24	F82									10603326	C24	F82
10653632	C164	H303	N336								10653632	C164	H303	N336								10653632	C164	H303	N336
10764577											10764577											10764577
10811226											10811226											10811226
10828980	R210										10828980	R210										10828980	R210
10841779	S167										10841779	S167	H207fp									10841779	S167										fp null-A (S167C). Th... proton from the catalytic cysteine to a His 207-Asp 205 diad via
10848964											10848964											10848964
10877847	F18	Y20									10877847	fn	Y20									10877847	fn	fn									mutations of Phe18 of Ac-AMP2 to the residues with larger aromatic rings, i.e. Trp, beta-(1-naphthyl)alanine ... mutation of Tyr20 to Trp reduced
10913274	G37	R50	Q58	H78							10913274	G37	R50	Q58	H78							10913274	G37	R50	Q58	H78
10918067											10918067											10918067
10926489											10926489											10926489
10947986											10947986											10947986
10970744	P47										10970744	P47										10970744	P47
11025547											11025547											11025547
11031266	S554										11031266	S554										11031266	S554
11045615											11045615											11045615
11069910	E76	R114	H146	T166	E193	R220	N222	Y224	H291		11069910	E76	R114	fn	T166	E193	R220	N222	Y224	H291		11069910	E76	R114	fn	T166	E193	R220	N222	Y224	H291		E76A-beta' stitution of His-146-beta' with Ala also ...enzyme (E193A-alpha) o...ctor (Y224A-alpha and N222S-alpha)....nts (R114W-alpha and R220W-alpha) or...esis (H291A-alpha) a...tation (T166M-alpha)
11112523	W92										11112523	fn										11112523	fn										residue (V(L)W92) has been replaced by residues with smaller side chains (alanine, serine, valine, aspartate, histidine, and phenylalanine) we
11124030											11124030											11124030
11130079											11130079											11130079
11148029	N194										11148029	N194										11148029	N194
11148047	N71	V72	L73	R74							11148047	N71	V72	L73	R74							11148047	N71	V72	L73	R74
11206074											11206074											11206074
11207290	E73										11207290	E73										11207290	E73
11214325											11214325											11214325
11224571											11224571											11224571
11256612											11256612											11256612
11258921											11258921											11258921
11264581	Y98										11264581	Y98										11264581	Y98
11301006											11301006											11301006
11320302	E20	R80	C102								11320302	E20	R80	C102								11320302	E20	R80	C102
11320305	T11	P13	K15	M52							11320305	T11	P13	K15	M52							11320305	T11	P13	K15	M52
11371167											11371167											11371167
11371193	V18	R42	R82	D113	E117	G131	R132				11371193	V18	R42	R82	D113	E117	G131	R132				11371193	V18	R42	R82	D113	E117	G131	R132
11371559	G16	T84	D109	E119							11371559	G16	T84	D109	E119							11371559	fn	fn	fn	fn							the Thr-84-->Ala or Asp-109-->Lys mutations ...stitutions Gly-16-->Val or Glu-119-->Lys are
11387196											11387196											11387196
11447291	H57										11447291	fn										11447291	fn										with a His to Ala substitution in the B subunit at position 57. Whe
11455603											11455603											11455603
11470436											11470436											11470436
11509552											11509552											11509552
11513582	M84										11513582	M84										11513582	M84
11562168											11562168											11562168
11573087											11573087											11573087
11689936											11689936											11689936
11731805											11731805											11731805
11739955											11739955											11739955
11772019	R195	N298	R337								11772019	R195	N298	R337								11772019	R195	N298	R337
11779231	T8										11779231	fn										11779231	fn										cal C-cap (Thr(A8)) whose substitution by favorable amino acids (His(A8) or Arg(A8)) has yielded analogues o
11827517	D100										11827517	D100										11827517	D100
11867764	W241	W332									11867764	W241	fn									11867764	fn	fn									Examining point mutations at Trp positions 180, 241, 278, 332, and 337 showed that, upon binding 2'-(or 3')-O-(N-methylanthraniloyl)GTP (mantGTP), the Phe-332 mutan...tected when Trp-241 was replaced with Ala or Gln, p
11914495											11914495											11914495
12003953											12003953											12003953
12033935	W80										12033935	W80										12033935	fn										mutant in which Trp 80 was changed to Gly, w
12065398	N77										12065398	N77										12065398	N77
12065399											12065399											12065399
12065400											12065400											12065400
12079386											12079386											12079386
12098779											12098779											12098779
12144516											12144516											12144516
12208978	M41	D67	K70	M184	T215	K219					12208978	M41	D67	K70	M184	T215	K219					12208978	M41	D67	K70	M184	T215	K219
12215417	L483	Y702									12215417	L483	Y702									12215417	L483	Y702
12221102											12221102											12221102
12221284											12221284											12221284
12228249	D641										12228249	D641										12228249	D641
12230574											12230574											12230574
12351824	R38	H42									12351824	R38	H42									12351824	R38	H42
12359875											12359875											12359875
12374866	L89										12374866	L89										12374866	L89
12414796	G146										12414796	G146										12414796	G146
12470949											12470949											12470949
12479822											12479822											12479822
12526797											12526797											12526797
12549906											12549906											12549906
12554939	F42	W120									12554939	F42	W120									12554939	F42	W120
12590921											12590921											12590921
12618186											12618186											12618186
12627952											12627952											12627952
12649440	D143	D147									12649440	D143	D147									12649440	D143	D147
12649487											12649487											12649487
12711609	G130	S131	S155								12711609	G130	fn	fn								12711609	G130	fn	fn								Cysteine cannot replace the role of Ser155 due to a hyper-reactivity of the residue, ...substitutions in the classical Ser-His-Asp triad. Structural data on the mutant containing the Ser-cisAla-Lys triad convincingly suggest that Ser131 plays an analogous catalytic role as the histidine of the Ser-His-Asp triad. ...the G130A mutant,
12730686											12730686											12730686
12732650											12732650											12732650
12827284											12827284											12827284
12842474											12842474											12842474
12861225											12861225											12861225
12909636	D264	D280									12909636	D264	D280									12909636	D264	D280
12927546	S189	D189									12927546	S189	D189									12927546	S189	D189
12963370	A4	H43									12963370	fn	H43									12963370	fn	H43									-barrel (H43R) and dimer interface (A4V) F
14512736											14512736											14512736
14559893											14559893											14559893
14568540											14568540											14568540
14581558	N93										14581558	N93										14581558	fn										he VP2 Asn-93 to Asp an
14617621	M211	R215									14617621	M211	R215									14617621	M211	R215
14661960	L119	N289	L293								14661960	L119	N289	L293								14661960	L119	N289	L293
14661963	R79	R109	R112								14661963	fn	R109	R112								14661963	fn	R109	R112								surface amino acid residues Arg79, Arg109, and Arg112 in P450cam were replaced with Lys, Gln, and Met. ... of R109K and R112K su
14699104	S29										14699104	S29										14699104	fn										Mutation of Ser(29) to Phe in
14756552	E795										14756552	E795										14756552	E795
14978308											14978308											14978308
15003452											15003452											15003452
15107837											15107837											15107837
15117963											15117963											15117963
15159559	E46										15159559	E46										15159559	E46
15196010	D62	A76	S77	I123	L128	F132					15196010	D62	A76	S77	I123	L128	F132					15196010	D62	A76	S77	I123	L128	F132
15207495											15207495											15207495
15209499											15209499											15209499
15210687											15210687											15210687
15252033	W215	E217									15252033	W215	E217									15252033	W215	E217
15280952											15280952											15280952
15289463											15289463											15289463
15299710											15299710											15299710
15299734											15299734											15299734
15299790											15299790											15299790
15299834											15299834											15299834
15313618											15313618											15313618
15449941	T47	Y164	T328								15449941	T47	Y164	T328								15449941	T47	Y164	T328
15510218											15510218											15510218
15522303	S190										15522303	fn										15522303	fn										protease (Ala190 uPA). A site-directed mutant of the serine protease urokinase-type plasminogen activator (uPA), was produced to asse
15628861	K66										15628861	K66										15628861	K66
15642261	E46										15642261	E46										15642261	E46
15667208											15667208											15667208
15681871											15681871											15681871
15684414											15684414											15684414
15697221	S65	Y66									15697221	S65	Y66									15697221	S65	Y66
15723541	I50	C77	V80	E211	V241						15723541	I50	C77	V80	E211	V241						15723541	I50	C77	V80	E211	V241
15784618											15784618											15784618
15794647	L29										15794647	L29										15794647	L29
15795221											15795221	L357fp	E361fp									15795221											fp null -by a Type II turn formed by Leu-357 to Val-360. T... chain extending from Glu-361 to Ser-699 adopts a beta-sandwich
15828847											15828847											15828847
15843024	G16	T84									15843024	G16	T84									15843024	G16	T84
15865427											15865427											15865427
15880695											15880695											15880695
15897201	D121										15897201	D121										15897201	D121
15930632											15930632											15930632
15931226											15931226											15931226
15932939											15932939											15932939
15994304	G37										15994304	G37										15994304	G37
16004871											16004871											16004871
16008571	N45	N64									16008571	N45	N64									16008571	N45	N64
16083884	T84										16083884	T84										16083884	T84
16131751											16131751											16131751
16167343											16167343											16167343
16168436											16168436											16168436
16192572											16192572											16192572
16216071	Y303										16216071	Y303										16216071	Y303
16220560											16220560											16220560
16222336											16222336											16222336
16271889	C168										16271889	C168										16271889	C168
16288913	D33	D79	Q94								16288913	D33	D79	Q94								16288913	D33	D79	Q94
16337651											16337651											16337651
16403639	E45										16403639	E45										16403639	E45
16407973											16407973											16407973
16411772											16411772											16411772
16443929	C384	H554									16443929	fn	fn									16443929	fn	fn									The active site His-554 of IIA(Mtl) was mutated to glutamine..and the active site Cys-384 of IIB(Mtl) (residues of IIB(Mtl) are denoted in italic type) was substituted by serine to permi
16472748											16472748											16472748
16522455											16522455											16522455
total res	227										Tot cnt	231										Tot cnt	227
											TP=	201		precision=	0.980488							TP=	175		precision=	1
											FP=	4		recall=	0.885463							FP=	0		recall=	0.770925
											FN=	26		F-meas=	0.930556							FN=	52		F-meas=	0.870647
											??? Copy below		2	F2	0.902965							??? Copy below		2	F2	0.807941
9514636	E7										9514636	E7	???	???								9514636	fn	???	???								rmed in mutant STIp (Glu-7-->Ala), but ...that replacing the asparagine residue at position 11 and the proline residue at position 12 did not affect the disulfide
*note extra mutations were found in some of the gold standards
source of both corpora from mutation finder
Paper Set II											Paper Set II											Paper Set II

## Sheet: othgoldtes
test.man.red													test.ori													test.cut
40036													40036													40036
40828													40828													40828
710450													710450													710450
807574													807574													807574
881731													881731													881731
1324167													1324167													1324167
1374166													1374166													1374166
1380671													1380671													1380671
1409567													1409567													1409567
1422155	C62	C69	C73										1422155	C62	C69	C73										1422155	C62	C69	C73
1433293													1433293													1433293
1438822													1438822													1438822
1512262													1512262													1512262
1522592													1522592													1522592
1538395													1538395													1538395
1552945													1552945													1552945
1560844													1560844													1560844
1583688													1583688													1583688
1610820													1610820													1610820
1613787													1613787													1613787
1731252	L99	F153											1731252	L99	F153											1731252	fn	fn											nt Leu 99----Ala i		e Phe 153----Ala rep
1896431													1896431													1896431
1931963	M192	M213	V217										1931963	M192	M213??	fn										1931963	fn	fn	fn										Met 192----Ala and Met 213----Ala) h...t residue, Val 217A). C
1948029													1948029													1948029
1992356													1992356													1992356
2005130													2005130													2005130
2006420													2006420													2006420
2010919													2010919													2010919
2026135													2026135													2026135
2061330	C77	C95											2061330	C77	C95											2061330	fn	fn											ozyme C77/95A with
2092358													2092358													2092358
2143562													2143562													2143562
2156077													2156077													2156077
2163605													2163605	C1fp	C3fp	C13fp	C127fp	C132fp	C145fp							2163605													fp null-of Cys-145-Cys-166 and...ts Cys-1-Cys-70, Cys-3-Cys-99, Cys-13-Cys-124 and Cys-127-Cys-174 from ...ond Cys-132-Cys-137 was
2179047													2179047													2179047
2180938													2180938													2180938
2215649													2215649													2215649
2261478													2261478													2261478
2269354	C116												2269354	C116												2269354	C116
2269428													2269428													2269428
2276482													2276482													2276482
2499260													2499260													2499260
2540825													2540825													2540825
2542566													2542566													2542566
2544734	V1188	C1199											2544734	V1188	C1199											2544734	fn	fn											ants, 1188 Val----Leu and 1199 Cys----Tyr, b
2548847													2548847													2548847
2558377													2558377													2558377
2611204													2611204													2611204
2691846													2691846													2691846
2819062													2819062													2819062
2835768													2835768													2835768
2856083													2856083													2856083
2916125	T21	T142											2916125	T21	T142											2916125	fn	fn
2994218													2994218													2994218
3018924													3018924													3018924
3035380													3035380													3035380
3107125													3107125													3107125
3122831													3122831													3122831
3329733	N218												3329733	N218	S218fp											3329733	fn												fp null-e substitution of Ser for Asn at position 218.
3351945													3351945													3351945
3403560													3403560													3403560
3476160	T22	S87											3476160	C22fp	fn	fn										3476160	fn	fn											, Thr-22 and Ser-87 were sele...taining cysteine residues at positions 22 and 87 was c...the Cys-22/Cys-87 disulfide v
3586019													3586019													3586019
3972100													3972100													3972100
4475115													4475115													4475115
4628431													4628431													4628431
5350955													5350955													5350955
6088778													6088778													6088778
6310508													6310508													6310508
6372857	I2												6372857	fn												6372857	fn												insulin ([ Ala2-A]insulin) in which the indicated amino acid has been substituted for isoleucine found in this position in the natural hormone
6822532													6822532													6822532
6876163													6876163													6876163
7060551													7060551													7060551
7334521													7334521													7334521
7435975													7435975													7435975
7473717													7473717													7473717
7473720													7473720													7473720
7473737	D135	D153	K328										7473737	D135	D153	K328										7473737	D135	D153	K328
7473760													7473760													7473760
7479879	E105												7479879	E105												7479879	fn												of the Glu-105-->Gly mutant
7500345	M190	G216											7500345	fn	fn											7500345	fn	fn											..mutations of glycine 216 in...the GA216 + MA190 and GL216 + MA190 mutants ha
7500361													7500361													7500361
7520279	Y222												7520279	Y222												7520279	Y222
7523679													7523679													7523679
7540934													7540934													7540934
7540935													7540935													7540935
7542140													7542140													7542140
7545077													7545077													7545077
7549887													7549887													7549887
7556224	Y225	R386											7556224	Y225	R386											7556224	Y225	R386
7568230													7568230													7568230
7583653	T26												7583653	T26												7583653	T26
7592925													7592925													7592925
7608966	V66	G88											7608966	V66	G88											7608966	V66	G88
7619795													7619795													7619795
7619809													7619809													7619809
7626635													7626635													7626635
7634071													7634071													7634071
7651351													7651351													7651351
7664726													7664726													7664726
7743135													7743135													7743135
7788295													7788295													7788295
7827089													7827089													7827089
7836458													7836458													7836458
7857935													7857935													7857935
7883193													7883193													7883193
7885471													7885471													7885471
7890671													7890671													7890671
7922028	C62	C69	C73										7922028	C62	C69	C73										7922028	C62	C69	C73
7929197	T141												7929197	fn												7929197	fn												of one additional Asp by mutagenesis of the Thr141 in the ligand-
7966307													7966307													7966307
8003964	C10												8003964	C10												8003964	fn												the Cys 10 Ser mutant o
8038153	C5	A13											8038153	C5	A13											8038153	fn	fn											..from Cys at position 5 to Cys at position 17. .., Cys at position 5 is replaced by Mpr (beta-mercaptopropionic acid) and Ala at position 13 by Gly and Leu, respectively
8070397													8070397													8070397
8072533													8072533													8072533
8107143													8107143													8107143
8134350	I47												8134350	I47												8134350	fn												e and isoleucine-47-->methionine
8142383	W191												8142383	W191												8142383	W191
8144601													8144601													8144601
8157648	G72												8157648	G72												8157648	fn												mutant (Gly72 to Asp) o
8172877	P117												8172877	K116fp	P117											8172877		P117											fp null-ntaining a cis Lys 116-Pro 117 pep... for P117T an
8175707	D10	E175	D199	D206									8175707	fn	fn	fn	fn									8175707	fn	fn	fn	fn									acidic residues (Asp-10, Glu-175, Asp-199, and Asp-206) have been individually mutated to both the cognate amine (asparagine/glutamine) and to serine,
8248779													8248779													8248779
8289287													8289287													8289287
8355275													8355275													8355275
8381964	N44	D213											8381964	fn	fn											8381964	fn	fn											deficient Asp-L213-->Asn mutant of ... Asp-L213 with Asn and Asn-M44 with Asp.
8383239													8383239													8383239
8396120													8396120													8396120
8401227	P29	P33											8401227	P29	P33											8401227	P29	P33
8471602													8471602													8471602
8515471	G120												8515471	G120												8515471	G120
8528073	V39	K41	T47	N69	T109	N297							8528073	fn	fn	fn	fn	fn	fn							8528073	fn	fn	fn	fn	fn	fn							Two of these positions (Thr 109 and Asn 297) are invariant in all known aspartate aminotransferase enzymes, but differ in eTATase (Ser 109 and Ser 297). The other four positions (Val 39, Lys 41, Thr 47, and Asn 69) line the active site pocket of eAATase and are replaced by amino acids with more hydrophobic side chains in eTATase (Leu 39, Tyr 41, Ile 47, and Leu 69). These six positions in eAATase…
8535235													8535235													8535235
8535785													8535785													8535785
8555209	S42	N84											8555209	S42	N84											8555209	S42	N84
8590022													8590022													8590022
8599765	C102												8599765	C102												8599765	C102
8627629													8627629													8627629
8634253													8634253													8634253
8646536													8646536													8646536
8652549	D137												8652549	R135fp	fn											8652549		fn											fp null-by mutating Asp 137, also salt linked to Arg 135, to Asn, Gly or Thr.
8673607													8673607													8673607
8676387	L121	A129											8676387	L121	A129											8676387	L121	A129
8690718													8690718													8690718
8702816													8702816													8702816
8703213													8703213													8703213
8706862	T89												8706862	T89												8706862	fn												f a Thr-89-Val mutant..., Thr-89, was replaced by valine wa
8736554													8736554													8736554
8805568													8805568													8805568
8805591	S211												8805591	S211												8805591	fn												mutant of R2 (Ser211--> Ala) h
8823158	S70	K73											8823158	S70	K73											8823158	S70	K73
8869640	A238												8869640	A238												8869640	A238
8880915	P47	P117	H124										8880915	P47	P117	H124										8880915	P47	P117	H124
8890910													8890910													8890910
8906788													8906788													8906788
8918883													8918883													8918883
8925894													8925894													8925894
8946848													8946848													8946848
8946854	N16												8946854	N16												8946854	fn												, the Asn 16Lys mutant
8951384													8951384													8951384
8962085	T72												8962085	T72												8962085	fn												mutation of Thr-72-->Val in
8967954													8967954													8967954
8977129													8977129													8977129
8986757													8986757													8986757
8986758	F43	G47	A55										8986758	F43	G47	A55										8986758	F43	G47	A55
8994974													8994974													8994974
9000632	Y181												9000632	Y181												9000632	Y181
9010773	I56												9010773	I56												9010773	I56
9030762													9030762													9030762
9032071													9032071													9032071
9032381	C24												9032381	C24												9032381	C24
9041631	C10												9041631	C10												9041631	C10
9041653	E35	W109											9041653	E35	W109											9041653	fn	fn											replacement of Glu 35 by Asp or Ala, and the replacement of Trp 109 by Phe or Ala result
9063874	G57	D58	N137										9063874	G57	D58	N137										9063874	G57	D58	N137
9082984													9082984													9082984
9087403													9087403													9087403
9103205													9103205													9103205
9136873													9136873													9136873
9174360	A34	R37											9174360	A34	R37											9174360	A34	R37
9179777													9179777													9179777
9253406													9253406													9253406
9281429	E219												9281429	E219												9281429	fn												atalytic residue Glu219-->Gln mutant
9287153	S47	D62	F65	D68	Q70	E94							9287153	S47	D62	F65	D68	Q70	E94							9287153	S47	D62	F65	D68	Q70	E94
9295271													9295271													9295271
9300481													9300481													9300481
9331416													9331416													9331416
9335537	H32	R69	H82	G83	K115	E117	R163	W178	D180	D198	Y200	D274	9335537	H32	R69	H82	G83	K115	E117	R163	W178	D180	D198	Y200	D274	9335537	H32	R69	H82	G83	K115	E117	R163	W178	D180	D198	Y200	D274
9341204	P80												9341204	P80												9341204	P80
9374866													9374866													9374866
9398521	I59	I106											9398521	I59	I106											9398521	I59	I106
9430701													9430701													9430701
9437427													9437427													9437427
9446652													9446652													9446652
9499107	G70	R292											9499107	G70	fn											9499107	G70	fn											NWS/G70C variants ... The NA mutation, an Arg-to-Lys mutation, was in a previously conserved site, Arg292,
9514755	R95	L99	M102	F104	L133								9514755	R95	L99	M102	F104	L133								9514755	fn	fn	fn	fn	fn								ddition to Leu99-->Ala, b.... Variants Met102-->Ala and Leu133-->Gly, and a crevice mutant, Phe104-->Ala, were ... truncating Arg95 to alanine.
9546221													9546221													9546221
9546396													9546396													9546396
9546398													9546398													9546398
9568905													9568905													9568905
9578477	R42												9578477	R42												9578477	fn												of Arg42 by Lys or Ser
9587003													9587003													9587003
9609690	D18												9609690	D18												9609690	fn												EL mutant Asp18 --> Ala. T
9614112	S175												9614112	D10fp	Y91fp	L117fp	S175									9614112	S175												fp null-the S175A mutant, ... the Asp-10-Ser-20 reg... the Tyr-91-Asp-102 and Leu-117-Arg-135 region
9628477													9628477													9628477
9632735													9632735													9632735
9641984													9641984													9641984
9649316													9649316													9649316
9654070													9654070													9654070
9677301	C77	C95	V110										9677301	C77	C95	V110										9677301	C77	C95	V110
9689112													9689112													9689112
9692985													9692985													9692985
9695947													9695947													9695947
9697776	C102												9697776	C102												9697776	C102
9698564	E70												9698564	E70												9698564	E70
9699637	D48												9699637	D48												9699637	D48
9730812													9730812													9730812
9741848													9741848													9741848
9755858													9755858													9755858
9761872													9761872													9761872
9772165													9772165													9772165
9790663	W175												9790663	W175												9790663	W175
9799500	T13												9799500	T13												9799500	T13
9811833	N23	S27											9811833	N23	S27											9811833	N23	S27
9826509	N177	N229											9826509	fn	N229											9826509	fn	N229											of N229A thymid...idylate synthase N229(177) to alanine results
9826511	T72												9826511	T72												9826511	fn												ations of Thr72 to Val and Ile, whi
9837729													9837729													9837729
9837995													9837995													9837995
9865957													9865957													9865957
9876114													9876114													9876114
9878371	R78	D117											9878371	R78	D117											9878371	R78	D117
9894812													9894812													9894812
9918723	S295	I297	S351	A376									9918723	S295	I297	S351	A376									9918723	S295	I297	S351	A376
9930994	E177												9930994	E177												9930994	E177
9988734													9988734													9988734
10051558	Y225												10051558	Y225												10051558	Y225
10091652													10091652													10091652
10198633													10198633													10198633
10206894													10206894													10206894
10207002													10207002													10207002
10210191													10210191													10210191
10211818	Q93	T93											10211818	fn	T93											10211818	fn	T93											n the mutant Thr93Gln, the Gln93N epsilon				*note mixed 3 letter w/ single
10220341													10220341													10220341
10310546													10310546													10310546
10336378	I54	F329											10336378	I54	F329											10336378	I54	F329
10346917	K16	R143	R303										10346917	K16	R143	R303										10346917	fn	fn	fn										thetases (Arg143 --> Leu, Lys16 --> Gln, and Arg303 --> Leu) from
10347159													10347159													10347159
10350464													10350464													10350464
10387007	H79	H178											10387007	H79	H178											10387007	H79	fn											catalysis His79 and His178 were replaced with alanine. ..the His79Ala apoenzym
10387041													10387041													10387041
10404591													10404591													10404591
10429209	R8	D30	K45	M46	G48	V82	N88	L90					10429209	fn	D30	K45	M46	G48	V82	N88	L90					10429209	fn	D30	K45	M46	G48	V82	N88	L90					.. drugs, V82S, G48V, N88D and L90M, showed ..., mutants N88D, R8Q, and ...contrast, D30N is.... Mutants K45I and M46L, usually
10430876	T4	E11	D20	T26									10430876	fn	E11	D20	T26									10430876	fn	fn	fn	T26									lysozyme (T4L) is an... mutations (Glu-11 --> His, Asp-20 --> Cys) of the T26H mutant
10469827													10469827													10469827
10490031													10490031													10490031
10493860	K27	N76	N87	S103	V104	N123	T274						10493860	K27	N76	N87	S103	V104	N123	T274						10493860	K27	N76	N87	S103	V104	N123	T274
10504240													10504240													10504240
10508408	H5												10508408	fn												10508408	fn												of the B5 histidine --> tyrosine mutatio.... The B5 His --> Tyr mutant
10537112													10537112													10537112
10545177													10545177													10545177
10545326	E101												10545326	E101												10545326	E101
10556241	D193	E219	D294										10556241	D193	E219	D294										10556241	D193	E219	D294
10556244													10556244													10556244
10557269													10557269													10557269
10571059													10571059													10571059
10618385													10618385													10618385
10622255													10622255													10622255
10669610	A230												10669610	A230												10669610	A230
10669613													10669613													10669613
10677497													10677497													10677497
10681546													10681546													10681546
10702294	C122	N145	C279	N302									10702294	C122	N145	C279	N302									10702294	C122	N145	C279	N302
10737931	T326												10737931	T326												10737931	T326
10748207													10748207													10748207
10799511													10799511													10799511
10811642	D98	H255											10811642	D98	H255											10811642	D98	H255
10842338													10842338													10842338
10843854													10843854													10843854
10884355													10884355													10884355
10899999													10899999													10899999
10903932													10903932													10903932
10903949	D128	T182											10903949	D128	T182											10903949	fn	fn											the Asp128-->Ala variant...of Thr182 with proline causes
10926520													10926520													10926520
10964705	L73												10964705	L73												10964705	fn												substitution of Leu73 for Ala predom
10966642													10966642													10966642
10966813													10966813													10966813
11018727	Y25	W66											11018727	fn	fn											11018727	fn	fn											y replacing W66 with tyrosine and Y25, a component of the loop, with tryptophan. In
11021969	P50												11021969	fn												11021969	fn												addition, a Pro to Ser mutation was present at position 50. The
11023780													11023780													11023780
11042604													11042604													11042604
11052791													11052791													11052791
11054289													11054289													11054289
11054294	H573												11054294	H573												11054294	H573
11061974													11061974													11061974
11080143													11080143													11080143
11080630	K103												11080630	K103												11080630	K103
11084036													11084036													11084036
11086992													11086992													11086992
11106484													11106484													11106484
11124036	D5	R7	R11										11124036	fn	fn	R11										11124036	fn	fn	R11										etermined for mutants R11E, R7L, and D5N, resulting i
11210138	D325	E354	D421										11210138	D325	E354	D421										11210138	D325	E354	D421
11223513	Y25												11223513	Y25												11223513	Y25
11243784	V30	T119											11243784	V30	T119											11243784	V30	T119
11254385	M340	L344											11254385	M340	L344											11254385	M340	L344
11279193	V94												11279193	V94												11279193	V94
11286890													11286890													11286890
11306569													11306569													11306569
11310979	Y25												11310979	Y25												11310979	Y25
11327835	H64												11327835	H64												11327835	H64
11336709													11336709													11336709
11349148													11349148													11349148
11353825													11353825													11353825
11382747													11382747													11382747
11384233	K103	V106	V108	E138	Y181	Y188	P236						11384233	K103	V106	V108	E138	Y181	Y188	P236						11384233	K103	V106	V108	E138	Y181	Y188	P236
11419952													11419952													11419952
11420435	K15	Q156	D194										11420435	K15	Q156	D194										11420435	K15	Q156	D194
11428899													11428899													11428899
11453993													11453993													11453993
11456890													11456890													11456890
11467966	E328												11467966	E328												11467966	E328
11468392													11468392													11468392
11477222													11477222													11477222
11478862													11478862													11478862
11502177	C163	H298	D306	E309	K328	H333							11502177	C163	H298	D306	E309	K328	H333							11502177	C163	H298	D306	E309	K328	H333
11513589	S130												11513589	S130												11513589	S130
11513591													11513591													11513591
11527705													11527705													11527705
11563970	D30												11563970	D30												11563970	D30
11567087	N156												11567087	N156												11567087	N156
11575933	Y181	Y188											11575933	Y181	Y188											11575933	Y181	Y188
11602602													11602602													11602602
11732897													11732897													11732897
11738042													11738042													11738042
11738044	S954												11738044	S954												11738044	S954
11752789	D90												11752789	D90												11752789	D90
11781092	E197	E208											11781092	fn	fn											11781092	fn	fn											the E208 alpha Q mutant protein can only be phosphorylated by NTP, and the E197 beta Q mutant
11800562	R3	E46	V64	L66									11800562	R3	E46	V64	L66									11800562	fn	E46	V64	L66
11801599													11801599													11801599
11827530	R121												11827530	R121												11827530	R121
11839309													11839309													11839309
11844799													11844799													11844799
11851415	N195												11851415	N195												11851415	fn												, Asn195, to Pro which
11856322													11856322													11856322
11866509	I2												11866509	fn												11866509	fn												Substitution of Ile(A2) by alanine results in
11875520													11875520													11875520
11914073													11914073													11914073
11916385													11916385													11916385
11927566													11927566													11927566
11937054													11937054													11937054
11976494													11976494													11976494
11980702													11980702													11980702
11992127													11992127													11992127
11993994	L212	L213											11993994	fn	fn											11993994	fn	fn											key residues L212Glu and L213Asp of this transme
12006984													12006984													12006984
12044159	W628	W631	I635	I642									12044159	fn	fn	fn	fn									12044159	fn	fn	fn	fn									. Alanine substitutions at the Trp628, Trp631, Ile635, and Ile642 residues also
12056894	T199	C206											12056894	T199	C206											12056894	T199	C206
12065401													12065401													12065401
12083921	F77	N219	W308	H309									12083921	F77	N219	W308	H309									12083921	F77	N219	W308	H309
12093271	H505												12093271	H505												12093271	H505
12144785	S64	K67	N152										12144785	S64	K67	N152										12144785	S64	K67	N152
12176391													12176391													12176391
12192070													12192070													12192070
12202494	G1	Y473											12202494	fn	Y473											12202494	fn	Y473											neutral benzyloxycarbonyl-G1y-Pro-2-naphthylamide,
12203498													12203498													12203498
12205096													12205096													12205096
12206666	D95												12206666	D95												12206666	D95
12364331	E328												12364331	E328												12364331	E328
12368900													12368900													12368900
12379842													12379842													12379842
12424132													12424132													12424132
12433916	A30												12433916	A30												12433916	A30
12441390													12441390													12441390
12456667													12456667													12456667
12484753	Y115												12484753	Y115												12484753	Y115
12499545	H64												12499545	H64												12499545	H64
12501175	N1	H48											12501175	fn	H48											12501175	fn	H48											the H48Q mutant, y... enzyme (N1A) tha
12554829													12554829													12554829
12575936													12575936													12575936
12578369	D268												12578369	D268												12578369	D268
12578370	R82	R92											12578370	R82	R92											12578370	R82	R92
12595710													12595710													12595710
12646375	V111												12646375	V111												12646375	fn												the replacement Val111-->Met. Thi
12651121													12651121													12651121
12652322													12652322													12652322
12679341													12679341													12679341
12691748													12691748													12691748
12693929	E56	E63											12693929	E56	E63											12693929	E56	E63
12705909													12705909													12705909
12717027	H96	H170	D243	E304									12717027	H96	H170	D243	E304									12717027	H96	H170	D243	E304
12731868	N71												12731868	N71												12731868	N71
12732641													12732641													12732641
12746447													12746447													12746447
12805457													12805457													12805457
12820884	H101	D128	D232	D234									12820884	H101	D128	D232	D234									12820884	H101	D128	D232	D234
12820968													12820968													12820968
12832805													12832805													12832805
12869558													12869558													12869558
12893935													12893935													12893935
12902323	H146	H291											12902323	H146	H291											12902323	H146	H291
12904027	Q120	Y150											12904027	Q120	Y150											12904027	Q120	Y150
12925786	N23	S27	Y43										12925786	N23	S27	Y43										12925786	N23	S27	Y43
12939145	H64	V68											12939145	H64	V68											12939145	H64	V68
12962479													12962479													12962479
12962482	P50												12962482	P50												12962482	P50
12962504	G155												12962504	G155												12962504	G155
12963380													12963380													12963380
14500716													14500716													14500716
14507721													14507721													14507721
14508061													14508061													14508061
14514675													14514675													14514675
14523232													14523232													14523232
14559966													14559966													14559966
14596591													14596591													14596591
14636605	T187												14636605	T187												14636605	T187
14645372													14645372													14645372
14717710	Y68	T109	Y114										14717710	fn	fn	fn										14717710	fn	fn	fn										The betaY68F mutant showe...mutants (alphaT109S and alphaY114T) were
14718923	D597												14718923	D597												14718923	D597
14744126	E166												14744126	E166												14744126	E166
14761185													14761185													14761185
14990731	V82	I84											14990731	V82	I84											14990731	V82	I84
15049684	R7	Y30											15049684	fn	Y30											15049684	fn	Y30											T variant, Y30S, which...subunit R7K variant [va
15062092	R177	D213	R233										15062092	fn	fn	fn										15062092	fn	fn	fn										e. When Asp-L213 is replaced by Asn, proton ...mutations, Arg-M233-->Cys and Arg-H177-->His. Kine
15084592													15084592													15084592
15095972	L100	V106	V108										15095972	L100	V106	V108										15095972	L100	V106	V108
15115397													15115397													15115397
15128738	W102												15128738	W102												15128738	W102
15147186	C53	R56											15147186	C53	R56											15147186	C53	R56
15163634													15163634													15163634
15166214													15166214													15166214
15170321	K38	K92											15170321	K38	K92											15170321	K38	K92
15170341	Y34	W123											15170341	Y34	W123											15170341	Y34	W123
15182367	W58												15182367	W58												15182367	W58
15201273	S12	R26	K27	R29									15201273	S12	R26	K27	R29									15201273	S12	R26	K27	R29
15210359													15210359													15210359
15213399													15213399													15213399
15213460													15213460													15213460
15235589													15235589													15235589
15242603													15242603													15242603
15247245													15247245													15247245
15272161	R103	E243	K246	R270									15272161	R103	E243	fn	fn									15272161	fn	fn	fn	fn									??? n active-site arginine (Arg270) with a lysine or...e-binding group (Lys246) with an arginine. H...by replacement of Arg103 with lysine and i...servative Glu243 to aspartate mutant
15273277													15273277													15273277
15273307													15273307													15273307
15274923	E46												15274923	E46												15274923	E46
15276844	I92												15276844	I92												15276844	I92
15296730													15296730													15296730
15296742													15296742													15296742
15299479													15299479													15299479
15351654	D13	Y106											15351654	D13	Y106											15351654	D13	Y106
15368576													15368576													15368576
15369336													15369336													15369336
15381425	M211	R215											15381425	M211	R215											15381425	M211	R215
15388918													15388918													15388918
15465054	W168												15465054	W168												15465054	W168
15477100													15477100													15477100
15501821													15501821													15501821
15528205	D136												15528205	D136												15528205	D136
15544809													15544809													15544809
15549494	D39	D129											15549494	D39	D129											15549494	fn	fn											otein with Asp at position 39 substituted by Asn in Mg...with Asp129 substituted by Glu provides
15554622	H129												15554622	H129												15554622	H129
15557262													15557262													15557262
15567410													15567410													15567410
15576031													15576031													15576031
15591246	Y702												15591246	Y702												15591246	Y702
15610006	T8												15610006	fn												15610006	fn												interest as Thr(A8) --> His substitution (a s
15610023	Y25	F25	Y26	F26									15610023	fn	fn	fn	fn									15610023	fn	fn	fn	fn									Insulin residues Phe(B25) and Tyr(B26) have been swapped with the IGF-I-like ...The [Tyr(B25)NMePhe(B26)] mutant has
15629661													15629661													15629661
15637152													15637152													15637152
15644204	A129	D131	D139										15644204	A129	D131	D139										15644204	A129	D131	D139
15647363	S170	N174											15647363	S170	N174											15647363	S170	N174
15654077													15654077													15654077
15657928													15657928													15657928
15663946													15663946													15663946
15667209													15667209													15667209
15691839													15691839													15691839
15698569													15698569													15698569
15710600	I199												15710600	I199												15710600	I199
15731407													15731407													15731407
15779910	R121												15779910	R121												15779910	R121
15784976													15784976													15784976
15785764													15785764													15785764
15805589													15805589													15805589
15819891	W92	L125	V127										15819891	W92	L125	V127										15819891	W92	L125	V127
15835899													15835899													15835899
15837192													15837192													15837192
15981999	M69	S130	M182	R244	N276								15981999	M69	S130	M182	R244	N276								15981999	M69	S130	M182	R244	N276
15989951													15989951													15989951
16008357	L9	L16	L23	I26									16008357	fn	L16	fn	fn									16008357	fn	L16	fn	fn									Peptides containing single glycine, serine, alanine, or threonine amino acid substitutions at the buried L9, L16, L23, and I26 hydro...ining an L16G substitution, o...ptides (L9G and L9A) bind
16060669	F56												16060669	F56												16060669	F56
16134930													16134930													16134930
16150974	Y34												16150974	Y34												16150974	Y34
16157350	M340												16157350	M340												16157350	M340
16183520													16183520													16183520
16185060	Y73												16185060	fn												16185060	fn												where Tyr73 was mutated to a serine residu
16208361													16208361													16208361
16218957	V82	I84											16218957	V82	I84											16218957	V82	I84
16221761													16221761													16221761
16229465													16229465													16229465
16245921													16245921													16245921
16275926													16275926													16275926
16281058													16281058													16281058
16285725	V106	M336	N368	D597									16285725	fn	fn	fn	fn									16285725	fn	fn	fn	fn									Double mutants were made to exchange the D597/M336 pair in nNOS with N368/V106 in eNOS. H
16300397	Y67												16300397	Y67												16300397	Y67
16316975	E148	E203											16316975	E148	E203											16316975	E148	E203
16364919													16364919													16364919
16366586													16366586													16366586
16459338	V353												16459338	V353												16459338	V353
16472737													16472737													16472737
16483931													16483931													16483931
16484367													16484367													16484367
													Tot cnt	382	382											Tot cnt	369	369
total res	369												TP=	305		precision=	0.959119									TP=	257		precision=	1
													FP=	13		recall=	0.826558									FP=	0		recall=	0.696477
													FN=	64		F-meas=	0.887918									FN=	112		F-meas=	0.821086
													??? Copy below		8	F2	0.850056									??? Copy below		8	F2	0.741489
1931963	M192												1931963	M192	M213??	???										1931963	fn	???	???									24	Met 192----Ala and Met 213----Ala) h...t residue, Val 217A). C
7500345	G216												7500345	fn	???											7500345	fn	???										82	..mutations of glycine 216 in...the GA216 + MA190 and GL216 + MA190 mutants ha
8038153													8038153	C5??	A13??	??17	changed 2 Mpr(beta-mercaptopropionic acid so mute?									8038153	??	??	??17									114	..from Cys at position 5 to Cys at position 17. .., Cys at position 5 is replaced by Mpr (beta-mercaptopropionic acid) and Ala at position 13 by Gly and Leu, respectively
9514755	R95	L99	M102	L133									9514755	R95	L99	M102	F104??	L133								9514755	fn	fn	fn	???	fn							196	ddition to Leu99-->Ala, b.... Variants Met102-->Ala and Leu133-->Gly, and a crevice mutant, Phe104-->Ala, were ... truncating Arg95 to alanine.
15272161	R103	K246	R270										15272161	R103	fn	fn	fn	E243???								15272161	fn	fn	fn	???								440	??? n active-site arginine (Arg270) with a lysine or...e-binding group (Lys246) with an arginine. H...by replacement of Arg103 with lysine and i...servative Glu243 to aspartate mutant
*note extra mutations were found in some of the gold standards
Paper Set III													Paper Set III													Paper Set III

## Sheet: all aa
		abstract	body	1st iteration rand from search	2nd	3rd	4th more	5	6	7	8	1st it pmcs	2nd it pmcs	3rd	4th	5th	6th	7th	8th	PMC ids for each iterations checked until 100 papers containing at least one mention were collected
2193425	bod		1	56550	18668	19910	17478	12906	4382	140494	11276	38881	34966	33522	18865	147974	250828	45051	1276963
2286588	bod in tabl		1	67158	36532	31750	23619	13210	4830	232940	56009	48900	107682	105562	92797	195767	541552	152344	1851574
2815576	ab k48	1		81182	44197	66572	26829	22701	25847	281652	69091	130630	174068	166651	99073	212424	1395892	281821	4437538
2851776	bod		1	92541	103947	82913	34344	27407	230740	322869	107511	245899	185240	177805	160760	213956	2100407	3123931	4554827
3135009	bod no ab		1	106761	273104	130312	37712	39950	231165	324583	486043	256888	263902	207431	170105	251239	2142192	3141034	4690949
3147178	ab	1		116505	312922	137806	47267	53414	272632	612568	527763	263563	299188	210427	182151	288608	2187869	3159454	5018987
3176655	bod		1	132890	316957	171621	51338	63359	274502	633055		298570	347080	211503	182687	310198	2246871	3383859
3347352	ab k151	1		149337	329246	184380	51430	75601	303212	703999		326578	348887	228982	232345	316440	3259650	3937867
3564066	bod		1	152116	333076	206097	53853	92057	403357			353165	352215	230964	260386	365636	3373166
3616153	ab	1		189454	431875	221583	55429	97791	443108			443290	420633	299734	262342	432565	3417079
3701222	bod s32 s36		1	225827	435069	246283	69126	129549	454832			475947	542785	339663	276372	1133620	3420760
3795628	bod		1	257264	437546	268007	69902	131015	480621			515746	554560	390594	276852	1144269	3666897
3807069	deep in bod		1	258084	446119	300126	70933	194910	526923			1042304	1130603	546711	278324	1243304	5069746
4247015	ab	1		268343	450628	347513	78958	204305	581578			1065899	1131070	1075587	282212	1729027	5158117
4444017	bod		1	342069	456123	360626	84503	227733	657034			1130919	1146591	1083932	312036	1984841	5224472
4567508	body		1	342536	467924	368759	98669	247864				1501155	1477269	1161557	339984	2064083
	end of 1st iteration			391735	470163	370533	101643	286824				1541408	1536535	1222257	397843	2194117
347080	bo scaned		1	404839	492179	392625	113259	322304				1648079	1537906	1483932	452215	2215358
348887	bod but unusual descrip		1	450468	497407	396129	131657	328379				1768162	1562442	1570309	523237	2232739
1130603	in ab but in area truncated at 400 wods and scaned	1		455310	537406	416030	134976	331967				1782796	1703498	1691381	541853	2459293
1899998	ab h141	1		503366	574929	428859	140629	333040				1800836	1717821	1692698	1075340	2591194
2633044	bod		1	565510	631771	479461	144821	339274				2007753	1784811	1705396	1131419	2633373
2637549	bod		1	567144	651462	482818	152549	342043				2064912	1806769	1718944	1134438	2744072
2647926	ab	1		624453	677999	497272	162129	376509				2193425	1824282	1741026	1158649	2873136
2886169	bod		1	639856	688784	505790	164402	408980				2248241	1899998	1782724	1170393	2922476
3288045	bod		1	682676	730966	561591	175341	419593				2249239	1908451	1837650	1214325	3059494
3335059	bod		1	776822	734038	569754	175967	427373				2269718	2115701	1979570	1217147	3067091
3572190	bod		1	782035	734908	583393	190706	429044				2286588	2154402	2040501	1231806	3105094
3674391	ab r444	1		821274	746221	583771	200424	453439				2374769	2180376	2119996	1301269	3122125
3932232	bod		1	825077	755785	650182	216380	460322				2488964	2191146	2143097	1402321	3344452
3963009	ab	1		852398	778608	718501	222923	466058				2517676	2335084	2154408	1563730	3493920
4068741	bod		1	923250	826531	765513	223898	482894				2615191	2375156	2228501	1563830	3564120
4318705	ab k63	1		955415	840902	786036	224114	486886				2643293	2392994	2443654	1706378	3681186
	3rd			980555	858028	789176	235121	493258				2648768	2424214	2662197	1783029	3878508
1083932	ab r17	1		1009694	882256	845312	246683	494689				2704010	2478564	2675182	1795204	4275587
1718944	ab d131 scaned	1		1021867	913607	871367	247121	501702				2780605	2546327	2698310	1913283	4303466
2143097	ab	1		1028688	936213	916246	250508	541810				2789904	2633044	2787757	1914318	4423042
2675182	ab	1		1048196	957759	951071	266964	559047				2815576	2637549	2796277	2360697	4503516
2994968	bod r286		1	1054548	979005	980426	269554	561416				2846912	2647926	2807628	2493200	4544502
3580167	ab	1		1067137	1040014	1003602	280934	588017				2851776	2649680	2829635	2572963	4660797
3650199	ab multipl	1		1071578	1062014	1009854	283951	588264				2919933	2684611	2891007	2573891	4688184
4151183	bod revers descrip		1	1085900	1063927	1010885	288943	596199				2990678	2712935	2892469	2577873	4721542
4155502	bod n642		1	1090949	1065534	1021235	293467	619885				3060119	2773075	2914737	2654125	4830575
4171365	bod		1	1108780	1089488	1036868	298612	638144				3135009	2807665	2929784	2662150	4999272
4613855	bod		1	1161305	1149211	1037867	313035	641148				3147178	2826216	2932462	2663312	5069766
5065315	ab k27	1		1189927	1158896	1041864	322052	643006				3176655	2858039	2994968	2725291	5123637
				1193591	1171005	1044087	334132	644434				3255431	2865781	2998986	2912838
92797	bod		1	1198903	1176840	1084570	335729	650932				3267338	2885991	3076318	2991316
1217147	ab	1		1203411	1233603	1087207	337076	651102				3284696	2886169	3081765	3031522
1301269	ab	1		1213649	1269795	1101347	345694	678547				3347352	2940061	3086450	3038356
1563730	ab	1		1240393	1282907	1125784	356407					3390766	2965446	3110523	3048121
1563830	bod		1	1244838	1283793	1137112	363613					3419440	3046133	3146974	3088898
1706378	ab e23 revers writ	1		1247685	1326436	1174567	368681					3438717	3102575	3166022	3096668
2493200	ab	1		1258111	1334838	1212800	395326					3476006	3157637	3190693	3196405
2572963	bod s221		1	1266082	1343917	1267823	399683					3497033	3233917	3198966	3207363
2573891	ab	1		1306882	1359391	1270177	401765					3511576	3245323	3278334	3209073
2663312	bod k294		1	1370614	1363027	1296676	405911					3541758	3250196	3291657	3232758
2725291	bod		1	1386302	1386676	1298774	406000					3564066	3255358	3377168	3282835
2991316	ab y525	1		1427397	1417279	1308586	413362					3616153	3288045	3377597	3289462
3048121	bod r73		1	1447274	1454646	1323505	417837					3640908	3330050	3392097	3329185
3207363	bod		1	1512366	1461201	1324600	427644					3701222	3335059	3401524	3386848
3232758	ab a184	1		1551642	1466899	1361811	430062					3751673	3338928	3466967	3443968
3282835	bod		1	1579749	1481897	1375460	437949					3773447	3398221	3478449	3458069
3565630	ab	1		1603001	1484581	1388528	484078					3777737	3481129	3580167	3556481
3701545	ab a30	1		1638626	1485652	1443224	504421					3795628	3545186	3649124	3565630
3762368	bod		1	1639952	1514785	1467236	504664					3796461	3572190	3650199	3683811
3807361	ab	1		1649082	1526189	1467452	508713					3807069	3637601	3666873	3688024
3986552	bod		1	1670237	1540061	1540047	510492					3922601	3674391	3676288	3695898
4090691	bod		1	1676879	1544683	1543746	510525					3926314	3695870	3727925	3701545
4228309	ab	1		1679111	1559754	1557289	513416					3927791	3862717	3828467	3745753
4282601	bod		1	1686973	1587476	1573474	524965					3936510	3870479	4146451	3762368
4430358	bod		1	1691840	1592871	1594420	530369					3962339	3885369	4151183	3807361
4482063	ab s410	1		1702514	1594967	1633680	536707					4024993	3932232	4155502	3845644
4490400	bod		1	1784810	1639211	1664728	541005					4116680	3963009	4171365	3882936
4580189	ab y942	1		1831097	1658867	1669777	552735					4186070	3983880	4172076	3986552
4626870	bod t47 is cell lin		1	1833621	1664626	1694239	556777					4202729	3984379	4256023	4090691
4677229	bod s1177		1	1835734	1697798	1754894	558796					4243753	4020565	4268085	4202325
4744548	ab	1		1930683	1716080	1761250	569027					4247015	4026780	4273426	4228309
4762426	bod k4		1	1944509	1716752	1761967	571349					4366342	4068741	4298282	4282601
4868311	bod c104		1	1976401	1758135	1772483	575264					4399039	4165857	4308611	4398771
5075021	bod l123		1	1990873	1784800	1785576	580526					4444017	4194136	4360253	4408590
				1999635	1828214	1842874	581478					4471826	4230055	4430516	4430358
2194117	bod		1	2062091	1844218	1872773	586643					4472104	4293661	4472908	4482063
2459293	bod		1	2078726	1880277	1905434	604413					4528798	4294358	4517238	4490400
2633373	bod		1	2088272	1936749	1914745	622945					4567508	4318705	4525817	4492857
3059494	bod no ab		1	2106282	1937207	1948158	627062					4615419	4359806	4542276	4580189
3105094	ab	1		2132066	1943086	1980503	630980					4707945	4373359	4613855	4591653
3122125	bod		1	2141064	1976100	1981898	632883					4764928	4391865	4637974	4626870
3564120	bod		1	2143724	1982440	2045583	635256					4766908	4392702	4719080	4658582
3681186	bod		1	2157718	2014126	2087356	635498					4774800	4564645	4754082	4665925
3878508	bod most dna		1	2160624	2036959	2107616	637564					4870364	4596860	4767527	4677229
4423042	ab	1		2165519	2049562	2145871	643222					4897926	4611566	4938407	4744548
4688184	bod r882		1	2166836	2056151	2148987	644261					4931463	4670907	5065315	4762426
4999272	bod		1	2167950	2065310	2150024	644662					4948305	4836423	5079451	4835110
5069766	bod		1	2190043	2077962	2172793	666042					5053375	5010701	5106232	4868311
				2206243	2108087	2173682	670241						5101517		5075021
3259650	ab	1		2237165	2128014	2175821	674733						5103226
3373166	bod		1	2247365	2187140	2181598	694473
3420760	bod		1	2256140	2220250	2231757	699628
3666897	bod		1	2272576	2264508	2265410	714814
281821	bod c69		1
3159454	bod		1
1276963	ab	1										these 8 are the actual pmc above from random.org total numbers in center 8
4437538	bod		1
5018987	bod n297		1
		37	63	16	16	12	34	13	4	2	3	Numbers of articles containing aa per iteration
		abstract	body only	100	100	100	100	50	15	8	6	Number of PMCIDs to check at each iteration. Reduced amount to check at later iterations as not to go over 100.
percentages		37	63	16	16	12	34	26	26.6667	25	50
		count pm	count tot	# random select for pmc ids found broad e-g(1-3), precise h-l(4-8)
		100	100	300	44		179	56		precise
iteration #s for each type of search				total	found aa		total	found aa		31.2849
				14.6667	percent broad search		31.2849	percent of residue and aa search
				13 of the broad search results out of 44 were not found using the precise search
				29.5455	% not found using precise search
			broad	https://www.ncbi.nlm.nih.gov/pmc/?term=%28%28%28%28%28protein%29+OR+residue%29+OR+amino+acid%29+OR+motif%29+OR+sequence%29+OR+mutation
					2278459 articles on 25jan17			column e-g(1-3 iterations) random.org was used to give random numbers in the range of the total number of article PMCIDs downloaded.
								The numbers identified the PMCIDs which were then checked to contain at least one mention of an aa. Each iteration was performed until 100 articles total were obtained.
			precise	https://www.ncbi.nlm.nih.gov/pmc/?term=%28%28%28amino+acid[MeSH+Terms]%29+OR+residue[MeSH+Terms]%29+OR+amino+acid[Text+Word]%29+OR+residue
					717295 articles on 02feb17			column h-l(4-8 iterations) random.org was used to give random numbers in the range of the total number of article PMCIDs downloaded.
								The numbers identified the PMCIDs which were then checked to contain at least one mention of an aa. Each iteration was performed until 100 articles total were obtained.
bibliography removal keywords numbers not at actual bibliography
	citation	49
	references	16	8
mismatch to text columns		1

## Sheet: aa art
	TP(tru+)	FP(fals+)	FN(fals-)	abstact	r1	TP(tru+)	FP(fals+)	FN(fals-)	abstact	r1cut	TP(tru+)	FP(fals+)	FN(fals-)	abstact	r2	TP(tru+)	FP(fals+)	FN(fals-)	abstact	r2cut	TP(tru+)	FP(fals+)	FN(fals-)	abstact	r3	TP(tru+)	FP(fals+)	FN(fals-)	abstact	r3cut	TP(tru+)	FP(fals+)	FN(fals-)	abstact	r1nobib	TP(tru+)	FP(fals+)	FN(fals-)	abstact	r1cutnobib	TP(tru+)	FP(fals+)	FN(fals-)	abstact	r2nobib	TP(tru+)	FP(fals+)	FN(fals-)	abstact
1 PMC92797
																						A1					A1
																						E1					E1
																						E2					E2
																						H2					H2
																						K2					K2
																						C3					C3
																						E3					E3
																						H3					H3
																						N3					N3
																						H4					H4
																						R5					R5
																						H6					H6
																						H7					H7
																						M8					M8
																						C18					C18
																						C19					C19
																						A71					A71
																						A83					A83
																						M109					M109
																						N113					N113
			Q190					Q190					Q190					Q190			Q190							Q190					Q190					Q190					Q190					Q190
			N192					N192					N192					N192			N192							N192					N192					N192					N192					N192
																						K233					K233
			H241					H241					H241					H241			H241							H241					H241					H241					H241					H241
			D242					D242					D242					D242			D242							D242					D242					D242					D242					D242
			W242					W242					W242					W242			W242							W242					W242					W242					W242					W242
			F262					F262					F262					F262			F262							F262					F262					F262					F262					F262
	D263							D263			D263							D263			D263							D263			D263							D263			D263							D263
		E15229					E15229					E15229					E15229					E15229					E15229					E15229					E15229					E15229					E15229
2 PMC281821
	C3							C3			C3							C3			C3							C3			C3							C3			C3							C3
			P4					P4					P4					P4					P4					P4					P4					P4					P4					P4
			P5					P5					P5					P5					P5					P5					P5					P5					P5					P5
			F6					F6					F6					F6			F6							F6					F6					F6					F6					F6
	C6					C6					C6					C6					C6					C6					C6					C6					C6					C6
	V9							V9			V9							V9			V9							V9			V9							V9			V9							V9
	S9							S9			S9							S9			S9							S9			S9							S9			S9							S9
	V11							E11			E11							E11			E11							E11			E11							E11			E11							E11
	E11							V11			V11							V11			V11							V11			V11							V11			V11							V11
			I11					I11					I11					I11					I11					I11					I11					I11					I11					I11
	Q13							L13			L13							L13			L13							L13			L13							L13			L13							L13
	L13							Q13			Q13							Q13			Q13							Q13			Q13							Q13			Q13							Q13
	P18							P18			P18							P18			P18							P18			P18							P18			P18							P18
			P30					P30					P30					P30					P30					P30					P30					P30					P30					P30
			P32					P32					P32					P32					P32					P32					P32					P32					P32					P32
	L45							L45			L45							L45			L45							L45			L45							L45			L45							L45
	S45							S45			S45							S45			S45							S45			S45							S45			S45							S45
			P49					P49					P49					P49					P49					P49					P49					P49					P49					P49
	I53							P51					P51					P51					P51					P51					P51					P51					P51					P51
	R53							I53			I53							I53			I53							I53			I53							I53			I53							I53
	E59							R53			R53							R53			R53							R53			R53							R53			R53							R53
			E59					E59			E59							E59			E59							E59			E59							E59			E59							E59
			L59					L59					L59					L59			L59							L59					L59					L59					L59					L59
	L60							L60			L60							L60			L60							L60			L60							L60			L60							L60
	T60							T60			T60							T60			T60							T60			T60							T60			T60							T60
	Q61							Q61			Q61							Q61			Q61							Q61			Q61							Q61			Q61							Q61
			V61					V61					V61					V61			V61							V61					V61					V61					V61					V61
			P67					P67					P67					P67					P67					P67					P67					P67					P67					P67
	C69							C69			C69							C69			C69							C69			C69							C69			C69							C69
			P74					P74					P74					P74					P74					P74					P74					P74					P74					P74
																						A85					A85
3 PMC347080
																						C1					C1
																						D1					D1
																						F1					F1
																						K1					K1
																						L1					L1
																						P1					P1
												Q1					Q1					Q1					Q1															Q1					Q1
																						R1					R1
		S1					S1					S1					S1					S1					S1					S1					S1					S1					S1
												V1					V1					V1					V1															V1					V1
																						H2					H2
																						H3					H3
																						H5					H5
												I9					I9					I9					I9															I9					I9
																						L11					L11
																						S11					S11
			P15					P15					P15					P15					P15					P15					P15					P15					P15					P15
			P25					P25					P25					P25			P25							P25					P25					P25					P25					P25
			D33					D33					D33					D33					D33					D33					D33					D33					D33					D33
			L37					L37					L37					L37					L37					L37					L37					L37					L37					L37
			D43					D43					D43					D43					D43					D43					D43					D43					D43					D43
	H46							H46			H46							H46			H46							H46			H46							H46			H46							H46
			K58					K58					K58					K58			K58							K58					K58					K58					K58					K58
			Y61					Y61					Y61					Y61					Y61					Y61					Y61					Y61					Y61					Y61
																						A74					A74
																						A77					A77
			G77					G77					G77					G77					G77					G77					G77					G77					G77					G77
																						A79					A79
			R79					R79					R79					R79					R79					R79					R79					R79					R79					R79
			S79					S79					S79					S79					S79					S79					S79					S79					S79					S79
			R80					R80					R80					R80			R80							R80					R80					R80					R80					R80
	K81							K81			K81							K81			K81							K81			K81							K81			K81							K81
			G83					G83					G83					G83					G83					G83					G83					G83					G83					G83
			S117					S117					S117					S117			S117							S117					S117					S117					S117					S117
			N118					N118					N118					N118			N118							N118					N118					N118					N118					N118
			P125					P125					P125					P125					P125					P125					P125					P125					P125					P125
			S145					S145					S145					S145			S145							S145					S145					S145					S145					S145
	D149							D149			D149							D149			D149							D149			D149							D149			D149							D149
			R152					R152					R152					R152			R152							R152					R152					R152					R152					R152
	D164							D164			D164							D164			D164							D164			D164							D164			D164							D164
			H176					H176					H176					H176			H176							H176					H176					H176					H176					H176
	Q207							Q207			Q207							Q207			Q207							Q207			Q207							Q207			Q207							Q207
	E212					E212					E212					E212					E212					E212					E212					E212					E212					E212
	K215							K215			K215							K215			K215							K215			K215							K215			K215							K215
			P297					P297					P297					P297			P297							P297					P297					P297					P297					P297
4 PMC348887
																						A1					A1
																						E1					E1
																						L1					L1
																						N1					N1
																						D2					D2
																						E2					E2
																						G2					G2
																						H2					H2
																						K2					K2
																						M2					M2
																						M3					M3
																						H4					H4
																						M4					M4
																						R4					R4
																						T4					T4
																						H5					H5
																						H7					H7
																						M15					M15
																						R17					R17
																						C18					C18
			W26					W26					W26					W26			W26					W26							W26					W26					W26					W26
			W27					W27					W27					W27			W27					W27							W27					W27					W27					W27
																						S28					S28
																						T30					T30
			W32					W32					W32					W32			W32					W32							W32					W32					W32					W32
			W39					W39					W39					W39			W39					W39							W39					W39					W39					W39
			W41					W41					W41					W41			W41					W41							W41					W41					W41					W41
																						E44					E44
																						A96					A96
																						A183					A183
																						T281					T281
					26					2					26					2		C300			49		C300			7					26					2
					42					66					42					66		L400			19		L400			61					42					66
					68					68					68					68		F1225			68		F1225			68					68					68
5 BPMC1083932
																						C1					C1
																						M1					M1
																						P1					P1
																						T1					T1
		E2					E2					E2					E2					E2					E2					E2					E2					E2					E2
	R2					R2					R2					R2					R2					R2					R2					R2					R2					R2
																						S2					S2
																						T2					T2
																						A3					A3
		H3					H3					H3					H3					H3					H3					H3					H3					H3					H3
	R3							R3			R3							R3			R3					R3					R3							R3			R3							R3
																						M4					M4
																						K4
																						H4					H4
																						G5					G5
																						N5					N5
																						F7					F7
																						H7					H7
	R7					R7					R7					R7					R7					R7					R7					R7					R7					R7
																						K9
			S10					S10					S10					S10			S10					S10							S10					S10					S10					S10
	K14							K14			K14							K14			K14					K14							K14					K14					K14					K14
	R17					R17					R17					R17					R17			abs		R17			abs		R17					R17			abs		R17					R17
																						M17					M17					M17
	R26					R26					R26					R26					R26					R26					R26					R26					R26					R26
																						A90					A90
																						P2081					P2081
6 PMC1130603
																						C1					C1
																						E1
																						H1
																						I1					I1
																						K1					K1
		M1					M1					M1					M1					M1					M1					M1					M1					M1					M1
		P1					P1					P1					P1					P1					P1					P1					P1					P1					P1
		Q1					Q1					Q1					Q1					Q1					Q1					Q1					Q1					Q1					Q1
		S1					S1					S1					S1					S1					S1					S1					S1					S1					S1
		A2					A2					A2					A2					A2					A2					A2					A2					A2					A2
																						C2					C2
																						H2					H2
		P2					P2					P2					P2					P2					P2					P2					P2					P2					P2
		Q2					Q2					Q2					Q2					Q2					Q2					Q2					Q2					Q2					Q2
		S2					S2					S2					S2					S2					S2					S2					S2					S2					S2
																						C3					C3
																						H3					H3
																						H4					H4
																						Y4					Y4
																						A5					A5
																						H5					H5
																						M5					M5
																						G6					G6
																						H6					H6
																						E7					E7
																						H8					H8
																						K8					K8
		Q8					Q8					Q8					Q8					Q8					Q8					Q8					Q8					Q8					Q8
		L9					L9					L9					L9					L9					L9					L9					L9					L9					L9
																						P9					P9
																						H10					H10
																						T11					T11
			Q19					Q19					Q19					Q19			Q19							Q19					Q19					Q19					Q19					Q19
	G20							G20			G20							G20			G20							G20			G20							G20			G20							G20
																						H20					H20
																						H21					H21
																						Y21
			C22					C22					C22					C22			C22							C22					C22					C22					C22					C22
	C25							C25			C25							C25			C25							C25			C25							C25			C25							C25
		A30					A30					A30					A30					A30					A30
	Q47							Q47			Q47							Q47			Q47							Q47			Q47							Q47			Q47							Q47
																						C50					C50
			E52					E52					E52					E52			E52					E52							E52					E52					E52					E52
			C56					C56					C56					C56			C56							C56					C56					C56					C56					C56
												I59					I59					I59					I59															I59					I59
			H61					H61					H61					H61			H61							H61					H61					H61					H61					H61
	R61					R61					R61					R61					R61					R61					R61							R61			R61					R61
			Y61					Y61					Y61					Y61			Y61							Y61					Y61					Y61					Y61					Y61
																						H62					H62
	C63							C63			C63							C63			C63							C63			C63							C63			C63							C63
			K64					K64					K64					K64			K64					K64							K64					K64					K64					K64
			N64					N64					N64					N64			N64							N64					N64					N64					N64					N64
			G65					G65					G65					G65			G65					G65							G65					G65					G65					G65
			G66					G66					G66					G66			G66							G66					G66					G66					G66					G66
	Y67							Y67			Y67							Y67			Y67							Y67			Y67							Y67			Y67							Y67
			G68					G68					G68					G68			G68					G68							G68					G68					G68					G68
	P68							P68			P68							P68			P68							P68			P68							P68			P68							P68
	P69							P69			P69							P69			P69							P69			P69					P69					P69							P69
	W69					W69					W69					W69					W69					W69					W69							W69			W69					W69
	H81							H81			H81							H81			H81							H81			H81							H81			H81							H81
	C95					C95					C95					C95					C95					C95					C95					C95					C95					C95
																						H100					H100
			G101					G101					G101					G101			G101					G101							G101					G101					G101					G101
			E118					E118					E118					E118					E118					E118					E118					E118					E118					E118
			Q118					Q118					Q118					Q118					Q118					Q118					Q118					Q118					Q118					Q118
			E121					E121					E121					E121					E121					E121					E121					E121					E121					E121
	V133							V133			V133							V133			V133							V133			V133							V133			V133							V133
			E135					E135					E135					E135			E135							E135					E135					E135					E135					E135
			Q135					Q135					Q135					Q135					Q135					Q135					Q135					Q135					Q135					Q135
	S136							S136			S136							S136			S136							S136			S136							S136			S136							S136
			K137					K137					K137					K137			K137					K137							K137					K137					K137					K137
			D138					D138					D138					D138			D138							D138					D138					D138					D138					D138
			K156					K156					K156					K156			K156							K156					K156					K156					K156					K156
			V157					V157					V157					V157			V157							V157					V157					V157					V157					V157
			D158					D158					D158					D158			D158							D158					D158					D158					D158					D158
	H159							A159			H159							A159			A159							A159			A159							A159			H159							A159
	A159							H159			A159							H159			H159							H159			H159							H159			A159							H159
	A160							A160			A160							A160			A160							A160			A160							A160			A160							A160
	D161							D161			D161							D161			D161							D161			D161							D161			D161							D161
			G171					G171					G171					G171			G171							G171					G171					G171					G171					G171
	N175					N175					N175					N175					N175					N175					N175					N175					N175					N175
	N179							N179			N179							N179			N179							N179			N179							N179			N179							N179
			G198					G198					G198					G198			G198							G198					G198					G198					G198					G198
			Y203					Y203					Y203					Y203					Y203					Y203					Y203					Y203					Y203					Y203
	C204							C204			C204							C204			C204							C204			C204							C204			C204							C204
			S205					S205					S205					S205					S205					S205					S205					S205					S205					S205
	F207							F207			F207							F207			F207							F207			F207							F207			F207							F207
	Y207					Y207					Y207					Y207					Y207					Y207					Y207					Y207					Y207					Y207
	A209							A209			A209							A209			A209							A209			A209							A209			A209							A209
			S209					S209					S209					S209			S209							S209					S209					S209					S209					S209
			Y211					Y211					Y211					Y211			Y211							Y211					Y211					Y211					Y211					Y211
																						A280					A280
																						A343					A343
																						P386
																						S390					S390
																						G678					G678
																						A6343					A6343
7 PMC1217147
																						G1					G1
																						H1					H1
																						F2					F2
																						P2					P2
																						N3					N3
																						M5					M5
																						H6					H6
																						H7					H7
																						L8					L8
																						H8					H8
																						C28					C28
	S40					S40					S40					S40					S40					S40					S40					S40					S40					S40
	S43					S43					S43					S43					S43					S43					S43					S43					S43					S43
																						H71					H71
	T73					T73					T73					T73					T73					T73					T73					T73					T73					T73
																						M109					M109
	S113					S113					S113					S113					S113			abs		S113			abs		S113					S113			abs		S113			abs		S113
	T114					T114					T114					T114					T114					T114					T114					T114					T114					T114
	S117					S117					S117					S117					S117			a		S117			a		S117					S117			a		S117			a		S117
																						K233					K233
		R408					R408					R408					R408					R408					R408					R408					R408					R408					R408
																						A445					A445
																						A1093					A1093
																						I1640					I1640
8 Pmc1276963
																						E1					E1
																						K1					K1
																						L1					L1
																						M1					M1
																						S1					S1
																						M2					M2
																						T2					T2
																						I3					I3
																						H6					H6
																						H7					H7
	T24					T24					T24					T24					T24					T24					T24					T24					T24					T24
	T26					T26					T26					T26					T26			a		T26			a		T26					T26			a		T26			a		T26
			T32										T32					T32			T32					T32							T32					T32					T32					T32
	S184					S184					S184					S184					S184			a		S184			a		S184					S184			a		S184			a		S184
																						S256
																						S329					S329
	T338					T338					T338					T338					T338					T338					T338					T338					T338					T338
			T388					T388					T388					T388			T388					T388							T388					T388					T388					T388
		D4476					D4476					D4476					D4476					D4476					D4476
9 PMC1301269
																						A1					A1
																						C1					C1
																						E1					E1
																						G1					G1
		I1					I1					I1					I1					I1					I1					I1					I1					I1					I1
																						K1					K1
		M1					M1					M1					M1					M1					M1					M1					M1					M1					M1
																						E2					E2
																						G2					G2
																						K2					K2
		M2					M2										M2					M2					M2					M2					M2					M2					M2
																						A3					A3
																						E3					E3
																						K3					K3
																						T3					T3
																						E4					E4
																						K4					K4
																						E5					E5
																						E6					E6
																						S6					S6
																						E7					E7
																						H7					H7
																						T7					T7
																						E8					E8
																						E9					E9
																						H20					H20
			L40					L40					L40					L40			L40					L40							L40					L40					L40					L40
			S44					S44					S44					S44			S44					S44							S44					S44					S44					S44
			S69					S69					S69					S69			S69					S69							S69					S69					S69					S69
			T74					T74					T74					T74			T74					T74							T74					T74					T74					T74
			V95					V95					V95					V95			V95					V95							V95					V95					V95					V95
	F137					F137					F137					F137					F137			abs		F137			abs		F137					F137			abs		F137			abs		F137
	A142					A142					A142					A142					A142					A142					A142					A142					A142					A142
	A143					A143					A143					A143					A143			a		A143			a		A143					A143			a		A143			a		A143
	G156					G156					G156					G156					G156			a		G156			a		G156					G156			a		G156			a		G156
	G158					G158					G158					G158					G158					G158					G158					G158					G158					G158
	I159					I159					I159					I159					I159					I159					I159					I159					I159					I159
	K159					K159					K159					K159					K159					K159					K159					K159					K159					K159
	I160					I160					I160					I160					I160					I160					I160					I160					I160					I160
	L161					L161					L161					L161					L161					L161					L161					L161					L161					L161
	F162					F162					F162					F162					F162					F162					F162					F162					F162					F162
	L163					L163					L163					L163					L163					L163					L163					L163					L163					L163
	F164					F164					F164					F164					F164					F164					F164					F164					F164					F164
	Q165					Q165					Q165					Q165					Q165					Q165					Q165					Q165					Q165					Q165
	S166					S166					S166					S166					S166					S166					S166					S166					S166					S166
	I167					I167					I167					I167					I167					I167					I167					I167					I167					I167
	L168					L168					L168					L168					L168					L168					L168					L168					L168					L168
	G169					G169					G169					G169					G169					G169					G169					G169					G169					G169
	S170					S170					S170					S170					S170					S170					S170					S170					S170					S170
	I171					I171					I171					I171					I171					I171					I171					I171					I171					I171
	V172					V172					V172					V172					V172					V172					V172					V172					V172					V172
	D173					D173					D173					D173					D173					D173					D173					D173					D173					D173
	A174					A174					A174					A174					A174					A174					A174					A174					A174					A174
	F175					F175					F175					F175					F175					F175					F175					F175					F175					F175
	L176					L176					L176					L176					L176					L176					L176					L176					L176					L176
	I177					I177					I177					I177					I177					I177					I177					I177					I177					I177
	G178					G178					G178					G178					G178					G178					G178					G178					G178					G178
	C179					C179					C179					C179					C179					C179					C179					C179					C179					C179
																						A329					A329
10 PMC1563730
																						A1					A1
																						D1					D1
																						E1					E1
																						R1					R1
																						D2					D2
																						R2					R2
																						E3					E3
																						K3					K3
																						P3					P3
																						V3					V3
																						D4					D4
																						R4					R4
																						R5					R5
																						L8					L8
																						L23					L23
																						T35					T35
																						G41					G41
			D60					D60					D60					D60			D60					D60							D60					D60					D60					D60
																						G61					G61
			D62					D62					D62					D62			D62					D62							D62					D62					D62					D62
	H66					H66					H66					H66					H66					H66					H66					H66					H66					H66
	R66					R66					R66					R66					R66					R66					R66					R66					R66					R66
	L67					L67					L67					L67					L67					L67					L67					L67					L67					L67
	P67					P67					P67					P67					P67					P67					P67					P67					P67					P67
			R68					R68					R68					R68			R68					R68							R68					R68					R68					R68
	G69					G69					G69					G69					G69					G69					G69					G69					G69					G69
	P70					P70					P70					P70					P70					P70					P70					P70					P70					P70
	D75					D75					D75					D75					D75					D75					D75					D75					D75					D75
	V76					V76					V76					V76					V76					V76					V76					V76					V76					V76
			N78					N78					N78					N78			N78					N78							N78					N78					N78					N78
	S78					S78					S78					S78					S78			abs		S78			abs		S78					S78			abs		S78			abs		S78
	S79					S79					S79					S79					S79			a		S79			a		S79					S79			a		S79			a		S79
	Y79					Y79					Y79					Y79					Y79			a		Y79			a		Y79					Y79			a		Y79			a		Y79
	E80					E80					E80					E80					E80					E80					E80					E80					E80					E80
	K80					K80					K80					K80					K80			a		K80			a		K80					K80			a		K80			a		K80
					105					61					105					61		A101			162		A101			86					104					60
					82					125					82					126		D134			25		D134			101					83					127
		G418			187					186		G418			187		G418			187		G418			187		G418			187		G418			187		G418			187		G418					G418
11 pmc1563830
																						E1					E1
																						H1					H1
																						S1					S1
		E2					E2					E2					E2					E2					E2					E2					E2					E2					E2
																						S2					S2
																						S3					S3
																						V3					V3
																						S4					S4
																						S5					S5
																						V5					V5
		P7					P7					P7					P7					P7					P7					P7					P7					P7					P7
																						T7					T7
																						C8					C8
																						L8					L8
																						R24					R24
																						A102					A102
																						H292					H292
		G418					G418					G418					G418					G418					G418					G418					G418					G418					G418
	E1202					E1202					E1202					E1202					E1202					E1202					E1202					E1202					E1202					E1202
	T1280					T1280					T1280					T1280					T1280					T1280					T1280					T1280					T1280					T1280
	P1496					P1496					P1496					P1496					P1496					P1496					P1496					P1496					P1496					P1496
	K1846					K1846					K1846					K1846					K1846					K1846					K1846					K1846					K1846					K1846
	S2197					S2197					S2197					S2197					S2197					S2197					S2197					S2197					S2197					S2197
	S2204					S2204					S2204					S2204					S2204					S2204					S2204					S2204					S2204					S2204
	D2737					D2737					D2737					D2737					D2737					D2737					D2737					D2737					D2737					D2737
	R2884					R2884					R2884					R2884					R2884					R2884					R2884					R2884					R2884					R2884
12 PMC1706378
		A2					A2					A2					A2					A2					A2					A2					A2					A2					A2
																						E2					E2
																						K2					K2
		A3					A3					A3					A3					A3					A3					A3					A3					A3					A3
		C4					C4					C4					C4					C4					C4					C4					C4					C4					C4
																						H4					H4
												I4					I4					I4					I4					I4										I4					I4
		I4					I4															L4					L4										I4
		P4					P4					P4					P4					P4					P4					P4					P4					P4					P4
																						S5					S5
																						Y8					Y8
																						H8					H8
		C14					C14					C14					C14					C14					C14					C14					C14					C14					C14
			V17					V17					V17					V17					V17					V17					V17					V17					V17					V17
			E23					E23					E23					E23					E23	abs				E23	abs				E23					E23	abs				E23	abs				E23
			R31					R31					R31					R31					R31					R31					R31					R31					R31					R31
																						M6308					M6308
13 PMC1718944
																						C1					C1
																						M1					M1
																						N1					N1
																						M2					M2
																						N3					N3
																						S9					S9
	D131					D131					D131					D131					D131			abs		D131			abs		D131					D131			abs		D131			abs		D131
14 PMC1899998
																						A1					A1
																						C1					C1
																						D1					D1
																						E1					E1
																						P1					P1
																						R1					R1
		S1					S1					S1					S1					S1					S1					S1					S1					S1					S1
																						T1					T1
																						A2					A2
																						C2					C2
																						D2					D2
																						H2					H2
																						L2					L2
																						M2					M2
																						P2					P2
																						R2					R2
																						S2					S2
																						A3					A3
																						E3					E3
																						L3					L3
																						A4					A4
																						H4					H4
																						L4					L4
																						S4					S4
																						S6					S6
																						H7					H7
																						K7					K7
																						H8					H8
																						P13					P13
																						L21					L21
																						I32					I32
																						I70					I70
																						A78					A78
																						A93					A93
																						A94					A94
																						A95					A95
																						G101					G101
	H141					H141					H141					H141					H141					H141					H141					H141					H141					H141
																						K562					K562
																						C2010					C2010
15 PMC2143097
																						C1					C1
																						G1
	I1					I1					I1					I1					I1					I1					I1					I1					I1					I1
		M1					M1					M1					M1					M1					M1					M1					M1					M1					M1
		R1					R1					R1					R1					R1					R1										R1					R1					R1
																						D2					D2
																						H2					H2
																						M2					M2
																						R2					R2
																						C3					C3
																						I3					I3
																						H4					H4
																						I4					I4
																						E6					E6
																						H7					H7
																						C8					C8
																						M8
			I11					I11					I11					I11			I11					I11							I11					I11					I11					I11
																						H20					H20
	C35					C35					C35					C35					C35			abs		C35			abs		C35					C35			abs		C35			abs		C35
	M36							M36			M36							M36			M36							M36			M36							M36			M36							M36
	I37					I37					I37					I37					I37					I37					I37					I37					I37					I37
	M45					M45					M45					M45					M45			a		M45			a		M45					M45			a		M45			a		M45
	M46					M46					M46					M46					M46					M46					M46					M46					M46					M46
	M47							M47			M47							M47			M47					M47					M47							M47			M47							M47
	M48							M48			M48							M48			M48							M48			M48							M48			M48							M48
	M51							M51			M51							M51			M51							M51			M51							M51			M51							M51
			M60					M60					M60					M60			M60					M60							M60					M60					M60					M60
	M71							M71			M71							M71			M71							M71			M71							M71			M71							M71
	M72							M72			M72							M72			M72							M72			M72							M72			M72							M72
			M76					M76					M76					M76					M76					M76					M76					M76					M76					M76
	M80							M80			M80							M80			M80					M80					M80							M80			M80							M80
	M81							M81			M81							M81			M81			a				M81	a		M81							M81	a		M81			a				M81
			M82					M82					M82					M82			M82							M82					M82					M82					M82					M82
	M85							M85			M85							M85			M85							M85			M85							M85			M85							M85
																						A87					A87
																						G100
			M103					M103					M103					M103			M103							M103					M103					M103					M103					M103
			G104					G104					G104					G104			G104							G104					G104					G104					G104					G104
	M109							M109			M109							M109			M109					M109					M109							M109			M109							M109
			P109					P109					P109					P109			P109							P109					P109					P109					P109					P109
			G110					G110					G110					G110			G110							G110					G110					G110					G110					G110
	R115							R115			R115							R115			R115							R115			R115							R115			R115							R115
	M120							M120			M120							M120			M120			a				M120	a		M120							M120	a		M120			a				M120
	M124							M124			M124							M124			M124							M124			M124							M124			M124							M124
			N129					N129					N129					N129			N129			a		N129			a				N129					N129	a				N129	a				N129
			M137					M137					M137					M137			M137					M137							M137					M137					M137					M137
																						I144					I144
	M144							M144			M144							M144			M144					M144					M144							M144			M144							M144
	M145							M145			M145							M145			M145							M145			M145							M145			M145							M145
			I149					I149					I149					I149			I149			a				I149	a				I149					I149	a				I149	a				I149
	M157							M157			M157							M157			M157			a				M157	a		M157							M157	a		M157			a				M157
																						I1326					I1326
																						E1989					E1989
16 PMC2193425
																						H1					H1
		C2					C2					C2					C2					C2					C2					C2					C2										C2
																						H2					H2
																						K2					K2
																						M2					M2
																						N2					N2
																						S2					S2
																						A3					A3
																						P3					P3
																						T3					T3
																						D4					D4
																						H4					H4
																						E6					E6
																						H7					H7
																						H8					H8
																						H11					H11
																						C12					C12
																						P25					P25
																						T62					T62
	D166					D166					D166					D166					D166					D166					D166					D166					D166					D166
	D172					D172					D172					D172					D172					D172					D172					D172					D172					D172
	K183					K183					K183					K183					K183					K183					K183					K183					K183					K183
	K184					K184					K184					K184					K184					K184					K184					K184					K184					K184
	H185					H185					H185					H185					H185					H185					H185					H185					H185					H185
	K186					K186					K186					K186					K186					K186					K186					K186					K186					K186
	D225					D225					D225					D225					D225					D225					D225					D225					D225					D225
	D227					D227					D227					D227					D227					D227					D227					D227					D227					D227
																						K293					K293
																						L1344					L1344
17 PMC2194117
																						A1					A1
																						E1					E1
																						K1					K1
																						M1					M1
																						N1					N1
																						T1					T1
																						H2					H2
																						M2					M2
																						P2					P2
																						A3					A3
																						D3					D3
																						H3					H3
																						I3					I3
																						L3					L3
																						D4					D4
																						L4					L4
																						Y4					Y4
																						E6					E6
																						H7					H7
																						D8					D8
																						G10					G10
	C28							C28			C28							C28			C28					C28					C28							C28			C28							C28
																						D28					D28
			C31					C31					C31					C31			C31					C31							C31					C31					C31					C31
																						W41					W41
			D52					D52					D52					D52			D52					D52							D52					D52					D52					D52
																						P55					P55
																						P70					P70
		P85					P85					P85					P85					P85					P85					P85					P85					P85					P85
			Y137					Y137					Y137					Y137			Y137					Y137							Y137					Y137					Y137					Y137
	K154					K154					K154					K154					K154					K154					K154					K154					K154					K154
			Y175					Y175					Y175					Y175					Y175					Y175					Y175					Y175					Y175					Y175
			Y207					Y207					Y207					Y207			Y207					Y207							Y207					Y207					Y207					Y207
																						I231					I231
	Y242					Y242					Y242					Y242					Y242					Y242					Y242					Y242					Y242					Y242
	Y261					Y261					Y261					Y261					Y261					Y261					Y261					Y261					Y261					Y261
	A273					A273					A273					A273					A273					A273					A273					A273					A273					A273
		G418					G418					G418					G418					G418					G418					G418					G418					G418					G418
	F505					F505					F505					F505					F505					F505					F505					F505					F505					F505
			Y505					Y505					Y505					Y505			Y505					Y505							Y505					Y505					Y505					Y505
																						M510					M510
		K562					K562					K562					K562					K562					K562					K562					K562					K562					K562
																						I1640					I1640
18 PMC2286588
																						C1					C1
																						D1					D1
																						H1					H1
																						M1					M1
																						P1					P1
																						C2					C2
																						D2					D2
																						H2					H2
																						M2					M2
																						H3					H3
																						K3					K3
																						P3					P3
																						A4					A4
																						H4					H4
																						C5					C5
																						R5					R5
																						R6					R6
		A7					A7					A7					A7					A7					A7
		W7					W7					W7					W7					W7					W7					W7					W7					W7					W7
																						H8					H8
																						H15					H15
																						D15					D15
	S17					S17					S17					S17					S17					S17					S17					S17					S17					S17
	D20					D20					D20					D20					D20					D20					D20					D20					D20					D20
	I27					I27					I27					I27					I27					I27					I27					I27					I27					I27
																						A29					A29
	G33					G33					G33					G33					G33					G33					G33					G33					G33					G33
	M36					M36					M36					M36					M36					M36					M36					M36					M36					M36
	G40					G40					G40					G40					G40					G40					G40					G40					G40					G40
	N53					N53					N53					N53					N53					N53					N53					N53					N53					N53
	V55					V55					V55					V55					V55					V55					V55					V55					V55					V55
	A57					A57					A57					A57					A57					A57					A57					A57					A57					A57
	L69					L69					L69					L69					L69					L69					L69					L69					L69					L69
	M71					M71					M71					M71					M71					M71					M71					M71					M71					M71
	M72					M72					M72					M72					M72					M72					M72					M72					M72					M72
	R74					R74					R74					R74					R74					R74					R74					R74					R74					R74
			S81					S81					S81					S81					S81					S81					S81					S81					S81					S81
	E82							E82			E82							E82			E82							E82			E82							E82			E82							E82
	E83							E83			E83							E83			E83							E83			E83							E83			E83							E83
	E84							E84			E84							E84			E84							E84			E84					E84					E84							E84
			I85					I85					I85					I85					I85					I85					I85					I85					I85					I85
			R86					R86					R86					R86					R86					R86					R86					R86					R86					R86
	E87							E87			E87							E87			E87							E87			E87							E87			E87							E87
	A88					A88					A88					A88					A88					A88					A88					A88					A88					A88
			F89					F89					F89					F89					F89					F89					F89					F89					F89					F89
	R90					R90					R90					R90					R90					R90					R90					R90					R90					R90
	F92					F92					F92					F92					F92					F92					F92					F92					F92					F92
	I100					I100					I100					I100					I100					I100					I100					I100					I100					I100
												A102					A102					A102					A102																				A102
			I105					I105					I105					I105					I105					I105					I105					I105					I105					I105
			R106					R106					R106					R106					R106					R106					R106					R106					R106					R106
			V108					V108					V108					V108					V108					V108					V108					V108					V108					V108
	M109							M109			M109							M109			M109							M109			M109							M109			M109							M109
			L112					L112					L112					L112					L112					L112					L112					L112					L112					L112
			E114					E114					E114					E114					E114					E114					E114					E114					E114					E114
	L116					L116					L116					L116					L116					L116					L116					L116					L116					L116
	V121					V121					V121					V121					V121					V121					V121					V121					V121					V121
			E123					E123					E123					E123					E123					E123					E123					E123					E123					E123
	M124					M124					M124					M124					M124					M124					M124					M124					M124					M124
	I125					I125					I125					I125					I125					I125					I125					I125					I125					I125
	E127					E127					E127					E127					E127					E127					E127					E127					E127					E127
	A128					A128					A128					A128					A128					A128					A128					A128					A128					A128
			D129					D129					D129					D129					D129					D129					D129					D129					D129					D129
	N129					N129					N129					N129					N129					N129					N129					N129					N129					N129
	V136							V136			V136							V136			V136							V136			V136							V136			V136							V136
	N137					N137					N137					N137					N137					N137					N137					N137					N137					N137
	E140					E140					E140					E140					E140					E140					E140					E140					E140					E140
	F141							F141			F141							F141			F141							F141			F141							F141			F141							F141
	V142					V142					V142					V142					V142					V142					V142					V142					V142					V142
			Q143					Q143					Q143					Q143					Q143					Q143					Q143					Q143					Q143					Q143
	T143					T143					T143					T143					T143					T143					T143					T143					T143					T143
	M144							M144			M144							M144			M144							M144			M144							M144			M144							M144
	M145					M145					M145					M145					M145					M145					M145					M145					M145					M145
	T146					T146					T146					T146					T146					T146					T146					T146					T146					T146
			K148					K148					K148					K148					K148					K148					K148					K148					K148					K148
19 PMC2459293
																						C1					C1
																						E1					E1
																						G1					G1
																						R1					R1
		S1					S1					S1					S1					S1					S1					S1					S1					S1					S1
																						E2					E2
		M2					M2					M2					M2					M2					M2					M2					M2					M2					M2
																						R2					R2
																						S2					S2
																						A3					A3
																						E3					E3
																						E4					E4
																						L4					L4
																						E5					E5
																						E6					E6
																						P6					P6
																						E7					E7
		E10					E10					E10					E10					E10					E10					E10					E10					E10					E10
																						I10					I10
																						A11					A11
		E11					E11					E11					E11					E11					E11					E11					E11					E11					E11
		E12					E12					E12					E12					E12					E12					E12					E12					E12					E12
																						Y18					Y18
																						D26					D26
																						R29					R29
																						F59					F59
	G64					G64					G64					G64					G64					G64					G64					G64					G64					G64
	G67					G67					G67					G67					G67					G67					G67					G67					G67					G67
																						E283					E283
																						K293					K293
																						S510					S510
																						F2006					F2006
																						D15052					D15052
																						K18381					K18381
																						K20593					K20593
20 PMC2493200
																						E1					E1
																						G1					G1
																						K1					K1
																						A2					A2
																						C2					C2
																						G2					G2
																						L2					L2
																						K2					K2
																						D3					D3
																						K3					K3
																						C4					C4
																						D4					D4
																						L6					L6
																						P6					P6
																						E7					E7
																						V7					V7
																						D8					D8
																						L8					L8
																						C11					C11
																						D19					D19
																						R20					R20
																						T22					T22
		A24					A24					A24					A24					A24					A24					A24					A24					A24					A24
																						D40					D40
		A42					A42					A42					A42					A42					A42					A42					A42					A42					A42
																						D50					D50
																						C57					C57
																						S59					S59
	Y63					Y63					Y63					Y63					Y63			abs		Y63			abs		Y63					Y63			abs		Y63			abs		Y63
																						R88					R88
																						A92					A92
																						A93					A93
																						A99					A99
																						N100					N100
																						A101					A101
		L104					L104					L104					L104					L104					L104					L104					L104					L104					L104
																						L125					L125
	G145					G145					G145					G145					G145			a		G145			a		G145					G145			a		G145			a		G145
	G155					G155					G155					G155					G155			a		G155			a		G155					G155			a		G155			a		G155
																						V239					V239
																						A257					A257
																						H1299					H1299
					193					183					115					184		H1371			43		H1371			145					116					184
					115					124					193					124		H1375			265		H1375			163					192					124
					308					307					308					308		H1379			308		H1379			308					308					308
21 PMC2572963
																						M1					M1
																						T1					T1
																						D2					D2
																						H2					H2
																						K2					K2
																						N2					N2
																						H3					H3
																						T3					T3
																						I4					I4
																						H5					H5
																						D8					D8
																						H9					H9
			M20					M20					M20					M20			M20							M20					M20					M20					M20					M20
																						A89					A89
																						A99					A99
																						A101					A101
																						A102					A102
																						A103					A103
																						R200					R200
	S221							S221			S221							S221			S221							S221			S221							S221			S221							S221
																						Y12180					Y12180
22 PMC2573891
																						A1					A1
																						K1					K1
																						L1					L1
		N1					N1					N1					N1					N1					N1					N1					N1					N1					N1
																						C2					C2
		N2					N2					N2					N2					N2					N2					N2					N2					N2					N2
																						A3					A3
																						E3					E3
		N3					N3					N3					N3					N3					N3					N3					N3					N3					N3
																						Q3					Q3
																						R3					R3
																						Y3					Y3
																						H4					H4
																						I4					I4
		N4					N4					N4					N4					N4					N4					N4					N4					N4					N4
																						R4					R4
																						G5					G5
																						H5					H5
		N5					N5					N5					N5					N5					N5					N5					N5					N5					N5
		C6					C6					C6					C6					C6					C6					C6					C6					C6					C6
																						F6					F6
												W6					W6					W6					W6															W6					W6
																						Y6					Y6
		C7					C7					C7					C7					C7					C7					C7					C7					C7					C7
																						H7					H7
																						K7					K7
																						S7					S7
		C8					C8					C8					C8					C8					C8					C8					C8					C8					C8
																						H8					H8
		C9					C9					C9					C9					C9					C9					C9					C9					C9					C9
																						L9					L9
																						N9					N9
																						S9					S9
		V9					V9					V9					V9					V9					V9					V9					V9					V9					V9
																						W9					W9
		C10					C10					C10					C10					C10					C10					C10					C10					C10					C10
																						L21					L21
	G22					G22					G22					G22					G22					G22					G22					G22					G22					G22
			R22					R22					R22					R22			R22					R22							R22					R22					R22					R22
			F24					F24					F24					F24			F24					F24							F24					F24					F24					F24
			D25					D25					D25					D25			D25					D25							D25					D25					D25					D25
																						T28					T28
	H28					H28					H28					H28					H28			a		H28			a		H28					H28			a		H28			a		H28
			G30					G30					G30					G30			G30					G30							G30					G30					G30					G30
	H31					H31					H31					H31					H31			a		H31			a		H31					H31			a		H31			a		H31
	L34					L34					L34					L34					L34					L34					L34					L34					L34					L34
			D35					D35					D35					D35					D35					D35					D35					D35					D35					D35
	T38					T38					T38					T38					T38					T38					T38					T38					T38					T38
																						F43					F43
	V45					V45					V45		K46			V45					V45					V45					V45					V45					V45		K46			V45
			K46					K46										K46			K46					K46							K46					K46										K46
			R47					R47					R47					R47			R47					R47							R47					R47					R47					R47
																						E52					E52
	F54					F54					F54					F54					F54					F54					F54					F54					F54					F54
			P56					P56					P56					P56					P56					P56					P56					P56					P56					P56
			P58					P58					P58					P58					P58					P58					P58					P58					P58					P58
	V59					V59					V59					V59					V59					V59					V59					V59					V59					V59
			F62					F62					F62					F62			F62					F62							F62					F62					F62					F62
	I71					I71					I71					I71					I71					I71					I71					I71					I71					I71
	R77					R77					R77					R77					R77					R77					R77					R77					R77					R77
	G85					G85					G85					G85					G85					G85					G85					G85					G85					G85
	I86					I86					I86					I86					I86					I86					I86					I86					I86					I86
	D87					D87					D87					D87					D87					D87					D87					D87					D87					D87
			R91					R91					R91					R91			R91					R91							R91					R91					R91					R91
			D94					D94					D94					D94			D94					D94							D94					D94					D94					D94
	F94					F94					F94					F94					F94					F94					F94					F94					F94					F94
																						I97					I97
	F98					F98					F98					F98					F98					F98					F98					F98					F98					F98
	L98					L98					L98					L98					L98					L98					L98					L98					L98					L98
	Y106					Y106					Y106					Y106					Y106					Y106					Y106					Y106					Y106					Y106
	V107					V107					V107					V107					V107					V107					V107					V107					V107					V107
			N125					N125					N125					N125					N125					N125					N125					N125					N125					N125
			F128					F128					F128					F128			F128					F128							F128					F128					F128					F128
			E158					E158					E158					E158			E158					E158							E158					E158					E158					E158
	R161					R161					R161					R161					R161					R161					R161					R161					R161					R161
	I162					I162					I162					I162					I162					I162					I162					I162					I162					I162
	S164					S164					S164					S164					S164			a		S164			a		S164					S164			a		S164			a		S164
	T165					T165					T165					T165					T165			a		T165			a		T165					T165			a		T165			a		T165
			R168					R168					R168					R168			R168					R168							R168					R168					R168					R168
	S172					S172					S172					S172					S172					S172					S172					S172					S172					S172
			G174					G174					G174					G174			G174					G174							G174					G174					G174					G174
			D175					D175					D175					D175			D175					D175							D175					D175					D175					D175
	A179					A179					A179					A179					A179					A179					A179					A179					A179					A179
	L183					L183					L183					L183					L183					L183					L183					L183					L183					L183
			G184					G184					G184					G184			G184					G184							G184					G184					G184					G184
	V193					V193					V193					V193					V193					V193					V193					V193					V193					V193
			R195					R195					R195					R195			R195					R195							R195					R195					R195					R195
																						P200					P200										P200
			G201					G201					G201					G201			G201					G201							G201					G201					G201					G201
			K202					K202					K202					K202			K202					K202							K202					K202					K202					K202
	L204					L204					L204					L204					L204					L204					L204					L204					L204					L204
	F206					F206					F206					F206					F206					F206					F206					F206					F206					F206
	T208					T208					T208					T208					T208			a		T208			a		T208					T208			a		T208			a		T208
	N210					N210					N210					N210					N210			a		N210			a		N210					N210			a		N210			a		N210
			G223					G223					G223					G223					G223					G223					G223					G223					G223					G223
			Y225					Y225					Y225					Y225					Y225					Y225					Y225					Y225					Y225					Y225
	E268					E268					E268					E268					E268			a		E268			a		E268					E268			a		E268			a		E268
	F270					F270					F270					F270					F270					F270					F270					F270					F270					F270
			D277					D277					D277					D277			D277					D277							D277					D277					D277					D277
	Y279					Y279					Y279					Y279					Y279					Y279					Y279					Y279					Y279					Y279
			R292					R292					R292					R292			R292					R292							R292					R292					R292					R292
			E295					E295					E295					E295			E295					E295							E295					E295					E295					E295
			K296					K296					K296					K296			K296					K296							K296					K296					K296					K296
	F297					F297					F297					F297					F297					F297					F297					F297					F297					F297
			L303					L303					L303					L303			L303					L303							L303					L303					L303					L303
			M307					M307					M307					M307			M307					M307							M307					M307					M307					M307
	D310					D310					D310					D310					D310					D310					D310					D310					D310					D310
																						R550					R550
		V666					V666					V666					V666					V666					V666					V666					V666					V666					V666
												A1991					A1991					A1991					A1991
																						C6872					C6872
																						M20305					M20305
23 PMC2633044
																						M1					M1
																						N1					N1
																						M2					M2
																						N2					N2
																						P2					P2
																						P3					P3
																						L5					L5
																						H7					H7
																						H8					H8
																						K9					K9
																						H11					H11
																						P11					P11
																						G18					G18
																						H19					H19
																						E24					E24
			E48					E48					E48					E48			E48					E48							E48					E48					E48					E48
																						G50					G50
			Q85					Q85					Q85					Q85					Q85					Q85					Q85					Q85					Q85					Q85
			E118					E118					E118					E118			E118					E118							E118					E118					E118					E118
			K120					K120					K120					K120					K120					K120					K120					K120					K120					K120
			D121					D121					D121					D121			D121					D121							D121					D121					D121					D121
																						R168					R168
			T169					T169					T169					T169			T169					T169							T169					T169					T169					T169
			E199					E199					E199					E199			E199					E199							E199					E199					E199					E199
			E287					E287					E287					E287			E287					E287							E287					E287					E287					E287
			N340					N340					N340					N340			N340					N340							N340					N340					N340					N340
			N347					N347					N347					N347			N347					N347							N347					N347					N347					N347
			V441					V441					V441					V441					V441					V441					V441					V441					V441					V441
			L543					L543					L543					L543			L543					L543							L543					L543					L543					L543
			S671					S671					S671					S671					S671					S671					S671					S671					S671					S671
			L677					L677					L677					L677					L677					L677					L677					L677					L677					L677
		S975					S975					S975					S975					S975					S975					S975					S975					S975					S975
			R1107					R1107					R1107					R1107			R1107					R1107							R1107					R1107					R1107					R1107
																						I3730					I3730
																						R8104					R8104
24 PMC2633373
																						A1					A1
																						D1					D1
																						F1					F1
																						P1					P1
																						R1					R1
		S1					S1					S1					S1					S1					S1					S1					S1					S1					S1
																						T1					T1
		W1					W1					W1					W1					W1					W1					W1					W1					W1					W1
																						A2					A2
																						E2					E2
																						H2					H2
																						L2					L2
																						M2					M2
		R2					R2					R2					R2					R2					R2					R2					R2					R2					R2
		S2					S2					S2					S2					S2					S2					S2					S2					S2					S2
																						A3					A3
																						C3					C3
																						E3					E3
																						F3					F3
																						G3					G3
		H3					H3					H3					H3					H3					H3					H3					H3					H3					H3
																						K3					K3
		Q3					Q3					Q3					Q3					Q3					Q3					Q3					Q3					Q3					Q3
		S3					S3					S3					S3					S3					S3					S3					S3					S3					S3
																						T3					T3
																						A4					A4
																						L4					L4
		S4					S4					S4					S4					S4					S4					S4					S4					S4					S4
																						L5					L5
		S5					S5					S5					S5					S5					S5					S5					S5					S5					S5
																						T5					T5
																						A6					A6
		S6					S6					S6					S6					S6					S6					S6					S6					S6					S6
																						H7					H7
		S7					S7					S7					S7					S7					S7					S7					S7					S7					S7
																						F10					F10
																						C18					C18
																						F32					F32
																						P35					P35
																						P45					P45
																						S47					S47
																						S51					S51
																						T64					T64
																						S64					S64
																						Y80					Y80
																						Y84					Y84
																						A97					A97
																						A100					A100
																						S169					S169
																						S192					S192
																						S220					S220
																						S303					S303
		W303					W303					W303					W303					W303					W303					W303					W303					W303					W303
																						S304					S304
																						R310					R310
																						S315					S315
																						Y319					Y319
																						Y330					Y330
																						Y356					Y356
																						Y357					Y357
																						Y360					Y360
		G418					G418					G418					G418					G418					G418					G418					G418					G418					G418
																						S426					S426
																						M510					M510
																						Y536					Y536
																						Y538					Y538
																						Y540					Y540
	K556					K556					K556					K556					K556					K556					K556					K556					K556					K556
																						Y563					Y563
																						Y565					Y565
																						Y567					Y567
		D694					D694					D694					D694					D694					D694					D694					D694					D694					D694
																						C815					C815
																						C817					C817
																						C818					C818
																						C819					C819
																						Y978					Y978
																						Y982					Y982
																						Y1068					Y1068
																						Y1163					Y1163
																						Y1180					Y1180
																						Y1181					Y1181
																						Y1209					Y1209
																						Y1308					Y1308
																						Y1338					Y1338
																						Y1339					Y1339
																						Y1370					Y1370
																						Y1371					Y1371
																						Y1444					Y1444
																						A2241					A2241
25 PMC2637549
																						C3					C3
																						F1144					F1144
	S1177							S1177			S1177							S1177			S1177			a				S1177	a		S1177							S1177	a		S1177			a				S1177
																						S1179					S1179
																						H1378					H1378
																						A2002					A2002
																						A2004					A2004
																						C2009					C2009
																						A21287					A21287
26 PMC2647926
																						A1					A1
																						C1					C1
																						F1					F1
																						P1					P1
																						R1					R1
																						S1					S1
																						T1					T1
																						Y1					Y1
																						A2					A2
																						C2					C2
																						G2					G2
																						R2					R2
																						A3					A3
																						D3					D3
																						H3					H3
																						I3					I3
																						P3					P3
																						P4					P4
																						R4					R4
																						C5					C5
																						V5					V5
																						A6					A6
		E6					E6					E6					E6					E6					E6
																						I6					I6
		E7					E7					E7					E7					E7					E7
																						T7					T7
																						H8					H8
																						K8					K8
																						L8					L8
																						M8					M8
																						D11					D11
																						P11					P11
																						F12					F12
																						T13					T13
																						M14					M14
																						P17					P17
																						C19					C19
																						P19					P19
																						R20					R20
																						C21					C21
																						P21					P21
																						I27					I27
																						P27					P27
																						A48					A48
																						R50					R50
																						R100					R100
		P450					P450					P450					P450					P450					P450					P450					P450					P450					P450
	R457					R457					R457					R457					R457			a		R457			a		R457					R457			a		R457					R457
	V492					V492					V492					V492					V492			a		V492			a		V492					V492			a		V492					V492
																						A1998					A1998
																						A2077					A2077
							M29644					M29644					M29644					M29644					M29644					M29644					M29644					M29644					M29644
27 PMC2663312
																						A1					A1
		P1					P1					P1					P1					P1					P1					P1					P1										P1
																						R1					R1
																						S1					S1
																						S2					S2
																						A3					A3
																						E3					E3
																						S3					S3
																						T3					T3
																						A4					A4
																						F4					F4
		H4					H4					H4					H4					H4					H4					H4					H4										H4
		T4					T4					T4					T4					T4					T4					T4					T4										T4
																						H5					H5
																						I5
																						A6					A6
																						F6					F6
																						G6					G6
																						H6					H6
																						P6					P6
																						G7					G7
																						H7					H7
																						T7					T7
																						H8					H8
																						A9					A9
																						A10					A10
																						E10					E10
																						A14					A14
																						H20					H20
																						L21					L21
		R21					R21					R21					R21					R21					R21
																						P30					P30
																						F65					F65
																						A75					A75
																						P80					P80
																						A94					A94
																						A99					A99
																						A101					A101
																						P150					P150
	K294					K294					K294					K294					K294					K294					K294					K294					K294					K294
		G418					G418					G418					G418					G418					G418					G418					G418					G418					G418
			K573					K573					K573					K573			K573					K573							K573					K573					K573					K573
	Y576					Y576					Y576					Y576					Y576					Y576					Y576					Y576					Y576					Y576
																						E800					E800
																						L2139					L2139
																						A16058					A16058
28 PMC2675182
																						A1					A1
																						E1					E1
																						G1					G1
																						M1					M1
		A2					A2					A2					A2					A2					A2					A2					A2					A2					A2
																						E2					E2
																						H2					H2
																						M2					M2
																						A3					A3
		E3					E3					E3					E3					E3					E3					E3					E3					E3					E3
																						D4					D4
																						E4					E4
																						G4					G4
																						P4					P4
																						E5					E5
																						G5					G5
																						H5					H5
																						E6					E6
																						E7					E7
																						H7					H7
																						W7					W7
																						H8					H8
		P21					P21					P21					P21					P21					P21					P21					P21					P21					P21
																						R37					R37
																						S50					S50
		H202					H202					H202					H202					H202					H202					H202					H202					H202					H202
																						C2009					C2009
			Q2700					Q2700					Q2700					Q2700			Q2700					Q2700							Q2700					Q2700					Q2700					Q2700
			L2703					L2703					L2703					L2703			L2703					L2703							L2703					L2703					L2703					L2703
	N2714					N2714					N2714					N2714					N2714					N2714					N2714					N2714					N2714					N2714
			R2719					R2719					R2719					R2719					R2719	a				R2719	a				R2719					R2719	a				R2719					R2719
			K2720					K2720					K2720					K2720					K2720	a				K2720	a				K2720					K2720	a				K2720					K2720
			R2721					R2721					R2721					R2721					R2721	a				R2721	a				R2721					R2721	a				R2721					R2721
			D2747					D2747					D2747					D2747			D2747					D2747							D2747					D2747					D2747					D2747
			K2766					K2766					K2766					K2766			K2766			a		K2766			a				K2766					K2766	a				K2766					K2766
			K2770					K2770					K2770					K2770					K2770					K2770					K2770					K2770					K2770					K2770
	K2791					K2791					K2791					K2791					K2791			a		K2791			a		K2791					K2791			a		K2791					K2791
	R2792					R2792					R2792					R2792					R2792			a		R2792			a		R2792					R2792			a		R2792					R2792
			K2793					K2793					K2793					K2793					K2793	a				K2793	a				K2793					K2793	a				K2793					K2793
			R2803					R2803					R2803					R2803			R2803					R2803							R2803					R2803					R2803					R2803
	N2811					N2811					N2811					N2811					N2811					N2811					N2811					N2811					N2811					N2811
	D2816					D2816					D2816					D2816					D2816					D2816					D2816					D2816					D2816					D2816
			R2831					R2831					R2831					R2831					R2831	a				R2831	a				R2831					R2831	a				R2831					R2831
			R2833					R2833					R2833					R2833					R2833	a				R2833	a				R2833					R2833	a				R2833					R2833
			R2860					R2860					R2860					R2860					R2860	a				R2860	a				R2860					R2860	a				R2860					R2860
			K2870					K2870					K2870					K2870					K2870					K2870					K2870					K2870					K2870					K2870
			Y2871					Y2871					Y2871					Y2871			Y2871					Y2871							Y2871					Y2871					Y2871					Y2871
	R2896					R2896					R2896					R2896					R2896					R2896					R2896					R2896					R2896					R2896
	N2900					N2900					N2900					N2900					N2900					N2900					N2900					N2900					N2900					N2900
			D2923					D2923					D2923					D2923			D2923					D2923							D2923					D2923					D2923					D2923
	D2996					D2996					D2996					D2996					D2996					D2996					D2996					D2996					D2996					D2996
	C3014					C3014					C3014					C3014					C3014					C3014					C3014					C3014					C3014					C3014
			P3052					P3052					P3052					P3052			P3052					P3052							P3052					P3052					P3052					P3052
			P3056					P3056					P3056					P3056			P3056					P3056							P3056					P3056					P3056					P3056
			P3060					P3060					P3060					P3060			P3060					P3060							P3060					P3060					P3060					P3060
																						G8000					G8000
		P19137					P19137					P19137					P19137					P19137					P19137					P19137					P19137					P19137					P19137
29 PMC2725291
																						R1					R1
		S1					S1					S1					S1					S1					S1					S1					S1					S1					S1
																						T1					T1
																						S2					S2
																						R2					R2
																						T2					T2
																						A3					A3
																						I3
																						R3					R3																				R3
		S3					S3					S3					S3					S3					S3					S3					S3					S3					S3
																						E4					E4
																						R4					R4
		S4					S4					S4					S4					S4					S4					S4					S4					S4					S4
		S5					S5					S5					S5					S5					S5					S5					S5					S5					S5
																						H7					H7
																						H9					H9
																						I9
	Q12					Q12					Q12					Q12					Q12					Q12					Q12					Q12					Q12					Q12
																						C50					C50
																						T51					T51
			L74					L74					L74					L74					L74					L74					L74					L74					L74					L74
			E85					E85					E85					E85					E85					E85					E85					E85					E85					E85
																						A99					A99
																						A101					A101
												A105					A105					A105					A105															A105					A105
			M110					M110					M110					M110					M110					M110					M110					M110					M110					M110
																						R112					R112
			T139					T139					T139					T139					T139					T139					T139					T139					T139					T139
			S173					S173					S173					S173					S173					S173					S173					S173					S173					S173
			N191					N191					N191					N191					N191					N191					N191					N191					N191					N191
																						K293					K293
																						E300					E300
			E347					E347					E347					E347					E347					E347					E347					E347					E347					E347
	A372					A372					A372					A372					A372					A372					A372					A372					A372					A372
			P416					P416					P416					P416					P416					P416					P416					P416					P416					P416
			S551					S551					S551					S551					S551					S551					S551					S551					S551					S551
			L573					L573					L573					L573					L573					L573					L573					L573					L573					L573
			F659					F659					F659					F659					F659					F659					F659					F659					F659					F659
			L690					L690					L690					L690					L690					L690					L690					L690					L690					L690
			V751					V751					V751					V751					V751					V751					V751					V751					V751					V751
	R757					R757					R757					R757					R757					R757					R757					R757					R757					R757
			R813					R813					R813					R813					R813					R813					R813					R813					R813					R813
																						R1372					R1372
																						R3757					R3757
		C6790					C6790					C6790					C6790					C6790					C6790					C6790					C6790					C6790					C6790
30 PMC2815576
																						A1					A1
																						K1					K1
																						G1					G1
																						P1					P1
																						T1					T1
																						K2					K2
		M2					M2					M2					M2					M2					M2					M2					M2					M2					M2
																						P2					P2
																						A3					A3
																						D3					D3
																						E3					E3
																						H3					H3
																						T3					T3
																						D4					D4
																						H4					H4
		M4					M4					M4					M4					M4					M4					M4					M4					M4					M4
																						E6					E6
																						V6					V6
																						H7					H7
																						V7					V7
																						S8					S8
																						D9					D9
																						C10					C10
																						E10					E10
																						L10					L10
																						C11					C11
																						D11					D11
																						D14					D14
																						D28					D28
																						D40					D40
																						T40					T40
																						D43					D43
	R48					R48					R48					R48					R48					R48					R48					R48					R48					R48
	K48					K48					K48					K48					K48			a		K48			a		K48					K48			a		K48			a		K48
																						C57					C57
	K63					K63					K63					K63					K63					K63					K63					K63					K63					K63
	R63					R63					R63					R63					R63					R63					R63					R63					R63					R63
																						G132					G132
																						L220					L220
																						K293					K293
		H574			252		H574			181		H574			252		H574			181		H574			370		H574			265		H574			251		H574			181		H574					H574
	S909				195	S909				265	S909				195	S909				266	S909				77	S909				182	S909				196	S909				266	S909					S909
					447					446					447					447		I1640			447		I1640			447					447					447
31 PMC2851776
		S1					S1					S1					S1					S1					S1					S1					S1					S1					S1
																						H1					H1
																						N1					N1
																						P1					P1
		A2					A2					A2					A2					A2					A2
																						H2					H2
																						P2					P2
		S2					S2					S2					S2					S2					S2					S2					S2					S2					S2
			F3					F3					F3					F3			F3					F3							F3					F3					F3					F3
			K3					K3					K3					K3			K3					K3							K3					K3					K3					K3
																						L3					L3
																						P3					P3
																						R3					R3
		S3					S3					S3					S3					S3					S3					S3					S3					S3					S3
			W3					W3					W3					W3			W3					W3							W3					W3					W3					W3
			E4					E4					E4					E4					E4					E4					E4					E4					E4					E4
			I4					I4					I4					I4			I4							I4					I4					I4					I4					I4
			K4					K4					K4					K4			K4					K4							K4					K4					K4					K4
																						P4					P4
		S4					S4					S4					S4					S4					S4					S4					S4					S4					S4
																						C5					C5
			F5					F5					F5					F5					F5					F5					F5					F5					F5					F5
			G5					G5					G5					G5					G5					G5					G5					G5					G5					G5
																						H5					H5
			L5					L5					L5					L5					L5					L5					L5					L5					L5					L5
			N5					N5					N5					N5			N5					N5							N5					N5					N5					N5
																						P5					P5
			R5					R5					R5					R5			R5					R5							R5					R5					R5					R5
																						S5					S5
			F6					F6					F6					F6			F6					F6							F6					F6					F6					F6
																						H6					H6
																						M6					M6
																						N6					N6
																						P6					P6
																						S6					S6
			Y6					Y6					Y6					Y6					Y6					Y6					Y6					Y6					Y6					Y6
			F7					F7					F7					F7			F7					F7							F7					F7					F7					F7
																						I7					I7
			K7					K7					K7					K7			K7					K7							K7					K7					K7					K7
			L7					L7					L7					L7					L7					L7					L7					L7					L7					L7
			P7					P7					P7					P7			P7					P7							P7					P7					P7					P7
			R7					R7					R7					R7					R7					R7					R7					R7					R7					R7
																						D8					D8
																						H8					H8
																						P8					P8
																						R8					R8
																						A9					A9
																						P9					P9
																						R9					R9
			Y9					Y9					Y9					Y9					Y9					Y9					Y9					Y9					Y9					Y9
			L10					L10					L10					L10					L10					L10					L10					L10					L10					L10
																						P10					P10
																						A11					A11
																						V11					V11
																						A13					A13
																						V13					V13
																						E28					E28
																						V29					V29
																						C57					C57
																						A88					A88
																						A100					A100
																						A103					A103
			Q155					Q155					Q155					Q155			Q155							Q155					Q155					Q155					Q155					Q155
																						A224					A224
																						F262					F262
																						P366					P366
																						G4000					G4000
32 PMC2886169
																						A1					A1
																						E1					E1
																						H1					H1
																						P1					P1
																						S1					S1
		D2					D2					D2					D2					D2					D2																				D2
																						N2					N2
																						P2					P2
																						R2					R2
																						S2					S2
																						C3					C3
																						A4					A4
																						H4					H4
																						P4					P4
																						M9					M9
																						M10					M10
																						R11					R11
																						M17					M17
																						E65					E65
			C182					C182					C182					C182			C182					C182							C182					C182					C182					C182
			C245					C245					C245					C245			C245					C245							C245					C245					C245					C245
																						K293					K293
			C474					C474					C474					C474			C474					C474							C474					C474					C474					C474
			C478					C478					C478					C478					C478					C478					C478					C478					C478					C478
			C482					C482					C482					C482					C482					C482					C482					C482					C482					C482
			C485					C485					C485					C485					C485					C485					C485					C485					C485					C485
			S498					S498					S498					S498			S498					S498							S498					S498					S498					S498
			K501					K501					K501					K501			K501					K501							K501					K501					K501					K501
		T654					T654					T654					T654					T654					T654
		S655					S655					S655					S655					S655					S655
																						T668					T668
	C689					C689					C689					C689					C689					C689					C689					C689					C689					C689
																						P695					P695
																						P751					P751
																						P770					P770
																						A1989					A1989
																						A1990					A1990
																						A1992					A1992
																						A1998					A1998
																						A2001					A2001
																						A2003					A2003
																						A2005					A2005
																						C2011					C2011
33 PMC2991316
																						P1					P1
																						H2					H2
																						L4					L4
																						G5					G5
																						H5					H5
																						V6					V6
																						H8					H8
																						F12					F12
																						V24					V24
			Y28					Y28					Y28					Y28			Y28			a		Y28			a				Y28					Y28	a				Y28	a				Y28
			Y29					Y29					Y29					Y29					Y29	a				Y29	a				Y29					Y29	a				Y29	a				Y29
			L41					L41					L41					L41			L41					L41							L41					L41					L41					L41
			L42					L42					L42					L42					L42					L42					L42					L42					L42					L42
																						T60					T60
																						M510					M510
	Y525					Y525					Y525					Y525					Y525			a		Y525			a		Y525					Y525			a		Y525			a		Y525
	Y542					Y542					Y542					Y542					Y542			a		Y542			a		Y542					Y542			a		Y542			a		Y542
			Y543					Y543					Y543					Y543					Y543	a				Y543	a				Y543					Y543	a				Y543	a				Y543
																						K1216					K1216
																						A2005					A2005
34 PMC2994968
																						P1					P1
																						P3					P3
																						P5					P5
		W213					W213					W213					W213					W213					W213					W213					W213					W213					W213
	R286					R286					R286					R286					R286					R286					R286					R286					R286					R286
																						R514					R514
																						A2002					A2002
																						A2009					A2009
																						A2010					A2010
																						C2011					C2011
35 PMC3048121
		C1					C1					C1					C1					C1					C1					C1					C1					C1					C1
		D1					D1					D1					D1					D1					D1					D1					D1					D1					D1
		E1					E1					E1					E1					E1					E1					E1					E1					E1					E1
		S1					S1					S1					S1					S1					S1					S1					S1					S1					S1
		C2					C2					C2					C2					C2					C2					C2					C2					C2					C2
		D2					D2					D2					D2					D2					D2					D2					D2					D2					D2
		E2					E2					E2					E2					E2					E2					E2					E2					E2					E2
		S2					S2					S2					S2					S2					S2					S2					S2					S2					S2
		S3					S3					S3					S3					S3					S3					S3					S3					S3					S3
		S4					S4					S4					S4					S4					S4					S4					S4					S4					S4
																						S5					S5
																						H6					H6
		S6					S6					S6					S6					S6					S6					S6					S6					S6					S6
																						S7					S7
																						T7					T7
																						S8					S8
		S9					S9					S9					S9					S9					S9					S9					S9					S9					S9
																						M9					M9
		S10					S10					S10					S10					S10					S10					S10					S10					S10					S10
		S11					S11					S11					S11					S11					S11					S11					S11					S11					S11
		S12					S12					S12					S12					S12					S12					S12					S12					S12					S12
																						S17					S17
																						T18					T18
																						T25					T25
	T33					T33					T33					T33					T33					T33					T33					T33					T33					T33
	R73					R73					R73					R73					R73					R73					R73					R73					R73					R73
																						A95					A95
																						A100					A100
																						A105					A105
	D212					D212					D212					D212					D212					D212					D212					D212					D212					D212
																						C246					C246
																						W369					W369
		W373					W373					W373					W373					W373					W373					W373					W373					W373					W373
																						C482					C482
																						C505					C505
					259					188					259					188		C534			396		C534			289					258					188
					229					299					229					300		D600			92		D600			199					230					300
					488					487					488					488		G1655			488		G1655			488					488					488
36 PMC3059494
																						D1					D1
																						F1					F1
																						S1					S1
																						C2					C2
																						F2					F2
																						H2					H2
																						S2					S2
																						F3					F3
																						F4					F4
																						F5					F5
																						F6					F6
																						F8					F8
			K151					K151					K151					K151			K151					K151							K151					K151					K151					K151
			S165					S165					S165					S165			S165					S165							S165					S165					S165					S165
	K171					K171					K171					K171					K171					K171					K171					K171					K171					K171
	K202					K202					K202					K202					K202					K202					K202					K202					K202					K202
																						C2011					C2011
37 PMC3105094
																						H2					H2
																						A3					A3
																						E3					E3
																						H3					H3
																						E6					E6
																						H7					H7
																						A8					A8
																						H8					H8
	R14					R14					R14					R14					R14					R14					R14					R14					R14					R14
																						L21					L21
	P23					P23					P23					P23					P23					P23					P23					P23					P23					P23
	R36					R36					R36					R36					R36					R36					R36					R36					R36					R36
	W43					W43					W43					W43					W43					W43					W43					W43					W43					W43
	R58					R58					R58					R58					R58					R58					R58					R58					R58					R58
	G61					G61					G61					G61					G61					G61					G61					G61					G61					G61
			W69					W69					W69					W69			W69					W69							W69			W69							W69					W69
																						A89					A89
																						A96					A96
																						A97					A97
																						A104					A104
	E107					E107					E107					E107					E107					E107					E107					E107					E107					E107
																						A108					A108
		R116					R116					R116					R116					R116					R116
																						S129					S129
	W131					W131					W131					W131					W131					W131					W131					W131					W131					W131
			R140					R140					R140					R140			R140					R140							R140					R140					R140					R140
			W157					W157					W157					W157			W157					W157							W157					W157					W157					W157
		I320					I320					I320					I320					I320					I320					I320					I320					I320					I320
		I365					I365					I365					I365					I365					I365					I365					I365					I365					I365
																						E1939					E1939
																						E1947					E1947
																						E2050					E2050
																						E2060					E2060
																						A21300					A21300
38 PMC3122125
																						A1					A1
																						F1					F1
																						G1					G1
																						H1					H1
																						P1					P1
																						T1					T1
																						F2					F2
																						G2					G2
																						H2					H2
																						K2					K2
																						M2					M2
																						C3					C3
																						P3					P3
																						T4					T4
																						N5					N5
																						E6					E6
																						H9					H9
																						P9					P9
	S15					S15					S15					S15					S15					S15							S15					S15					S15					S15
																						K19					K19
																						L32					L32
																						D40					D40
																						P53					P53
																						P70					P70
																						D95					D95
																						L99					L99
																						T116					T116
			K320					K320					K320					K320			K320					K320							K320					K320					K320					K320
			S392					S392					S392					S392			S392					S392							S392					S392					S392					S392
																						A549					A549
																						L753					L753
																						L761					L761
																						F847					F847
																						F858					F858
																						C968					C968
																						C976					C976
																						F1666					F1666
																						F1677					F1677
																						A2002					A2002
																						A2003					A2003
																						A2009					A2009
																						E2010					E2010
																						A2010					A2010
																						M2100					M2100
39 PMC3135009
																						L1					L1
																						A2					A2
																						A3					A3
																						K23					K23
																						C57					C57
	I148					I148					I148					I148					I148					I148					I148					I148					I148					I148
																						C2011					C2011
																						L20948					L20948
40 PMC3147178
																	A1					A1					A1
																	E1					E1					E1
																	N1					N1					N1
																	P1					P1					P1
																	S1					S1					S1
																	T1					T1					T1
																	A2					A2					A2
																	E2					E2					E2
																	N2					N2					N2
																	P2					P2					P2
																	S2					S2					S2
																	W2					W2					W2
																	A3					A3					A3
																	E3					E3					E3
		H3					H3					H3					H3					H3					H3					H3					H3					H3					H3
																	N3					N3					N3
																	P3					P3					P3
																	S3					S3					S3
																	T3					T3					T3
																	A4					A4					A4
																						E4					E4
																						S4					S4
																						A5					A5
																						E5					E5
		H5					H5					H5					H5					H5					H5					H5					H5					H5					H5
																						E6					E6
																						E7					E7
																						H7					H7
																						S7					S7
																						C8					C8
																						E8					E8
																						E9					E9
		Q10					Q10					Q10					Q10					Q10					Q10					Q10					Q10					Q10					Q10
																						P18					P18
																						P19					P19
	F21					F21					F21					F21					F21			a		F21			a		F21					F21			a		F21			a		F21
																						C22					C22
																						P37					P37
																						P38					P38
	G51					G51					G51					G51					G51					G51					G51					G51					G51					G51
	L55					L55					L55					L55					L55			a		L55			a		L55					L55			a		L55			a		L55
	A99					A99					A99					A99					A99					A99					A99					A99					A99					A99
	D107					D107					D107					D107					D107					D107					D107					D107					D107					D107
	V126					V126					V126					V126					V126					V126					V126					V126					V126					V126
	E146					E146					E146					E146					E146					E146					E146					E146					E146					E146
	A179					A179					A179					A179					A179					A179					A179					A179					A179					A179
	Q192					Q192					Q192					Q192					Q192			a		Q192			a		Q192					Q192			a		Q192			a		Q192
	Y203					Y203					Y203					Y203					Y203					Y203					Y203					Y203					Y203					Y203
	N226					N226					N226					N226					N226					N226					N226					N226					N226					N226
	Y233					Y233					Y233					Y233					Y233					Y233					Y233					Y233					Y233					Y233
	N252					N252					N252					N252					N252					N252					N252					N252					N252					N252
																						A289					A289
	S311					S311					S311					S311					S311					S311					S311					S311					S311					S311
	N323					N323					N323					N323					N323					N323					N323					N323					N323					N323
	G324					G324					G324					G324					G324					G324					G324					G324					G324					G324
																						P450					P450
					287					216					287					216		A2009			431		A2009			324					285					216
					236					306					236					307		S2061			92		S2061			199					238					307
					523					522					523					523		N31091			523		N31091			523					523					523
41 PMC3159454
		E1					E1					E1					E1					E1					E1					E1					E1					E1					E1
																						F1					F1
																						H1					H1
																						K1					K1
																						S1					S1
																						G2					G2
																						K2					K2
		S2					S2					S2					S2					S2					S2					S2					S2					S2					S2
																						A3					A3
		E3					E3					E3					E3					E3					E3					E3					E3					E3					E3
																						S3					S3
																						F4					F4
																						S4					S4
		S5					S5					S5					S5					S5					S5					S5					S5					S5					S5
																						V5					V5
		S6					S6					S6					S6					S6					S6					S6					S6					S6					S6
																						V6					V6
																						G7					G7
																						H7					H7
																						F10					F10
																						R10					R10
																						D23					D23
		E26					E26					E26					E26					E26					E26					E26					E26					E26					E26
		E36					E36					E36					E36					E36					E36					E36					E36					E36					E36
												L50					L50					L50					L50															L50					L50
	R65					R65					R65					R65					R65					R65					R65					R65					R65					R65
	Y66					Y66					Y66					Y66					Y66					Y66					Y66					Y66					Y66					Y66
		E74					E74					E74					E74					E74					E74					E74					E74					E74					E74
																						S100					S100
																						G132					G132
	L158					L158					L158					L158					L158					L158					L158					L158					L158					L158
	Y159					Y159					Y159					Y159					Y159					Y159					Y159					Y159					Y159					Y159
		H160					H160					H160					H160					H160					H160					H160					H160					H160					H160
																						D260					D260
																						K293					K293
																						M510					M510
		A2060					A2060					A2060					A2060					A2060					A2060					A2060					A2060					A2060					A2060
																						R5535					R5535
																						C19717					C19717
42 PMC3176655
																						A1					A1
																						C1					C1
																						K1					K1
		L1					L1					L1					L1					L1					L1
																						T1					T1
																						C2					C2
																						I3					I3
																						K3					K3
																						T3					T3
																						L6					L6
																						S6					S6
																						S10					S10
																						M24					M24
																						R24					R24
																						C57					C57
																						G132					G132
			S302					S302					S302					S302			S302					S302							S302					S302					S302					S302
			T308					T308					T308					T308			T308					T308							T308					T308					T308					T308
			S473					S473					S473					S473			S473					S473							S473					S473					S473					S473
																						E581					E581
																						E591					E591
			S629					S629					S629					S629			S629					S629							S629					S629					S629					S629
	S636					S636					S636					S636					S636					S636					S636					S636					S636					S636
			S639					S639					S639					S639					S639					S639					S639					S639					S639					S639
																						C670					C670
		C686					C686					C686					C686					C686					C686
																						E898					E898
																						E906					E906
			Y1222					Y1222					Y1222					Y1222			Y1222					Y1222							Y1222					Y1222					Y1222					Y1222
		S1223										S1223										S1223
																						R1995					R1995
																						C1997					C1997
																						M2000					M2000
																						A2003					A2003
																						E2003					E2003
																						L2003					L2003
																						M2003					M2003
																						F2004					F2004
																						H2004					H2004
																						L2004					L2004
																						W2004					W2004
																						L2005					L2005
																						I2006					I2006
																						L2006					L2006
																						N2006					N2006
																						R2006					R2006
																						W2006					W2006
																						A2007					A2007
																						L2007					L2007
																						C2008					C2008
																						F2008					F2008
																						K2008					K2008
																						L2008					L2008
																						C2009					C2009
																						G2009					G2009
																						L2009					L2009
																						M2009					M2009
																						R2009					R2009
												W2009					W2009					W2009					W2009
																						Y2009					Y2009
																						A2010					A2010
																						D2010					D2010
																						L2010					L2010
43 PMC3207363
		A1					A1					A1					A1					A1					A1					A1					A1					A1					A1
																						E1					E1
																						G1					G1
																						P1					P1
																						R1					R1
																						V1					V1
																						F2					F2
																						G2					G2
																						P2					P2
																						V2					V2
		D3					D3					D3					D3					D3					D3					D3					D3					D3					D3
																						G3					G3
																						P3					P3
																						A4					A4
																						D4					D4
																						G4					G4
																						V5					V5
																						V6					V6
																						D8					D8
																						V8					V8
																						R9					R9
																						V9					V9
																						F10					F10
																						S10					S10
	E12					E12					E12					E12					E12					E12					E12					E12					E12					E12
		L14					L14					L14					L14					L14					L14					L14					L14					L14					L14
			E17					E17					E17					E17			E17					E17					E17							E17					E17					E17
																						S17					S17
		A20					A20					A20					A20					A20					A20					A20					A20					A20					A20
																						I21
																						C24					C24
																						C37					C37
																						D40					D40
	S42					S42					S42					S42					S42					S42					S42					S42					S42					S42
																						E65					E65
		A69					A69					A69					A69					A69					A69					A69					A69					A69					A69
																						D88					D88
			N113					N113					N113					N113			N113					N113					N113							N113					N113					N113
	A117					A117					A117					A117					A117					A117					A117					A117					A117					A117
			K123					K123					K123					K123			K123					K123					K123							K123					K123					K123
	A152					A152					A152					A152					A152					A152					A152										A152					A152
			L171					L171					L171					L171			L171					L171					L171					L171		L171					L171					L171
	D180					D180					D180					D180					D180					D180					D180					D180					D180					D180
	K258					K258					K258					K258					K258					K258					K258					K258					K258					K258
			S261					S261					S261					S261			S261					S261					S261							S261					S261					S261
	S262					S262					S262					S262					S262					S262					S262					S262					S262					S262
	Q263					Q263					Q263					Q263					Q263					Q263					Q263					Q263					Q263					Q263
	S264					S264					S264					S264					S264					S264					S264					S264					S264					S264
	G265					G265					G265					G265					G265					G265					G265					G265					G265					G265
	D269					D269					D269					D269					D269					D269					D269					D269					D269					D269
																						K293					K293					K293					K293
			K321					K321					K321					K321			K321					K321							K321					K321					K321					K321
			T337					T337					T337					T337			T337					T337							T337					T337					T337					T337
			V369					V369					V369					V369			V369					V369							V369					V369					V369					V369
			H381					H381					H381					H381			H381					H381							H381					H381					H381					H381
			N381					N381					N381					N381			N381					N381							N381					N381					N381					N381
	N382					N382					N382					N382					N382					N382					N382					N382					N382					N382
	S384					S384					S384					S384					S384					S384					S384					S384					S384					S384
	Q385					Q385					Q385					Q385					Q385					Q385					Q385					Q385					Q385					Q385
	V418					V418					V418					V418					V418					V418					V418					V418					V418					V418
			R447					R447					R447					R447			R447					R447							R447					R447					R447					R447
			S447					S447					S447					S447			S447					S447							S447					S447					S447					S447
	T448					T448					T448					T448					T448					T448					T448					T448					T448					T448
	R459					R459					R459					R459					R459					R459					R459					R459					R459					R459
	R471					R471					R471					R471					R471					R471					R471					R471					R471					R471
			Q473					Q473					Q473					Q473			Q473					Q473							Q473					Q473					Q473					Q473
			S474					S474					S474					S474			S474					S474							S474					S474					S474					S474
	T491					T491					T491					T491					T491					T491					T491					T491					T491					T491
	A493					A493					A493					A493					A493					A493					A493					A493					A493					A493
			S493					S493					S493					S493			S493					S493							S493					S493					S493					S493
	N497					N497					N497					N497					N497					N497					N497					N497					N497					N497
	S498					S498					S498					S498					S498					S498					S498					S498					S498					S498
	W502					W502					W502					W502					W502					W502					W502					W502					W502					W502
			K506					K506					K506					K506			K506					K506							K506					K506					K506					K506
	K527					K527					K527					K527					K527					K527					K527					K527					K527					K527
	E531					E531					E531					E531					E531					E531					E531					E531					E531					E531
	K532					K532					K532					K532					K532					K532					K532					K532					K532					K532
			F534					F534					F534					F534			F534					F534							F534					F534					F534					F534
	F535					F535					F535					F535					F535					F535					F535					F535					F535					F535
	K544					K544					K544					K544					K544					K544					K544					K544					K544					K544
	E548					E548					E548					E548					E548					E548					E548					E548					E548					E548
	T550					T550					T550					T550					T550					T550					T550					T550					T550					T550
	N551					N551					N551					N551					N551					N551					N551					N551					N551					N551
			R566					R566					R566					R566			R566					R566							R566					R566					R566					R566
	T567					T567					T567					T567					T567					T567					T567					T567					T567					T567
			T573					T573					T573					T573			T573					T573							T573					T573					T573					T573
	E574					E574					E574					E574					E574					E574					E574					E574					E574					E574
	G586					G586					G586					G586					G586					G586					G586					G586					G586					G586
	N587					N587					N587					N587					N587					N587					N587					N587					N587					N587
	R588					R588					R588					R588					R588					R588					R588					R588					R588					R588
			L601					L601					L601					L601			L601					L601							L601					L601					L601					L601
	N705					N705					N705					N705					N705					N705					N705					N705					N705					N705
	K706					K706					K706					K706					K706					K706					K706					K706					K706					K706
	V708					V708					V708					V708					V708					V708					V708					V708					V708					V708
	T713					T713					T713					T713					T713					T713					T713					T713					T713					T713
	T716					T716					T716					T716					T716					T716					T716					T716					T716					T716
			I726					I726					I726					I726			I726					I726							I726					I726					I726					I726
44 PMC3232758
																						E1					E1
		I1					I1					I1					I1					I1					I1					I1					I1					I1					I1
																						S1					S1
	H2					H2					H2					H2					H2					H2					H2					H2					H2					H2
																						I2					I2
		S2					S2					S2					S2					S2					S2					S2					S2					S2					S2
		A3										A3					A3					A3					A3
																						H4					H4
		I4					I4					I4					I4					I4					I4					I4					I4					I4					I4
																						C6					C6
			H8					H8					H8					H8			H8					H8							H8					H8					H8					H8
	H10					H10					H10					H10					H10					H10					H10					H10					H10					H10
																						M15					M15
																						M31					M31
																						C50					C50
			S70					S70					S70					S70			S70							S70					S70			S70							S70					S70
																						C90					C90
																						T131					T131
			E166					E166					E166					E166			E166							E166					E166					E166					E166					E166
			M182					M182					M182					M182			M182					M182							M182					M182					M182					M182
	A184					A184					A184					A184					A184			a		A184			a		A184					A184			a		A184			a		A184
	V184							V184			V184							V184			V184					V184					V184							V184			V184							V184
																						D240					D240
																						I310					I310
																						R890					R890
																						M1290					M1290
																						H9812					H9812
																						M15103					M15103
																						M15104					M15104
																						C25922					C25922
45 PMC3259650
																						E1					E1
																						M1					M1
		S1					S1					S1					S1					S1					S1					S1					S1					S1					S1
																						T1					T1
																						E2					E2
		S2					S2					S2					S2					S2					S2					S2					S2					S2					S2
																						A3					A3
																						E3					E3
																						M3					M3
																						E4					E4
																						E5					E5
																						H5					H5
																						E6					E6
																						H6					H6
																						H7					H7
		H8					H8					H8					H8					H8					H8					H8					H8					H8					H8
																						Q9					Q9
																						I10					I10
																						A14					A14
																						T15					T15
																						L21					L21
																						R23					R23
																						T32					T32
																						A56					A56
	R56					R56					R56					R56					R56					R56					R56					R56					R56					R56
	R57					R57					R57					R57					R57					R57					R57					R57					R57					R57
	R58					R58					R58					R58					R58					R58					R58					R58					R58					R58
	R60					R60					R60					R60					R60					R60					R60					R60					R60					R60
	R61					R61					R61					R61					R61					R61					R61					R61					R61					R61
	R62					R62					R62					R62					R62					R62					R62					R62					R62					R62
																						Q108					Q108
	S192					S192					S192					S192					S192					S192					S192					S192					S192					S192
			P194					P194					P194					P194			P194					P194							P194					P194					P194					P194
	S264					S264					S264					S264					S264			a		S264			a		S264					S264			a		S264			a		S264
			P266					P266					P266					P266			P266					P266							P266					P266					P266					P266
	S276					S276					S276							S276			S276							S276			S276							S276			S276							S276
																						E283					E283
																						K506					K506
		P5511					P5511					P5511					P5511					P5511					P5511					P5511					P5511					P5511					P5511
46 PMC3282835
																						F1					F1
																						G1					G1
																						I1
																						P1					P1
																						R1					R1
		S1					S1					S1					S1					S1					S1					S1					S1					S1					S1
																						T1					T1
																						I2
																						T2					T2
																						F3					F3										F3
		G3					G3					G3					G3					G3					G3					G3										G3					G3
																						S3					S3
																						T3					T3
																						R4					R4
																						T4					T4
																						T5					T5
																						C6					C6
																						P6					P6
																						D7					D7
																						L7					L7
																						A8					A8
																						S9					S9
																						T9					T9
																						L13					L13
																						F13					F13
																						F14					F14
																						P15					P15
																						F31					F31
																						M45					M45
																						L111					L111
																						L142					L142
																						R158					R158
																						R195					R195
																						L232					L232
																						R280					R280
	D360					D360					D360					D360					D360					D360					D360					D360					D360					D360
			D363					D363					D363					D363			D363					D363							D363					D363					D363					D363
		S1999										S1999										S1999					S1999															S1999
																						E2008					E2008
																						A2011					A2011
																						G2123					G2123
																						G5082					G5082
																						G12990					G12990
																						G17510					G17510
																						C20057					C20057
																						G25355					G25355
																						G27490					G27490
																						G32175					G32175
																						G32415					G32415
47PMC3288045
		D1					D1					D1					D1					D1					D1
																						F1					F1
		G1					G1					G1					G1					G1					G1					G1					G1					G1					G1
																						K1					K1
																						L1					L1
																						N1					N1
																						P1					P1
		S1					S1					S1					S1					S1					S1					S1					S1					S1					S1
																						T1					T1
																						E2					E2
		G2					G2					G2					G2					G2					G2					G2					G2					G2					G2
[truncated: 2,261 more rows]
[truncated: 74 more columns]

## Sheet: kcnapmc
this is the pmc ids from a list of pmids gathered during an extensive K+ channels collected in 2011, to discover how many would have come up in the keyword search used to collect the random 100 paper set IV
Identifiers ori list, unrelated to other rows	Identifiers sorted		in keyword search
PMID:10021494	9925876 | PMCID:PMC2269130	9925876 | 2269130
PMID:10024302	9876139 | PMCID:PMC1302516	9876139 | 1302516	y
PMID:10051516 | PMCID:PMC2222902	9874694 | PMCID:PMC2222989	9874694 | 2222989	y
PMID:10051517 | PMCID:PMC2222899	9834138 | PMCID:PMC2229448	9834138 | 2229448	y
PMID:10074448	9763623 | PMCID:PMC2231205	9763623 | 2231205
PMID:10077519	9689030 | PMCID:PMC2525752	9689030 | 2525752	y
PMID:10086971	9679160 | PMCID:PMC2231101	9679160 | 2231101	y
PMID:10090529	9649585 | PMCID:PMC2229408	9649585 | 2229408	y
PMID:10090886 | PMCID:PMC1377825	9575283 | PMCID:PMC2230968	9575283 | 2230968	y
PMID:10100326	9565401 | PMCID:PMC2217138	9565401 | 2217138	y
PMID:10102275	9560226 | PMCID:PMC20211	9560226 | 20211	y
PMID:10191360	9545046 | PMCID:PMC1299528	9545046 | 1299528	y
PMID:10203315	9545044 | PMCID:PMC1299526	9545044 | 1299526	y
PMID:10206953	9545043 | PMCID:PMC1299525	9545043 | 1299525	y
PMID:10220144	9501192 | PMCID:PMC19671	9501192 | 19671	y
PMID:10220559	9490854 | PMCID:PMC2230732	9490854 | 2230732	y
PMID:10228180 | PMCID:PMC2222907	9482717 | PMCID:PMC1170468	9482717 | 1170468	y
PMID:10233054 | PMCID:PMC1300209	9450945 | PMCID:PMC2222768	9450945 | 2222768	y
PMID:10325948	9348331 | PMCID:PMC2229388	9348331 | 2229388	y
PMID:10352033 | PMCID:PMC2225608	9348329 | PMCID:PMC2229383	9348329 | 2229383	y
PMID:10354437 | PMCID:PMC1300281	9312006 | PMCID:PMC1170178	9312006 | 1170178	y
PMID:10367883	9236203 | PMCID:PMC2233791	9236203 | 2233791	y
PMID:10370064	9207149 | PMCID:PMC23879	9207149 | 23879	y
PMID:10370099	9108097 | PMCID:PMC20560	9108097 | 20560	y
PMID:10383630	9083655 | PMCID:PMC1184345	9083655 | 1184345	y
PMID:10391459	9017198 | PMCID:PMC1185596	9017198 | 1185596
PMID:10402187	8978827 | PMCID:PMC2133974	8978827 | 2133974	y
PMID:10409658	8868051 | PMCID:PMC2216993	8868051 | 2216993	y
PMID:10411564	8788936 | PMCID:PMC1156841	8788936 | 1156841	y
PMID:10411982	8670833 | PMCID:PMC451895	8670833 | 451895	y
PMID:1041430	8622986 | PMCID:PMC39661	8622986 | 39661	y
PMID:10414304	8274662 | PMCID:PMC1225901	8274662 | 1225901	y
PMID:10414314	8241404 | PMCID:PMC1225843	8241404 | 1225843	y
PMID:10414315	8161688 | PMCID:PMC1275701	8161688 | 1275701	y
PMID:10414318	8038378 | PMCID:PMC1275813	8038378 | 1275813	y
PMID:10419508	8011900 | PMCID:PMC1275766	8011900 | 1275766	y
PMID:10419851	7711236 | PMCID:PMC1281671	7711236 | 1281671	y
PMID:10428758	7696472 | PMCID:PMC1225616	7696472 | 1225616	y
PMID:10428953 | PMCID:PMC1171491	7696467 | PMCID:PMC1225609	7696467 | 1225609
PMID:10433254	7612822 | PMCID:PMC1282083	7612822 | 1282083	y
PMID:10435999 | PMCID:PMC2230647	7602512 | PMCID:PMC1157917	7602512 | 1157917
PMID:10436041	7568104 | PMCID:PMC40955	7568104 | 40955	y
PMID:10436044	21564087 | PMCID:PMC3230818	21564087 | 3230818
PMID:10449331	21349352 | PMCID:PMC3150551	21349352 | 3150551	y
PMID:10470033	21320432 | PMCID:PMC3037572	21320432 | 3037572	y
PMID:10477533	21300900 | PMCID:PMC3044366	21300900 | 3044366	y
PMID:10482963	21261977 | PMCID:PMC3037841	21261977 | 3037841	y
PMID:10514836	21244686 | PMCID:PMC3032654	21244686 | 3032654	y
PMID:10515962	21190652 | PMCID:PMC3010008	21190652 | 3010008	y
PMID:10515963	21164565 | PMCID:PMC3076201	21164565 | 3076201
PMID:10533570	21149716 | PMCID:PMC3012494	21149716 | 3012494	y
PMID:10539976 | PMCID:PMC2230542	21138517 | PMCID:PMC3121965	21138517 | 3121965	y
PMID:10543975	21106501 | PMCID:PMC2995887	21106501 | 2995887	y
PMID:10556945 | PMCID:PMC1571731	21084310 | PMCID:PMC3023506	21084310 | 3023506	y
PMID:10565809	21059661 | PMCID:PMC3013030	21059661 | 3013030	y
PMID:10568075	21044565 | PMCID:PMC2966007	21044565 | 2966007	y
PMID:10575255	20940310 | PMCID:PMC3013029	20940310 | 3013029	y
PMID:10581553	20920651 | PMCID:PMC2950837	20920651 | 2950837
PMID:10594674	20890437 | PMCID:PMC2946666	20890437 | 2946666	y
PMID:10613917 | PMCID:PMC1887781	20843955 | PMCID:PMC2993466	20843955 | 2993466	y
PMID:10613918 | PMCID:PMC1887780	20833965 | PMCID:PMC2993209	20833965 | 2993209
PMID:10617201	20724292 | PMCID:PMC2929335	20724292 | 2929335	y
PMID:10617202	20713704 | PMCID:PMC2932606	20713704 | 2932606	y
PMID:10620275 | PMCID:PMC1300619	20709754 | PMCID:PMC2962489	20709754 | 2962489	y
PMID:10631983 | PMCID:PMC2144240	20709747 | PMCID:PMC2963344	20709747 | 2963344	y
PMID:10650996	20662986 | PMCID:PMC2978810	20662986 | 2978810	y
PMID:10651649	20584905 | PMCID:PMC2934696	20584905 | 2934696	y
PMID:10653892 | PMCID:PMC2217201	20584892 | PMCID:PMC2894543	20584892 | 2894543	y
PMID:10653896 | PMCID:PMC2217197	20550899 | PMCID:PMC2884241	20550899 | 2884241	y
PMID:10653897 | PMCID:PMC2217195	20534430 | PMCID:PMC2895106	20534430 | 2895106	y
PMID:10654932 | PMCID:PMC305570	20519034 | PMCID:PMC2887079	20519034 | 2887079	y
PMID:10662822	20483327 | PMCID:PMC2872222	20483327 | 2872222
PMID:10681507	20479109 | PMCID:PMC2888057	20479109 | 2888057
PMID:10685979 | PMCID:PMC1721059	20479001 | PMCID:PMC2906319	20479001 | 2906319	y
PMID:10698633	20421371 | PMCID:PMC2860592	20421371 | 2860592	y
PMID:10707966	20403459 | PMCID:PMC3074983	20403459 | 3074983	y
PMID:10719895	20400777 | PMCID:PMC2891421	20400777 | 2891421	y
PMID:10728423	20368164 | PMCID:PMC2951754	20368164 | 2951754
PMID:10729221	20360102 | PMCID:PMC2869078	20360102 | 2869078	y
PMID:10733965 | PMCID:PMC1300779	20348026 | PMCID:PMC2904856	20348026 | 2904856	y
PMID:10739576	20181576 | PMCID:PMC2858238	20181576 | 2858238	y
PMID:10742182	20147557 | PMCID:PMC2832802	20147557 | 2832802	y
PMID:10753933	20045463 | PMCID:PMC2823810	20045463 | 2823810	y
PMID:10758137 | PMCID:PMC4326263	20040519 | PMCID:PMC2879946	20040519 | 2879946	y
PMID:10766775	20037152 | PMCID:PMC2825439	20037152 | 2825439
PMID:10787416	20018952 | PMCID:PMC2838577	20018952 | 2838577	y
PMID:10790218	20011514 | PMCID:PMC2788219	20011514 | 2788219	y
PMID:10800777	19917730 | PMCID:PMC2806421	19917730 | 2806421	y
PMID:10802739	19907016 | PMCID:PMC2822495	19907016 | 2822495	y
PMID:10818087	19883299 | PMCID:PMC2848128	19883299 | 2848128	y
PMID:10828071	19880070 | PMCID:PMC2802718	19880070 | 2802718	y
PMID:10828242 | PMCID:PMC2232886	19858360 | PMCID:PMC2768799	19858360 | 2768799	y
PMID:10836990	19825999 | PMCID:PMC2787373	19825999 | 2787373	y
PMID:10862094	19779067 | PMCID:PMC2773728	19779067 | 2773728	y
PMID:10874277	19770477 | PMCID:PMC2754337	19770477 | 2754337	y
PMID:10884227	19717558 | PMCID:PMC2797233	19717558 | 2797233	y
PMID:10884302	19632626 | PMCID:PMC3038671	19632626 | 3038671	y
PMID:10896716 | PMCID:PMC2270027	19622611 | PMCID:PMC2766646	19622611 | 2766646	y
PMID:10919865 | PMCID:PMC2229493	19580747 | PMCID:PMC2711363	19580747 | 2711363	y
PMID:10928570	19536335 | PMCID:PMC2694368	19536335 | 2694368
PMID:10930577	19530973 | PMCID:PMC2746955	19530973 | 2746955	y
PMID:10943557	19521530 | PMCID:PMC2690840	19521530 | 2690840
PMID:10956024	19482941 | PMCID:PMC2688436	19482941 | 2688436	y
PMID:10962010 | PMCID:PMC2233693	19435843 | PMCID:PMC2705557	19435843 | 2705557	y
PMID:10968999 | PMCID:PMC1301031	19371328 | PMCID:PMC2721261	19371328 | 2721261
PMID:10973849	19357248 | PMCID:PMC2701457	19357248 | 2701457
PMID:10981635	19340287 | PMCID:PMC2659744	19340287 | 2659744
PMID:10987356	19307729 | PMCID:PMC2662556	19307729 | 2662556	y
PMID:10998040	19175309 | PMCID:PMC2668160	19175309 | 2668160	y
PMID:11007484	19160088 | PMCID:PMC2704397	19160088 | 2704397	y
PMID:11009462	19131515 | PMCID:PMC2630058	19131515 | 2630058	y
PMID:11013453	19122005 | PMCID:PMC2684922	19122005 | 2684922	y
PMID:11015449 | PMCID:PMC1757150	19034494 | PMCID:PMC2748781	19034494 | 2748781	y
PMID:11026449	19020667 | PMCID:PMC2582947	19020667 | 2582947	y
PMID:11053038	18948620 | PMCID:PMC2774899	18948620 | 2774899	y
PMID:11055440	18795890 | PMCID:PMC2690529	18795890 | 2690529	y
PMID:11055991 | PMCID:PMC2229480	18786918 | PMCID:PMC2576536	18786918 | 2576536
PMID:11080179	18713323 | PMCID:PMC2538575	18713323 | 2538575
PMID:11087258	18676988 | PMCID:PMC2566523	18676988 | 2566523
PMID:11090098 | PMCID:PMC1572478	18668522 | PMCID:PMC2577364	18668522 | 2577364	y
PMID:11099346 | PMCID:PMC2231820	18641074 | PMCID:PMC2553115	18641074 | 2553115	y
PMID:11110585	18606002 | PMCID:PMC2474834	18606002 | 2474834	y
PMID:11134230 | PMCID:PMC2232469	18599533 | PMCID:PMC2652179	18599533 | 2652179	y
PMID:11137531	18567635 | PMCID:PMC2527255	18567635 | 2527255	y
PMID:11151064	18552122 | PMCID:PMC2764333	18552122 | 2764333	y
PMID:11158167 | PMCID:PMC2217242	18551196 | PMCID:PMC2423868	18551196 | 2423868	y
PMID:11160624	18504314 | PMCID:PMC2391244	18504314 | 2391244	y
PMID:11163793	18487312 | PMCID:PMC2483744	18487312 | 2483744	y
PMID:11175290	18483067 | PMCID:PMC2538806	18483067 | 2538806	y
PMID:11179060	18463252 | PMCID:PMC3409667	18463252 | 3409667	y
PMID:11182458	18458082 | PMCID:PMC2441559	18458082 | 2441559	y
PMID:11216980	18440995 | PMCID:PMC2517212	18440995 | 2517212	y
PMID:11222625 | PMCID:PMC2225613	18398461 | PMCID:PMC2275789	18398461 | 2275789	y
PMID:11238731	18345016 | PMCID:PMC2905141	18345016 | 2905141	y
PMID:11259355	18238816 | PMCID:PMC2375730	18238816 | 2375730	y
PMID:11270617	18212012 | PMCID:PMC2257891	18212012 | 2257891	y
PMID:11278406	18209767 | PMCID:PMC2631247	18209767 | 2631247	y
PMID:11287421	18174212 | PMCID:PMC2375722	18174212 | 2375722	y
PMID:11301268	18079560 | PMCID:PMC2174159	18079560 | 2174159	y
PMID:11310586	18060054 | PMCID:PMC2082660	18060054 | 2082660
PMID:11312262	17999538 | PMCID:PMC2565492	17999538 | 2565492	y
PMID:11316260	17980676 | PMCID:PMC2185539	17980676 | 2185539	y
PMID:11317272	17932138 | PMCID:PMC2375480	17932138 | 2375480	y
PMID:11325719 | PMCID:PMC1301408	17905851 | PMCID:PMC2186239	17905851 | 2186239	y
PMID:11331357 | PMCID:PMC2233663	17766348 | PMCID:PMC2098734	17766348 | 2098734	y
PMID:11343973	17704179 | PMCID:PMC2025645	17704179 | 2025645	y
PMID:11351021 | PMCID:PMC2278611	17704178 | PMCID:PMC2025646	17704178 | 2025646	y
PMID:11371446 | PMCID:PMC1301457	17698596 | PMCID:PMC2151641	17698596 | 2151641	y
PMID:11376798	17697377 | PMCID:PMC1978502	17697377 | 1978502	y
PMID:11391769	17655673 | PMCID:PMC2085492	17655673 | 2085492	y
PMID:11423398 | PMCID:PMC1301495	17631536 | PMCID:PMC1959546	17631536 | 1959546
PMID:11426295	17545243 | PMCID:PMC1965445	17545243 | 1965445	y
PMID:11427541	17534376 | PMCID:PMC2234597	17534376 | 2234597
PMID:11429439 | PMCID:PMC2233763	17227916 | PMCID:PMC2154355	17227916 | 2154355
PMID:11429642	1715584 | PMCID:PMC52410	1715584 | 52410
PMID:11430803	17136396 | PMCID:PMC1820748	17136396 | 1820748	y
PMID:11440163	1705709 | PMCID:PMC51112	1705709 | 51112
PMID:11448722	16980355 | PMCID:PMC1630468	16980355 | 1630468
PMID:11463204	16844753 | PMCID:PMC1557577	16844753 | 1557577	y
PMID:11463634 | PMCID:PMC1301562	16751240 | PMCID:PMC1563749	16751240 | 1563749	y
PMID:11493701 | PMCID:PMC55501	16735754 | PMCID:PMC2151533	16735754 | 2151533	y
PMID:11495731	16647042 | PMCID:PMC2656109	16647042 | 2656109
PMID:11498033	16533848 | PMCID:PMC1459499	16533848 | 1459499	y
PMID:11506885	16533847 | PMCID:PMC1432113	16533847 | 1432113	y
PMID:11514288	16487223 | PMCID:PMC1885019	16487223 | 1885019	y
PMID:11517255	16485288 | PMCID:PMC4444368	16485288 | 4444368	y
PMID:11524017	16478442 | PMCID:PMC1462716	16478442 | 1462716	y
PMID:11524461 | PMCID:PMC2229503	16460013 | PMCID:PMC3508000	16460013 | 3508000	y
PMID:11530100	16437223 | PMCID:PMC2430267	16437223 | 2430267	y
PMID:11551188	16402122 | PMCID:PMC1760724	16402122 | 1760724	y
PMID:11570869	16372161 | PMCID:PMC4271777	16372161 | 4271777	y
PMID:11579435	16326912 | PMCID:PMC1367311	16326912 | 1367311	y
PMID:11595540	16326905 | PMCID:PMC1386802	16326905 | 1386802
PMID:11606274 | PMCID:PMC1301728	16326898 | PMCID:PMC1367272	16326898 | 1367272	y
PMID:11679591	16320238 | PMCID:PMC2923039	16320238 | 2923039	y
PMID:11698661 | PMCID:PMC61166	16305740 | PMCID:PMC1322225	16305740 | 1322225	y
PMID:11709425	16260836 | PMCID:PMC1794167	16260836 | 1794167	y
PMID:11719196	16260835 | PMCID:PMC2266603	16260835 | 2266603	y
PMID:11723117	16236819 | PMCID:PMC1363730	16236819 | 1363730	y
PMID:11742809	16223877 | PMCID:PMC1253646	16223877 | 1253646
PMID:11744724	16210348 | PMCID:PMC1464225	16210348 | 1464225	y
PMID:11746234	16207353 | PMCID:PMC1257465	16207353 | 1257465	y
PMID:11750932	16204203 | PMCID:PMC1240063	16204203 | 1240063	y
PMID:11773313 | PMCID:PMC2290030	16147976 | PMCID:PMC2212870	16147976 | 2212870	y
PMID:11796238	16111489 | PMCID:PMC1208917	16111489 | 1208917	y
PMID:11798027	16103276 | PMCID:PMC2266578	16103276 | 2266578	y
PMID:11802537	16096338 | PMCID:PMC1474738	16096338 | 1474738	y
PMID:11812778 | PMCID:PMC2779217	16094368 | PMCID:PMC1409748	16094368 | 1409748	y
PMID:11814432	16043772 | PMCID:PMC2266570	16043772 | 2266570	y
PMID:11818082	16043771 | PMCID:PMC2266566	16043771 | 2266566	y
PMID:11825900	16043714 | PMCID:PMC1182417	16043714 | 1182417	y
PMID:11826262	16025157 | PMCID:PMC1174915	16025157 | 1174915	y
PMID:11832381	16020465 | PMCID:PMC1474772	16020465 | 1474772	y
PMID:11836519	16020460 | PMCID:PMC1474215	16020460 | 1474215	y
PMID:11863426	1600093 | PMCID:PMC1260507	1600093 | 1260507	y
PMID:11864984	15980874 | PMCID:PMC1576250	15980874 | 1576250	y
PMID:11864985	15937516 | PMCID:PMC1576240	15937516 | 1576240	y
PMID:11874988	15897293 | PMCID:PMC2234082	15897293 | 2234082
PMID:11879648	15890701 | PMCID:PMC1464746	15890701 | 1464746
PMID:11889569	15837928 | PMCID:PMC1087951	15837928 | 1087951
PMID:11901231	15774578 | PMCID:PMC554844	15774578 | 554844
PMID:11909822	15677684 | PMCID:PMC1456048	15677684 | 1456048	y
PMID:11943138	15665253 | PMCID:PMC4275123	15665253 | 4275123
PMID:11959495	15649981 | PMCID:PMC1665586	15649981 | 1665586	y
PMID:11960817	15623896 | PMCID:PMC2217479	15623896 | 2217479	y
PMID:11960982	15565171 | PMCID:PMC535096	15565171 | 535096	y
PMID:11964233 | PMCID:PMC1302035	15547041 | PMCID:PMC1768565	15547041 | 1768565	y
PMID:11980705 | PMCID:PMC125374	15518587 | PMCID:PMC1134947	15518587 | 1134947	y
PMID:11985541	1549610 | PMCID:PMC48679	1549610 | 48679	y
PMID:11985542	15486093 | PMCID:PMC524431	15486093 | 524431
PMID:11985543	15454439 | PMCID:PMC1304662	15454439 | 1304662	y
PMID:11988171	15454416 | PMCID:PMC1304639	15454416 | 1304639	y
PMID:11994272	15365093 | PMCID:PMC2233904	15365093 | 2233904	y
PMID:11994278	15337780 | PMCID:PMC2172435	15337780 | 2172435	y
PMID:11997261	15326027 | PMCID:PMC1304785	15326027 | 1304785	y
PMID:12006572	15298895 | PMCID:PMC1304496	15298895 | 1304496	y
PMID:12015417 | PMCID:PMC2290311	15277579 | PMCID:PMC2229619	15277579 | 2229619
PMID:12021261	15277578 | PMCID:PMC2229624	15277578 | 2229624	y
PMID:12021266	15215309 | PMCID:PMC515342	15215309 | 515342
PMID:12023221 | PMCID:PMC1302086	15189893 | PMCID:PMC1304298	15189893 | 1304298	y
PMID:12023222 | PMCID:PMC1302087	15148327 | PMCID:PMC2234574	15148327 | 2234574	y
PMID:12023223 | PMCID:PMC1302088	15111404 | PMCID:PMC1304156	15111404 | 1304156	y
PMID:12023225 | PMCID:PMC1302090	15100162 | PMCID:PMC1574941	15100162 | 1574941
PMID:12023875	15078918 | PMCID:PMC2234501	15078918 | 2234501	y
PMID:12027005	15041663 | PMCID:PMC1304074	15041663 | 1304074	y
PMID:12027007	1477286 | PMCID:PMC1261445	1477286 | 1261445	y
PMID:12034709	14769549 | PMCID:PMC3082840	14769549 | 3082840	y
PMID:12034888 | PMCID:PMC123084	14766178 | PMCID:PMC2737549	14766178 | 2737549
PMID:12037552	14745040 | PMCID:PMC337045	14745040 | 337045	y
PMID:12037559	14744987 | PMCID:PMC2217428	14744987 | 2217428	y
PMID:12037560	14742730 | PMCID:PMC1664901	14742730 | 1664901	y
PMID:12049935	14715090 | PMCID:PMC317694	14715090 | 317694	y
PMID:12056910	14695262 | PMCID:PMC1303782	14695262 | 1303782	y
PMID:12060596	14610021 | PMCID:PMC2229587	14610021 | 2229587
PMID:12062021	14608006 | PMCID:PMC1664896	14608006 | 1664896	y
PMID:12063277	14592966 | PMCID:PMC275427	14592966 | 275427	y
PMID:12063283	14569011 | PMCID:PMC240665	14569011 | 240665	y
PMID:12065754	1378392 | PMCID:PMC556722	1378392 | 556722	y
PMID:12065763	12962541 | PMCID:PMC1223833	12962541 | 1223833
PMID:12069759	12944270 | PMCID:PMC1303329	12944270 | 1303329	y
PMID:12070109	12912893 | PMCID:PMC178346	12912893 | 178346	y
PMID:12077175	12871837 | PMCID:PMC1573937	12871837 | 1573937
PMID:12080096 | PMCID:PMC1302123	12835418 | PMCID:PMC166370	12835418 | 166370	y
PMID:12084778 | PMCID:PMC2311402	12815189 | PMCID:PMC2343285	12815189 | 2343285	y
PMID:12086641	12777451 | PMCID:PMC2343026	12777451 | 2343026	y
PMID:12087135	12771194 | PMCID:PMC2217355	12771194 | 2217355	y
PMID:12117476	12754513 | PMCID:PMC3941299	12754513 | 3941299	y
PMID:12122007	12730347 | PMCID:PMC2342995	12730347 | 2342995	y
PMID:12122142 | PMCID:PMC2290412	12721103 | PMCID:PMC1573805	12721103 | 1573805	y
PMID:12122475	12702160 | PMCID:PMC1579805	12702160 | 1579805	y
PMID:12124593	12611922 | PMCID:PMC2342794	12611922 | 2342794	y
PMID:12124848	12606713 | PMCID:PMC151444	12606713 | 151444
PMID:12135768	12604782 | PMCID:PMC151385	12604782 | 151385	y
PMID:12136044	12566539 | PMCID:PMC2217329	12566539 | 2217329	y
PMID:12147327	12524283 | PMCID:PMC1302611	12524283 | 1302611	y
PMID:12150872	12524275 | PMCID:PMC1302603	12524275 | 1302603	y
PMID:12150982	12496096 | PMCID:PMC1302404	12496096 | 1302404	y
PMID:12151401	12466226 | PMCID:PMC1573614	12466226 | 1573614
PMID:12151529	12442276 | PMCID:PMC1679868	12442276 | 1679868
PMID:12154177 | PMCID:PMC2290456	12414674 | PMCID:PMC1302326	12414674 | 1302326	y
PMID:12161564 | PMCID:PMC123275	12411513 | PMCID:PMC2290624	12411513 | 2290624
PMID:12163042	12407083 | PMCID:PMC2229558	12407083 | 2229558	y
PMID:12163457 | PMCID:PMC151085	12407082 | PMCID:PMC2229555	12407082 | 2229555	y
PMID:12163544	12407078 | PMCID:PMC2229552	12407078 | 2229552
PMID:12166659	12324408 | PMCID:PMC1302279	12324408 | 1302279	y
PMID:12167478	12205113 | PMCID:PMC1735237	12205113 | 1735237	y
PMID:12167590	12198146 | PMCID:PMC125412	12198146 | 125412
PMID:12173241	12189213 | PMCID:PMC129316	12189213 | 129316	y
PMID:12176129	12163457 | PMCID:PMC151085	12163457 | 151085	y
PMID:12176743	12161564 | PMCID:PMC123275	12161564 | 123275	y
PMID:12177193	12154177 | PMCID:PMC2290456	12154177 | 2290456
PMID:12183678	12122142 | PMCID:PMC2290412	12122142 | 2290412	y
PMID:12189213 | PMCID:PMC129316	12084778 | PMCID:PMC2311402	12084778 | 2311402	y
PMID:12190308	12080096 | PMCID:PMC1302123	12080096 | 1302123
PMID:12192410	12034888 | PMCID:PMC123084	12034888 | 123084	y
PMID:12192411	12023225 | PMCID:PMC1302090	12023225 | 1302090
PMID:12194239	12023223 | PMCID:PMC1302088	12023223 | 1302088	y
PMID:12194840	12023222 | PMCID:PMC1302087	12023222 | 1302087	y
PMID:12196543	12023221 | PMCID:PMC1302086	12023221 | 1302086	y
PMID:12198146 | PMCID:PMC125412	12015417 | PMCID:PMC2290311	12015417 | 2290311	y
PMID:12205113 | PMCID:PMC1735237	11980705 | PMCID:PMC125374	11980705 | 125374	y
PMID:12213059	11964233 | PMCID:PMC1302035	11964233 | 1302035	y
PMID:12217870	11812778 | PMCID:PMC2779217	11812778 | 2779217	y
PMID:12220501	11773313 | PMCID:PMC2290030	11773313 | 2290030	y
PMID:12220678	11698661 | PMCID:PMC61166	11698661 | 61166
PMID:12223544	11606274 | PMCID:PMC1301728	11606274 | 1301728	y
PMID:12225975	11524461 | PMCID:PMC2229503	11524461 | 2229503	y
PMID:12234177	11493701 | PMCID:PMC55501	11493701 | 55501	y
PMID:12234808	11463634 | PMCID:PMC1301562	11463634 | 1301562	y
PMID:12235274	11429439 | PMCID:PMC2233763	11429439 | 2233763
PMID:12235275	11423398 | PMCID:PMC1301495	11423398 | 1301495	y
PMID:12237171	11371446 | PMCID:PMC1301457	11371446 | 1301457	y
PMID:12237330	11351021 | PMCID:PMC2278611	11351021 | 2278611
PMID:12242048	11331357 | PMCID:PMC2233663	11331357 | 2233663	y
PMID:12243774	11325719 | PMCID:PMC1301408	11325719 | 1301408	y
PMID:12270925	11222625 | PMCID:PMC2225613	11222625 | 2225613	y
PMID:12324408 | PMCID:PMC1302279	11158167 | PMCID:PMC2217242	11158167 | 2217242
PMID:12351578	11134230 | PMCID:PMC2232469	11134230 | 2232469
PMID:12351691	11099346 | PMCID:PMC2231820	11099346 | 2231820	y
PMID:12356296	11090098 | PMCID:PMC1572478	11090098 | 1572478	y
PMID:12356329	11055991 | PMCID:PMC2229480	11055991 | 2229480	y
PMID:12356945	11015449 | PMCID:PMC1757150	11015449 | 1757150	y
PMID:12367509	10968999 | PMCID:PMC1301031	10968999 | 1301031	y
PMID:12372287	10962010 | PMCID:PMC2233693	10962010 | 2233693
PMID:12374786	10919865 | PMCID:PMC2229493	10919865 | 2229493	y
PMID:12382234	10896716 | PMCID:PMC2270027	10896716 | 2270027
PMID:12383955	10828242 | PMCID:PMC2232886	10828242 | 2232886	y
PMID:12383961	10758137 | PMCID:PMC4326263	10758137 | 4326263	y
PMID:12388308	10733965 | PMCID:PMC1300779	10733965 | 1300779	y
PMID:12388652	10685979 | PMCID:PMC1721059	10685979 | 1721059	y
PMID:12388934	10654932 | PMCID:PMC305570	10654932 | 305570	y
PMID:12399117	10653897 | PMCID:PMC2217195	10653897 | 2217195
PMID:12399472	10653896 | PMCID:PMC2217197	10653896 | 2217197	y
PMID:12407078 | PMCID:PMC2229552	10653892 | PMCID:PMC2217201	10653892 | 2217201
PMID:12407082 | PMCID:PMC2229555	10631983 | PMCID:PMC2144240	10631983 | 2144240	y
PMID:12407083 | PMCID:PMC2229558	10620275 | PMCID:PMC1300619	10620275 | 1300619	y
PMID:12409202	10613918 | PMCID:PMC1887780	10613918 | 1887780	y
PMID:12411513 | PMCID:PMC2290624	10613917 | PMCID:PMC1887781	10613917 | 1887781	y
PMID:12414674 | PMCID:PMC1302326	10556945 | PMCID:PMC1571731	10556945 | 1571731	y
PMID:12414839	10539976 | PMCID:PMC2230542	10539976 | 2230542
PMID:12414843	10435999 | PMCID:PMC2230647	10435999 | 2230647	y
PMID:12417321	10428953 | PMCID:PMC1171491	10428953 | 1171491	y
PMID:12431984	10354437 | PMCID:PMC1300281	10354437 | 1300281	y
PMID:12432409	10352033 | PMCID:PMC2225608	10352033 | 2225608	y
PMID:12435606	10233054 | PMCID:PMC1300209	10233054 | 1300209	y
PMID:12435814	10228180 | PMCID:PMC2222907	10228180 | 2222907	y
PMID:12442276 | PMCID:PMC1679868	10090886 | PMCID:PMC1377825	10090886 | 1377825	y
PMID:12445473	10051517 | PMCID:PMC2222899	10051517 | 2222899	y
PMID:12466226 | PMCID:PMC1573614	10051516 | PMCID:PMC2222902	10051516 | 2222902
PMID:12466841	21654200	only 329 have a pmc id out of 1091 articles
PMID:12474078	21307345	265 out of 329	265
		amount in keyword search	0.805471
rest not listed

## Sheet: uniprot
random uniprot entries to show how the different regexes find the aa mentions in the articles that are identified in each entry
search for random entries					www.uniprot.org/uniprot/?query=annotation%3A(type%3Aptm)+OR+citation%3A()+OR+annotation%3A(type%3A"positional+domain")+AND+database%3A(type%3Apdb)&sort=score&random=yes
					http://www.uniprot.org/uniprot/?query=&random=yes
http://www.uniprot.org/uniprot/P07900
19696785				C598
15937123				C598
18256191			G97
26517842	E47	D93
http://www.uniprot.org/uniprot/Q7M3K2
20010837	H18	Q42	R65	R66	R67
http://www.uniprot.org/uniprot/Q06069
18481342	S394	A395	T396	G397	Q398
http://www.uniprot.org/uniprot/Q8IVH4
15523652	L89		R145	G147				Y207		G218											R359	Q363
28497574	L89	R98	R145	G147	G188	G192	R196	Y207	R209	G218	V220	I241	T243	E250	D258		K276	A287	K290	D292	R359		G399
20876572					G188
17957493					G188
12438653								Y207
23026888									R209					E250		G274	K276				R359
15308131																					R359
http://www.uniprot.org/uniprot/O28951
15800629	Y123	K127	Q137	K163
15565169					L427
http://www.uniprot.org/uniprot/P25359
12364597	S 162	V212	C230	A246	I274	C276
http://www.uniprot.org/uniprot/P0DKH5
24744375	S25	H26	K185
http://www.uniprot.org/uniprot/Q9Y468
17540172	D248	F272	D355			F379			D459	F483
18042461			D355	N358
18026117			D355		C363
20870725			D355	N358		F379	W382	Y386
http://www.uniprot.org/uniprot/P08311
8454293	N125
http://www.uniprot.org/uniprot/P42844
17571076	R106	H107	D111
http://www.uniprot.org/uniprot/Q16853
19588076	M211	Y394	L469
http://www.uniprot.org/uniprot/P07900								regex 1					22	NOT found out of			88
19696785				C598										%	25
15937123				C598
18256191			G97
26517842	E47	D93
http://www.uniprot.org/uniprot/Q7M3K2
20010837	H18	Q42	R65	R66	R67
http://www.uniprot.org/uniprot/Q06069
18481342	S394	A395	T396	G397	Q398
http://www.uniprot.org/uniprot/Q8IVH4
15523652	L89		R145	G147				Y207		G218											R359	Q363
28497574	L89	R98	R145	G147	G188	G192	R196	Y207	R209	G218	V220	I241	T243	E250	D258		K276	A287	K290	D292	R359		G399
20876572					G188
17957493					G188
12438653								Y207
23026888									R209					E250		G274	K276				R359
15308131																					R359
http://www.uniprot.org/uniprot/O28951
15800629	Y123	K127	Q137	K163
15565169					L427
http://www.uniprot.org/uniprot/P25359
12364597	S 162	V212	C230	A246	I274	C276
http://www.uniprot.org/uniprot/P0DKH5
24744375	S25	H26	K185
http://www.uniprot.org/uniprot/Q9Y468
17540172	D248	F272	D355			F379			D459	F483
18042461			D355	N358
18026117			D355		C363
20870725			D355	N358		F379	W382	Y386
http://www.uniprot.org/uniprot/P08311
8454293	N125
http://www.uniprot.org/uniprot/P42844
17571076	R106	H107	D111
http://www.uniprot.org/uniprot/Q16853
19588076	M211	Y394	L469
http://www.uniprot.org/uniprot/P07900								regex 1 cut					28	NOT found out of			88
19696785				C598										%	31.8182
15937123				C598
18256191			G97
26517842	E47	D93
http://www.uniprot.org/uniprot/Q7M3K2
20010837	H18	Q42	R65	R66	R67
http://www.uniprot.org/uniprot/Q06069
18481342	S394	A395	T396	G397	Q398
http://www.uniprot.org/uniprot/Q8IVH4
15523652	L89		R145	G147				Y207		G218											R359	Q363
28497574	L89	R98	R145	G147	G188	G192	R196	Y207	R209	G218	V220	I241	T243	E250	D258		K276	A287	K290	D292	R359		G399
20876572					G188
17957493					G188
12438653								Y207
23026888									R209					E250		G274	K276				R359
15308131																					R359
http://www.uniprot.org/uniprot/O28951
15800629	Y123	K127	Q137	K163
15565169					L427
http://www.uniprot.org/uniprot/P25359
12364597	S 162	V212	C230	A246	I274	C276
http://www.uniprot.org/uniprot/P0DKH5
24744375	S25	H26	K185
http://www.uniprot.org/uniprot/Q9Y468
17540172	D248	F272	D355			F379			D459	F483
18042461			D355	N358
18026117			D355		C363
20870725			D355	N358		F379	W382	Y386
http://www.uniprot.org/uniprot/P08311
8454293	N125
http://www.uniprot.org/uniprot/P42844
17571076	R106	H107	D111
http://www.uniprot.org/uniprot/Q16853
19588076	M211	Y394	L469
http://www.uniprot.org/uniprot/P07900								regex 2					22	NOT found out of			88
19696785				C598										%	25
15937123				C598
18256191			G97
26517842	E47	D93
http://www.uniprot.org/uniprot/Q7M3K2
20010837	H18	Q42	R65	R66	R67
http://www.uniprot.org/uniprot/Q06069
18481342	S394	A395	T396	G397	Q398
http://www.uniprot.org/uniprot/Q8IVH4
15523652	L89		R145	G147				Y207		G218											R359	Q363
28497574	L89	R98	R145	G147	G188	G192	R196	Y207	R209	G218	V220	I241	T243	E250	D258		K276	A287	K290	D292	R359		G399
20876572					G188
17957493					G188
12438653								Y207
23026888									R209					E250		G274	K276				R359
15308131																					R359
http://www.uniprot.org/uniprot/O28951
15800629	Y123	K127	Q137	K163
15565169					L427
http://www.uniprot.org/uniprot/P25359
12364597	S 162	V212	C230	A246	I274	C276
http://www.uniprot.org/uniprot/P0DKH5
24744375	S25	H26	K185
http://www.uniprot.org/uniprot/Q9Y468
17540172	D248	F272	D355			F379			D459	F483
18042461			D355	N358
18026117			D355		C363
20870725			D355	N358		F379	W382	Y386
http://www.uniprot.org/uniprot/P08311
8454293	N125
http://www.uniprot.org/uniprot/P42844
17571076	R106	H107	D111
http://www.uniprot.org/uniprot/Q16853
19588076	M211	Y394	L469
http://www.uniprot.org/uniprot/P07900								regex 2 cut					26	NOT found out of			88
19696785				C598										%	29.5455
15937123				C598
18256191			G97
26517842	E47	D93
http://www.uniprot.org/uniprot/Q7M3K2
20010837	H18	Q42	R65	R66	R67
http://www.uniprot.org/uniprot/Q06069
18481342	S394	A395	T396	G397	Q398
http://www.uniprot.org/uniprot/Q8IVH4
15523652	L89		R145	G147				Y207		G218											R359	Q363
28497574	L89	R98	R145	G147	G188	G192	R196	Y207	R209	G218	V220	I241	T243	E250	D258		K276	A287	K290	D292	R359		G399
20876572					G188
17957493					G188
12438653								Y207
23026888									R209					E250		G274	K276				R359
15308131																					R359
http://www.uniprot.org/uniprot/O28951
15800629	Y123	K127	Q137	K163
15565169					L427
http://www.uniprot.org/uniprot/P25359
12364597	S 162	V212	C230	A246	I274	C276
http://www.uniprot.org/uniprot/P0DKH5
24744375	S25	H26	K185
http://www.uniprot.org/uniprot/Q9Y468
17540172	D248	F272	D355			F379			D459	F483
18042461			D355	N358
18026117			D355		C363
20870725			D355	N358		F379	W382	Y386
http://www.uniprot.org/uniprot/P08311
8454293	N125
http://www.uniprot.org/uniprot/P42844
17571076	R106	H107	D111
http://www.uniprot.org/uniprot/Q16853
19588076	M211	Y394	L469
http://www.uniprot.org/uniprot/P07900						hsp 90		regex 3					9	NOT found out of			88
19696785				C598										%	10.2273
15937123				C598																					OFF BY 1 IN PAPER AS C597
18256191			G97
26517842	E47	D93																							LOOKS LIKE PLUS 14 TO PAPER NUMS
http://www.uniprot.org/uniprot/Q7M3K2
20010837	H18	Q42	R65	R66	R67
http://www.uniprot.org/uniprot/Q06069
18481342	S394	A395	T396	G397	Q398
http://www.uniprot.org/uniprot/Q8IVH4
15523652	L89		R145	G147				Y207		G218											R359	Q363
28497574	L89	R98	R145	G147	G188	G192	R196	Y207	R209	G218	V220	I241	T243	E250	D258		K276	A287	K290	D292	R359		G399
20876572					G188
17957493					G188
12438653								Y207
23026888									R209					E250		G274	K276				R359
15308131																					R359
http://www.uniprot.org/uniprot/O28951
15800629	Y123	K127	Q137	K163
15565169					L427
http://www.uniprot.org/uniprot/P25359
12364597	S 162	V212	C230	A246	I274	C276
http://www.uniprot.org/uniprot/P0DKH5
24744375	S25	H26	K185
http://www.uniprot.org/uniprot/Q9Y468
17540172	D248	F272	D355			F379			D459	F483															INFO ONLY IN SUPPLEMENTS
18042461			D355	N358
18026117			D355		C363
20870725			D355	N358		F379	W382	Y386
http://www.uniprot.org/uniprot/P08311
8454293	N125																								NUMBER 1ST
http://www.uniprot.org/uniprot/P42844
17571076	R106	H107	D111
http://www.uniprot.org/uniprot/Q16853
19588076	M211	Y394	L469
http://www.uniprot.org/uniprot/P07900								regex 3 cut					12	NOT found out of			88
19696785				C598										%	13.6364
15937123				C598
18256191			G97
26517842	E47	D93
http://www.uniprot.org/uniprot/Q7M3K2
20010837	H18	Q42	R65	R66	R67
http://www.uniprot.org/uniprot/Q06069
18481342	S394	A395	T396	G397	Q398
http://www.uniprot.org/uniprot/Q8IVH4
15523652	L89		R145	G147				Y207		G218											R359	Q363
28497574	L89	R98	R145	G147	G188	G192	R196	Y207	R209	G218	V220	I241	T243	E250	D258		K276	A287	K290	D292	R359		G399
20876572					G188
17957493					G188
12438653								Y207
23026888									R209					E250		G274	K276				R359
15308131																					R359
http://www.uniprot.org/uniprot/O28951
15800629	Y123	K127	Q137	K163
15565169					L427
http://www.uniprot.org/uniprot/P25359
12364597	S 162	V212	C230	A246	I274	C276
http://www.uniprot.org/uniprot/P0DKH5
24744375	S25	H26	K185
http://www.uniprot.org/uniprot/Q9Y468
17540172	D248	F272	D355			F379			D459	F483
18042461			D355	N358
18026117			D355		C363
20870725			D355	N358		F379	W382	Y386
http://www.uniprot.org/uniprot/P08311
8454293	N125
http://www.uniprot.org/uniprot/P42844
17571076	R106	H107	D111
http://www.uniprot.org/uniprot/Q16853
19588076	M211	Y394	L469

## Sheet: hsp90 sh
randomly picked entry shows the aas mentioned, versus just from the keyword "P07900" search using the 1st entrie's aa mentions found as well as our studied P08510 to show that uniprot has a limited amount of info on aa information.
http://www.uniprot.org/uniprot/P07900						hsp 90	regex 3	9	NOT found out of			88
19696785				C598					%	10.2273
15937123				C598																OFF BY 1 IN PAPER AS C597
18256191			G97
26517842	E47	D93																		LOOKS LIKE PLUS 14 TO PAPER NUMS
uniprot entry's mentioned residues					caliglia's mentions alone, 1st hit from time of study to P07900 as found by regex 3									P08510 uniprot amino acids
		E47			W480									T248
		D93			W486									N259
		G97			I642									N263
		C598			S658									D349
					T669									Q563
					L672									K178
					I672									I360
					P681									I464
					Q682									T489
					I688									Q491
					Y689									L512
					I692
					L696								299 mentions found in articles 2011 and before

## Sheet: p08510
our collected aa on uniprot entry P08510 to show shear amount of mentions to how many that uniprot mentions
2122519	P08510	L	7	shaker	hoshi	Drosophila melanogaster	7227	1990
12356329	P08510	Y	8	shaker	encinar	Drosophila melanogaster	7227	2002
2122519	P08510	D	13	shaker	hoshi	Drosophila melanogaster	7227	1990
2122519	P08510	R	14	shaker	hoshi	Drosophila melanogaster	7227	1990
2122519	P08510	R	17	shaker	hoshi	Drosophila melanogaster	7227	1990
2122519	P08510	K	18	shaker	hoshi	Drosophila melanogaster	7227	1990
2122519	P08510	K	19	shaker	hoshi	Drosophila melanogaster	7227	1990
2122519	P08510	Q	30	shaker	hoshi	Drosophila melanogaster	7227	1990
8011900	P08510	C	96	shaker	boland	Drosophila melanogaster	7227	1994
8810920	P08510	R	98	shaker	schulteis	Drosophila melanogaster	7227	1996
8810920	P08510	F	108	shaker	schulteis	Drosophila melanogaster	7227	1996
8810920	P08510	K	198	shaker	schulteis	Drosophila melanogaster	7227	1996
15454416	P08510	K	212	shaker	durell	Drosophila melanogaster	7227	2004
15454416	P08510	V	213	shaker	durell	Drosophila melanogaster	7227	2004
15454416	P08510	W	214	shaker	durell	Drosophila melanogaster	7227	2004
15454416	P08510	F	217	shaker	durell	Drosophila melanogaster	7227	2004
15201054	P08510	Y	219	shaker	fleishman	Drosophila melanogaster	7227	2004
15201054	P08510	E	221	shaker	fleishman	Drosophila melanogaster	7227	2004
10613918	P08510	A	225	shaker	hong	Drosophila melanogaster	7227	2000
10613918	P08510	A	226	shaker	hong	Drosophila melanogaster	7227	2000
10613918	P08510	R	227	shaker	hong	Drosophila melanogaster	7227	2000
10613918	P08510	V	228	shaker	hong	Drosophila melanogaster	7227	2000
10613918	P08510	V	229	shaker	hong	Drosophila melanogaster	7227	2000
10613918	P08510	A	230	shaker	hong	Drosophila melanogaster	7227	2000
10613918	P08510	I	231	shaker	hong	Drosophila melanogaster	7227	2000
10613918	P08510	I	232	shaker	hong	Drosophila melanogaster	7227	2000
10613918	P08510	S	233	shaker	hong	Drosophila melanogaster	7227	2000
10391459	P08510	V	234	shaker	boland	Drosophila melanogaster	7227	1999
10613918	P08510	F	235	shaker	hong	Drosophila melanogaster	7227	2000
10613918	P08510	V	236	shaker	hong	Drosophila melanogaster	7227	2000
10613918	P08510	I	237	shaker	hong	Drosophila melanogaster	7227	2000
10613918	P08510	L	238	shaker	hong	Drosophila melanogaster	7227	2000
10613918	P08510	L	239	shaker	hong	Drosophila melanogaster	7227	2000
10613918	P08510	S	240	shaker	hong	Drosophila melanogaster	7227	2000
10613918	P08510	I	241	shaker	hong	Drosophila melanogaster	7227	2000
10613918	P08510	V	242	shaker	hong	Drosophila melanogaster	7227	2000
10613918	P08510	I	243	shaker	hong	Drosophila melanogaster	7227	2000
10391459	P08510	F	244	shaker	boland	Drosophila melanogaster	7227	1999
8011900	P08510	C	245	shaker	boland	Drosophila melanogaster	7227	1994
10613918	P08510	L	246	shaker	hong	Drosophila melanogaster	7227	2000
9615442	P08510	E	247	shaker	durell	Drosophila melanogaster	7227	1998
17920020	P08510	T	248	shaker	pathak	Drosophila melanogaster	7227	2007
17920020	P08510	L	249	shaker	pathak	Drosophila melanogaster	7227	2007
17920020	P08510	P	250	shaker	pathak	Drosophila melanogaster	7227	2007
9615442	P08510	E	251	shaker	durell	Drosophila melanogaster	7227	1998
17920020	P08510	F	252	shaker	pathak	Drosophila melanogaster	7227	2007
17920020	P08510	K	253	shaker	pathak	Drosophila melanogaster	7227	2007
17920020	P08510	H	254	shaker	pathak	Drosophila melanogaster	7227	2007
7605638	P08510	N	259	shaker	papazian	Drosophila melanogaster	7227	1995
7605638	P08510	N	263	shaker	papazian	Drosophila melanogaster	7227	1995
10617201	P08510	D	270	shaker	cha	Drosophila melanogaster	7227	1999
10617201	P08510	P	273	shaker	cha	Drosophila melanogaster	7227	1999
17920020	P08510	D	274	shaker	pathak	Drosophila melanogaster	7227	2007
17920020	P08510	I	275	shaker	pathak	Drosophila melanogaster	7227	2007
10733965	P08510	T	276	shaker	milligan	Drosophila melanogaster	7227	2000
10581304	P08510	D	277	shaker	wang	Drosophila melanogaster	7227	1999
10051517	P08510	P	278	shaker	molina	Drosophila melanogaster	7227	1999
10051517	P08510	F	279	shaker	molina	Drosophila melanogaster	7227	1999
10051517	P08510	F	280	shaker	molina	Drosophila melanogaster	7227	1999
10051517	P08510	L	281	shaker	molina	Drosophila melanogaster	7227	1999
10051517	P08510	I	282	shaker	molina	Drosophila melanogaster	7227	1999
7605638	P08510	E	283	shaker	papazian	Drosophila melanogaster	7227	1995
10051517	P08510	T	284	shaker	molina	Drosophila melanogaster	7227	1999
10051517	P08510	L	285	shaker	molina	Drosophila melanogaster	7227	1999
8011900	P08510	C	286	shaker	boland	Drosophila melanogaster	7227	1994
10051517	P08510	I	287	shaker	molina	Drosophila melanogaster	7227	1999
10051517	P08510	I	288	shaker	molina	Drosophila melanogaster	7227	1999
10051517	P08510	W	289	shaker	molina	Drosophila melanogaster	7227	1999
10051517	P08510	F	290	shaker	molina	Drosophila melanogaster	7227	1999
10051517	P08510	T	291	shaker	molina	Drosophila melanogaster	7227	1999
10051517	P08510	F	292	shaker	molina	Drosophila melanogaster	7227	1999
7605638	P08510	E	293	shaker	papazian	Drosophila melanogaster	7227	1995
10051517	P08510	L	294	shaker	molina	Drosophila melanogaster	7227	1999
10051517	P08510	T	295	shaker	molina	Drosophila melanogaster	7227	1999
10051517	P08510	V	296	shaker	molina	Drosophila melanogaster	7227	1999
10051517	P08510	R	297	shaker	molina	Drosophila melanogaster	7227	1999
10051517	P08510	F	298	shaker	molina	Drosophila melanogaster	7227	1999
10051517	P08510	L	299	shaker	molina	Drosophila melanogaster	7227	1999
10051517	P08510	A	300	shaker	molina	Drosophila melanogaster	7227	1999
8011900	P08510	C	301	shaker	boland	Drosophila melanogaster	7227	1994
10391459	P08510	F	307	shaker	boland	Drosophila melanogaster	7227	1999
8011900	P08510	C	308	shaker	boland	Drosophila melanogaster	7227	1994
15454416	P08510	R	309	shaker	durell	Drosophila melanogaster	7227	2004
9083655	P08510	D	310	shaker	tiwari	Drosophila melanogaster	7227	1997
10613918	P08510	V	311	shaker	hong	Drosophila melanogaster	7227	2000
10613918	P08510	M	312	shaker	hong	Drosophila melanogaster	7227	2000
10613918	P08510	N	313	shaker	hong	Drosophila melanogaster	7227	2000
10613918	P08510	V	314	shaker	hong	Drosophila melanogaster	7227	2000
10613918	P08510	I	315	shaker	hong	Drosophila melanogaster	7227	2000
7605638	P08510	D	316	shaker	papazian	Drosophila melanogaster	7227	1995
10613918	P08510	I	317	shaker	hong	Drosophila melanogaster	7227	2000
10613918	P08510	I	318	shaker	hong	Drosophila melanogaster	7227	2000
10613918	P08510	A	319	shaker	hong	Drosophila melanogaster	7227	2000
10613918	P08510	I	320	shaker	hong	Drosophila melanogaster	7227	2000
10613918	P08510	I	321	shaker	hong	Drosophila melanogaster	7227	2000
9615442	P08510	P	322	shaker	durell	Drosophila melanogaster	7227	1998
10613918	P08510	Y	323	shaker	hong	Drosophila melanogaster	7227	2000
10613918	P08510	F	324	shaker	hong	Drosophila melanogaster	7227	2000
10613918	P08510	I	325	shaker	hong	Drosophila melanogaster	7227	2000
12407078	P08510	E	326	shaker	lu	Drosophila melanogaster	7227	2002
10613918	P08510	L	327	shaker	hong	Drosophila melanogaster	7227	2000
10613918	P08510	A	328	shaker	hong	Drosophila melanogaster	7227	2000
10613918	P08510	T	329	shaker	hong	Drosophila melanogaster	7227	2000
10613918	P08510	V	330	shaker	hong	Drosophila melanogaster	7227	2000
10613918	P08510	V	331	shaker	hong	Drosophila melanogaster	7227	2000
10613918	P08510	A	332	shaker	hong	Drosophila melanogaster	7227	2000
10653896	P08510	E	333	shaker	gonzalez	Drosophila melanogaster	7227	2000
9615442	P08510	E	334	shaker	durell	Drosophila melanogaster	7227	1998
10919865	P08510	E	335	shaker	ortega	Drosophila melanogaster	7227	2000
10653897	P08510	D	336	shaker	sorensen	Drosophila melanogaster	7227	2000
17920020	P08510	T	337	shaker	pathak	Drosophila melanogaster	7227	2007
17920020	P08510	L	338	shaker	pathak	Drosophila melanogaster	7227	2007
17920020	P08510	N	339	shaker	pathak	Drosophila melanogaster	7227	2007
17920020	P08510	L	340	shaker	pathak	Drosophila melanogaster	7227	2007
10617201	P08510	S	346	shaker	cha	Drosophila melanogaster	7227	1999
11055440	P08510	P	347	shaker	gandhi	Drosophila melanogaster	7227	2000
11055440	P08510	Q	348	shaker	gandhi	Drosophila melanogaster	7227	2000
11055440	P08510	D	349	shaker	gandhi	Drosophila melanogaster	7227	2000
11055440	P08510	K	350	shaker	gandhi	Drosophila melanogaster	7227	2000
9019737	P08510	S	351	shaker	yusaf	Drosophila melanogaster	7227	1996
9655514	P08510	S	352	shaker	baker	Drosophila melanogaster	7227	1998
10617201	P08510	N	353	shaker	cha	Drosophila melanogaster	7227	1999
11055440	P08510	Q	354	shaker	gandhi	Drosophila melanogaster	7227	2000
10543975	P08510	A	355	shaker	halsall	Drosophila melanogaster	7227	1999
8789953	P08510	M	356	shaker	larrson	Drosophila melanogaster	7227	1996
10543975	P08510	S	357	shaker	halsall	Drosophila melanogaster	7227	1999
9019737	P08510	L	358	shaker	yusaf	Drosophila melanogaster	7227	1996
8789953	P08510	A	359	shaker	larrson	Drosophila melanogaster	7227	1996
10543975	P08510	I	360	shaker	halsall	Drosophila melanogaster	7227	1999
9019737	P08510	L	361	shaker	yusaf	Drosophila melanogaster	7227	1996
8161688	P08510	R	362	shaker	perozo	Drosophila melanogaster	7227	1994
9019737	P08510	V	363	shaker	yusaf	Drosophila melanogaster	7227	1996
10543975	P08510	I	364	shaker	halsall	Drosophila melanogaster	7227	1999
8226910	P08510	R	365	shaker	tytgat	Drosophila melanogaster	7227	1993
19580747	P08510	R	365	shaker	nishizawa	Drosophila melanogaster	7227	2009
9019737	P08510	L	366	shaker	yusaf	Drosophila melanogaster	7227	1996
9019737	P08510	V	367	shaker	yusaf	Drosophila melanogaster	7227	1996
7605638	P08510	R	368	shaker	papazian	Drosophila melanogaster	7227	1995
10051516	P08510	V	369	shaker	ledwell	Drosophila melanogaster	7227	1999
9655514	P08510	F	370	shaker	baker	Drosophila melanogaster	7227	1998
8161688	P08510	R	371	shaker	perozo	Drosophila melanogaster	7227	1994
10051516	P08510	I	372	shaker	ledwell	Drosophila melanogaster	7227	1999
10543975	P08510	F	373	shaker	halsall	Drosophila melanogaster	7227	1999
7605638	P08510	K	374	shaker	papazian	Drosophila melanogaster	7227	1995
9615442	P08510	L	375	shaker	durell	Drosophila melanogaster	7227	1998
8789953	P08510	S	376	shaker	larrson	Drosophila melanogaster	7227	1996
7605638	P08510	R	377	shaker	papazian	Drosophila melanogaster	7227	1995
8461140	P08510	H	378	shaker	choi	Drosophila melanogaster	7227	1993
10543975	P08510	S	379	shaker	halsall	Drosophila melanogaster	7227	1999
8161688	P08510	K	380	shaker	perozo	Drosophila melanogaster	7227	1994
8226910	P08510	R	380	shaker	tytgat	Drosophila melanogaster	7227	1993
8789953	P08510	G	381	shaker	larrson	Drosophila melanogaster	7227	1996
9450945	P08510	L	382	shaker	schoppa	Drosophila melanogaster	7227	1998
10543975	P08510	Q	383	shaker	halsall	Drosophila melanogaster	7227	1999
10543975	P08510	I	384	shaker	halsall	Drosophila melanogaster	7227	1999
8398157	P08510	L	385	shaker	slesinger	Drosophila melanogaster	7227	1993
9019737	P08510	G	386	shaker	yusaf	Drosophila melanogaster	7227	1996
9615442	P08510	R	387	shaker	durell	Drosophila melanogaster	7227	1998
8398157	P08510	T	388	shaker	slesinger	Drosophila melanogaster	7227	1993
9615442	P08510	L	389	shaker	durell	Drosophila melanogaster	7227	1998
12023222	P08510	K	390	shaker	ohlenschla	Drosophila melanogaster	7227	2002
9405514	P08510	A	391	shaker	sullivan	Drosophila melanogaster	7227	1997
8398157	P08510	S	392	shaker	slesinger	Drosophila melanogaster	7227	1993
10719895	P08510	M	393	shaker	li-smerin	Drosophila melanogaster	7227	2009
10719895	P08510	R	394	shaker	li-smerin	Drosophila melanogaster	7227	2009
8398157	P08510	E	395	shaker	slesinger	Drosophila melanogaster	7227	1993
9405514	P08510	L	396	shaker	sullivan	Drosophila melanogaster	7227	1997
8398157	P08510	G	397	shaker	slesinger	Drosophila melanogaster	7227	1993
10435999	P08510	L	398	shaker	kanevsky	Drosophila melanogaster	7227	1999
9615442	P08510	L	399	shaker	durell	Drosophila melanogaster	7227	1998
10719895	P08510	I	400	shaker	li-smerin	Drosophila melanogaster	7227	2009
10435999	P08510	F	401	shaker	kanevsky	Drosophila melanogaster	7227	1999
10719895	P08510	F	402	shaker	li-smerin	Drosophila melanogaster	7227	2009
9615442	P08510	L	403	shaker	durell	Drosophila melanogaster	7227	1998
10435999	P08510	F	404	shaker	kanevsky	Drosophila melanogaster	7227	1999
10719895	P08510	I	405	shaker	li-smerin	Drosophila melanogaster	7227	2009
10719895	P08510	G	406	shaker	li-smerin	Drosophila melanogaster	7227	2009
10719895	P08510	V	407	shaker	li-smerin	Drosophila melanogaster	7227	2009
10613918	P08510	V	408	shaker	hong	Drosophila melanogaster	7227	2000
10435999	P08510	L	409	shaker	kanevsky	Drosophila melanogaster	7227	1999
12408867	P08510	F	410	shaker	yifrach	Drosophila melanogaster	7227	2002
10435999	P08510	S	411	shaker	kanevsky	Drosophila melanogaster	7227	1999
10435999	P08510	S	412	shaker	kanevsky	Drosophila melanogaster	7227	1999
10613918	P08510	A	413	shaker	hong	Drosophila melanogaster	7227	2000
10613918	P08510	V	414	shaker	hong	Drosophila melanogaster	7227	2000
10698633	P08510	Y	415	shaker	imredy	Drosophila melanogaster	7227	2000
10435999	P08510	F	416	shaker	kanevsky	Drosophila melanogaster	7227	1999
10719895	P08510	A	417	shaker	li-smerin	Drosophila melanogaster	7227	2009
8807399	P08510	E	418	shaker	dolly	Drosophila melanogaster	7227	1996
11055440	P08510	A	419	shaker	gandhi	Drosophila melanogaster	7227	2000
10698633	P08510	G	420	shaker	imredy	Drosophila melanogaster	7227	2000
10698633	P08510	S	421	shaker	imredy	Drosophila melanogaster	7227	2000
1702643	P08510	E	422	shaker	mackinnon	Drosophila melanogaster	7227	1990
10698633	P08510	N	423	shaker	imredy	Drosophila melanogaster	7227	2000
10818087	P08510	S	424	shaker	jacobsen	Drosophila melanogaster	7227	2000
7576659	P08510	F	425	sh	aiyar	Drosophila melanogaster	7227	1995
10698633	P08510	F	426	shaker	imredy	Drosophila melanogaster	7227	2000
1702643	P08510	K	427	shaker	mackinnon	Drosophila melanogaster	7227	1990
11055440	P08510	S	428	shaker	gandhi	Drosophila melanogaster	7227	2000
10719895	P08510	I	429	shaker	li-smerin	Drosophila melanogaster	7227	2009
7568104	P08510	P	430	shaker	lipkind	Drosophila melanogaster	7227	1995
1702643	P08510	D	431	shaker	mackinnon	Drosophila melanogaster	7227	1990
1702643	P08510	A	432	shaker	mackinnon	Drosophila melanogaster	7227	1990
1875913	P08510	F	433	shaker	taglialate	Drosophila melanogaster	7227	1991
7568104	P08510	W	434	shaker	lipkind	Drosophila melanogaster	7227	1995
1397309	P08510	W	435	shaker	lee	Drosophila melanogaster	7227	1992
7568104	P08510	A	436	shaker	lipkind	Drosophila melanogaster	7227	1995
1702643	P08510	V	437	shaker	mackinnon	Drosophila melanogaster	7227	1990
7568104	P08510	V	438	shaker	lipkind	Drosophila melanogaster	7227	1995
8038378	P08510	T	439	shaker	heginboth	Drosophila melanogaster	7227	1994
7568104	P08510	M	440	shaker	lipkind	Drosophila melanogaster	7227	1995
1875913	P08510	T	441	shaker	taglialate	Drosophila melanogaster	7227	1991
1702643	P08510	T	442	shaker	mackinnon	Drosophila melanogaster	7227	1990
7568104	P08510	V	443	shaker	lipkind	Drosophila melanogaster	7227	1995
7568104	P08510	G	444	shaker	lipkind	Drosophila melanogaster	7227	1995
10354437	P08510	F	445	shaker	fan	Drosophila melanogaster	7227	1999
1397309	P08510	Y	445	shaker	lee	Drosophila melanogaster	7227	1992
1702643	P08510	G	446	shaker	mackinnon	Drosophila melanogaster	7227	1990
1397309	P08510	D	447	shaker	lee	Drosophila melanogaster	7227	1992
7568104	P08510	M	448	shaker	lipkind	Drosophila melanogaster	7227	1995
1419000	P08510	T	449	shaker	liman	Drosophila melanogaster	7227	1992
7612822	P08510	P	450	shaker	kirsch	Drosophila melanogaster	7227	1995
19559753	P08510	T	451	shaker	volkers	Drosophila melanogaster	7227	2009
1550675	P08510	V	451	shaker	kirsch	Drosophila melanogaster	7227	1992
1702643	P08510	G	452	shaker	mackinnon	Drosophila melanogaster	7227	1990
8940091	P08510	V	453	shaker	aiyar	Drosophila melanogaster	7227	1996
8940091	P08510	W	454	shaker	aiyar	Drosophila melanogaster	7227	1996
12408867	P08510	G	455	shaker	yifrach	Drosophila melanogaster	7227	2002
12408867	P08510	K	456	shaker	yifrach	Drosophila melanogaster	7227	2002
10719895	P08510	I	457	shaker	li-smerin	Drosophila melanogaster	7227	2009
10719895	P08510	V	458	shaker	li-smerin	Drosophila melanogaster	7227	2009
12408867	P08510	G	459	shaker	yifrach	Drosophila melanogaster	7227	2002
9689030	P08510	S	460	shaker	ogielska	Drosophila melanogaster	7227	1998
10719895	P08510	L	461	shaker	li-smerin	Drosophila melanogaster	7227	2009
8011900	P08510	C	462	shaker	boland	Drosophila melanogaster	7227	1994
1907571	P08510	A	463	shaker	wittka	Drosophila melanogaster	7227	1991
18625849	P08510	V	463	shaker	vaid	Drosophila melanogaster	7227	2008
8114915	P08510	I	464	shaker	lopez	Drosophila melanogaster	7227	1994
1907571	P08510	V	464	shaker	wittka	Drosophila melanogaster	7227	1991
10719895	P08510	A	465	shaker	li-smerin	Drosophila melanogaster	7227	2009
12124848	P08510	G	466	shaker	bright	Drosophila melanogaster	7227	2002
12124848	P08510	V	467	shaker	bright	Drosophila melanogaster	7227	2002
10719895	P08510	L	468	shaker	li-smerin	Drosophila melanogaster	7227	2009
7696472	P08510	T	469	shaker	shieh	Drosophila melanogaster	7227	1994
9615442	P08510	I	470	shaker	durell	Drosophila melanogaster	7227	1998
12124848	P08510	A	471	shaker	bright	Drosophila melanogaster	7227	2002
8114915	P08510	L	472	shaker	lopez	Drosophila melanogaster	7227	1994
9615442	P08510	P	473	shaker	durell	Drosophila melanogaster	7227	1998
19508102	P08510	P	473	shaker	choe	Drosophila melanogaster	7227	2009
9615442	P08510	V	474	shaker	durell	Drosophila melanogaster	7227	1998
9615442	P08510	P	475	shaker	durell	Drosophila melanogaster	7227	1998
8461140	P08510	V	476	shaker	choi	Drosophila melanogaster	7227	1993
10719895	P08510	I	477	shaker	li-smerin	Drosophila melanogaster	7227	2009
10391459	P08510	V	478	shaker	boland	Drosophila melanogaster	7227	1999
8114915	P08510	S	479	shaker	lopez	Drosophila melanogaster	7227	1994
14578345	P08510	T	479	shaker	decher	Drosophila melanogaster	7227	2004
10719895	P08510	N	480	shaker	li-smerin	Drosophila melanogaster	7227	2009
12408867	P08510	F	481	shaker	yifrach	Drosophila melanogaster	7227	2002
8114915	P08510	N	482	shaker	lopez	Drosophila melanogaster	7227	1994
8114915	P08510	Y	483	shaker	lopez	Drosophila melanogaster	7227	1994
8114915	P08510	F	484	shaker	lopez	Drosophila melanogaster	7227	1994
12084778	P08510	Y	485	shaker	ding	Drosophila melanogaster	7227	2002
8114915	P08510	H	486	shaker	lopez	Drosophila melanogaster	7227	1994
8114915	P08510	R	487	shaker	lopez	Drosophila melanogaster	7227	1994
12084778	P08510	E	488	shaker	ding	Drosophila melanogaster	7227	2002
12084778	P08510	T	489	shaker	ding	Drosophila melanogaster	7227	2002
12895421	P08510	D	490	shaker	laine	Drosophila melanogaster	7227	2003
15454416	P08510	S	496	shaker	durell	Drosophila melanogaster	7227	2004
8011900	P08510	C	505	shaker	boland	Drosophila melanogaster	7227	1994
15869307	P08510-2	G	406	shaker-2	huang	Drosophila melanogaster	7227	2005
15869307	P08510-2	V	407	shaker-2	huang	Drosophila melanogaster	7227	2005
15869307	P08510-2	E	418	shaker-2	huang	Drosophila melanogaster	7227	2005
15869307	P08510-2	S	421	shaker-2	huang	Drosophila melanogaster	7227	2005
15869307	P08510-2	E	422	shaker-2	huang	Drosophila melanogaster	7227	2005
15869307	P08510-2	N	423	shaker-2	huang	Drosophila melanogaster	7227	2005
15869307	P08510-2	S	424	shaker-2	huang	Drosophila melanogaster	7227	2005
15869307	P08510-2	F	425	shaker-2	huang	Drosophila melanogaster	7227	2005
15869307	P08510-2	K	427	shaker-2	huang	Drosophila melanogaster	7227	2005
15869307	P08510-2	D	431	shaker-2	huang	Drosophila melanogaster	7227	2005
15869307	P08510-2	T	442	shaker-2	huang	Drosophila melanogaster	7227	2005
15869307	P08510-2	V	443	shaker-2	huang	Drosophila melanogaster	7227	2005
15869307	P08510-2	G	444	shaker-2	huang	Drosophila melanogaster	7227	2005
15869307	P08510-2	Y	445	shaker-2	huang	Drosophila melanogaster	7227	2005
15869307	P08510-2	G	446	shaker-2	huang	Drosophila melanogaster	7227	2005
15869307	P08510-2	D	447	shaker-2	huang	Drosophila melanogaster	7227	2005
15869307	P08510-2	M	448	shaker-2	huang	Drosophila melanogaster	7227	2005
15869307	P08510-2	T	449	shaker-2	huang	Drosophila melanogaster	7227	2005
15869307	P08510-2	V	451	shaker-2	huang	Drosophila melanogaster	7227	2005
15869307	P08510-2	G	452	shaker-2	huang	Drosophila melanogaster	7227	2005
15869307	P08510-2	F	453	shaker-2	huang	Drosophila melanogaster	7227	2005
15869307	P08510-2	W	454	shaker-2	huang	Drosophila melanogaster	7227	2005
1477286	P08510-3	A	320	shaker-3	mccormack	Drosophila melanogaster	7227	1992
1477286	P08510-3	I	360	shaker-3	mccormack	Drosophila melanogaster	7227	1992
1477286	P08510-3	L	363	shaker-3	mccormack	Drosophila melanogaster	7227	1992
1477286	P08510-3	L	370	shaker-3	mccormack	Drosophila melanogaster	7227	1992
1477286	P08510-3	L	377	shaker-3	mccormack	Drosophila melanogaster	7227	1992
1477286	P08510-3	L	384	shaker-3	mccormack	Drosophila melanogaster	7227	1992
1477286	P08510-3	L	391	shaker-3	mccormack	Drosophila melanogaster	7227	1992
1477286	P08510-3	W	422	shaker-3	mccormack	Drosophila melanogaster	7227	1992

[truncated: 2 more sheets: versp, fulcount20]
