# Supplementary material for: ResidueFinder: extracting individual residue mentions from protein literature
Source: J Biomed Semantics. 2021 Jul 21;12:14. doi: 10.1186/s13326-021-00243-3 (PMC8293528; doi:10.1186/s13326-021-00243-3)
Supplement: Supplementary file 3 — Part of archive containing the regexes used and analyzed in this study. This part of the archive is the MutationFinder regex. It is also in the SourceForge web site. [file 13326_2021_243_MOESM3_ESM.txt]

# Copyright (c) 2007 Regents of the University of Colorado
# Please refer to licensing agreement at MUTATIONFINDER_HOME/doc/license.txt
# WRESPPOSMRES (single-letter, case sentitive)
(^|[\s\(\[\'"/,\-])(?P<wt_res>[CISQMNPKDTFAGHLRWVEY])(?P<pos>[1-9][0-9]+)(?P<mut_res>[CISQMNPKDTFAGHLRWVEY])(?=([.,\s)\]\'":;\-?!/]|$))[CASE_SENSITIVE]
# WRESPPOSMRES
(^|[\s\(\[\'"/,\-])(?P<wt_res>(CYS|ILE|SER|GLN|MET|ASN|PRO|LYS|ASP|THR|PHE|ALA|GLY|HIS|LEU|ARG|TRP|VAL|GLU|TYR)|(GLUTAMINE|GLUTAMIC ACID|LEUCINE|VALINE|ISOLEUCINE|LYSINE|ALANINE|GLYCINE|ASPARTATE|METHIONINE|THREONINE|HISTIDINE|ASPARTIC ACID|ARGININE|ASPARAGINE|TRYPTOPHAN|PROLINE|PHENYLALANINE|CYSTEINE|SERINE|GLUTAMATE|TYROSINE))(?P<pos>[1-9][0-9]*)(?P<mut_res>(CYS|ILE|SER|GLN|MET|ASN|PRO|LYS|ASP|THR|PHE|ALA|GLY|HIS|LEU|ARG|TRP|VAL|GLU|TYR)|(GLUTAMINE|GLUTAMIC ACID|LEUCINE|VALINE|ISOLEUCINE|LYSINE|ALANINE|GLYCINE|ASPARTATE|METHIONINE|THREONINE|HISTIDINE|ASPARTIC ACID|ARGININE|ASPARAGINE|TRYPTOPHAN|PROLINE|PHENYLALANINE|CYSTEINE|SERINE|GLUTAMATE|TYROSINE))(?=([.,\s)\]\'":;\-?!/]|$))
# WRESPPOS-->MRES
(^|[\s\(\[\'"/,\-])(?P<wt_res>(CYS|ILE|SER|GLN|MET|ASN|PRO|LYS|ASP|THR|PHE|ALA|GLY|HIS|LEU|ARG|TRP|VAL|GLU|TYR)|(GLUTAMINE|GLUTAMIC ACID|LEUCINE|VALINE|ISOLEUCINE|LYSINE|ALANINE|GLYCINE|ASPARTATE|METHIONINE|THREONINE|HISTIDINE|ASPARTIC ACID|ARGININE|ASPARAGINE|TRYPTOPHAN|PROLINE|PHENYLALANINE|CYSTEINE|SERINE|GLUTAMATE|TYROSINE))(?P<pos>[1-9][0-9]*)-->(?P<mut_res>(CYS|ILE|SER|GLN|MET|ASN|PRO|LYS|ASP|THR|PHE|ALA|GLY|HIS|LEU|ARG|TRP|VAL|GLU|TYR)|(GLUTAMINE|GLUTAMIC ACID|LEUCINE|VALINE|ISOLEUCINE|LYSINE|ALANINE|GLYCINE|ASPARTATE|METHIONINE|THREONINE|HISTIDINE|ASPARTIC ACID|ARGININE|ASPARAGINE|TRYPTOPHAN|PROLINE|PHENYLALANINE|CYSTEINE|SERINE|GLUTAMATE|TYROSINE))(?=([.,\s)\]\'":;\-?!/]|$))
# WRESPPOS to MRES
(^|[\s\(\[\'"/,\-])(?P<wt_res>(CYS|ILE|SER|GLN|MET|ASN|PRO|LYS|ASP|THR|PHE|ALA|GLY|HIS|LEU|ARG|TRP|VAL|GLU|TYR)|(GLUTAMINE|GLUTAMIC ACID|LEUCINE|VALINE|ISOLEUCINE|LYSINE|ALANINE|GLYCINE|ASPARTATE|METHIONINE|THREONINE|HISTIDINE|ASPARTIC ACID|ARGININE|ASPARAGINE|TRYPTOPHAN|PROLINE|PHENYLALANINE|CYSTEINE|SERINE|GLUTAMATE|TYROSINE))(?P<pos>[1-9][0-9]*) to (?P<mut_res>(CYS|ILE|SER|GLN|MET|ASN|PRO|LYS|ASP|THR|PHE|ALA|GLY|HIS|LEU|ARG|TRP|VAL|GLU|TYR)|(GLUTAMINE|GLUTAMIC ACID|LEUCINE|VALINE|ISOLEUCINE|LYSINE|ALANINE|GLYCINE|ASPARTATE|METHIONINE|THREONINE|HISTIDINE|ASPARTIC ACID|ARGININE|ASPARAGINE|TRYPTOPHAN|PROLINE|PHENYLALANINE|CYSTEINE|SERINE|GLUTAMATE|TYROSINE))(?=([.,\s)\]\'":;\-?!/]|$))
# WRES-PPOS to MRES
(^|[\s\(\[\'"/,\-])(?P<wt_res>(CYS|ILE|SER|GLN|MET|ASN|PRO|LYS|ASP|THR|PHE|ALA|GLY|HIS|LEU|ARG|TRP|VAL|GLU|TYR)|(GLUTAMINE|GLUTAMIC ACID|LEUCINE|VALINE|ISOLEUCINE|LYSINE|ALANINE|GLYCINE|ASPARTATE|METHIONINE|THREONINE|HISTIDINE|ASPARTIC ACID|ARGININE|ASPARAGINE|TRYPTOPHAN|PROLINE|PHENYLALANINE|CYSTEINE|SERINE|GLUTAMATE|TYROSINE))-(?P<pos>[1-9][0-9]*) to (?P<mut_res>(CYS|ILE|SER|GLN|MET|ASN|PRO|LYS|ASP|THR|PHE|ALA|GLY|HIS|LEU|ARG|TRP|VAL|GLU|TYR)|(GLUTAMINE|GLUTAMIC ACID|LEUCINE|VALINE|ISOLEUCINE|LYSINE|ALANINE|GLYCINE|ASPARTATE|METHIONINE|THREONINE|HISTIDINE|ASPARTIC ACID|ARGININE|ASPARAGINE|TRYPTOPHAN|PROLINE|PHENYLALANINE|CYSTEINE|SERINE|GLUTAMATE|TYROSINE))(?=([.,\s)\]\'":;\-?!/]|$))
# WRES PPOS to MRES
(^|[\s\(\[\'"/,\-])(?P<wt_res>(CYS|ILE|SER|GLN|MET|ASN|PRO|LYS|ASP|THR|PHE|ALA|GLY|HIS|LEU|ARG|TRP|VAL|GLU|TYR)|(GLUTAMINE|GLUTAMIC ACID|LEUCINE|VALINE|ISOLEUCINE|LYSINE|ALANINE|GLYCINE|ASPARTATE|METHIONINE|THREONINE|HISTIDINE|ASPARTIC ACID|ARGININE|ASPARAGINE|TRYPTOPHAN|PROLINE|PHENYLALANINE|CYSTEINE|SERINE|GLUTAMATE|TYROSINE)) (?P<pos>[1-9][0-9]*) to (?P<mut_res>(CYS|ILE|SER|GLN|MET|ASN|PRO|LYS|ASP|THR|PHE|ALA|GLY|HIS|LEU|ARG|TRP|VAL|GLU|TYR)|(GLUTAMINE|GLUTAMIC ACID|LEUCINE|VALINE|ISOLEUCINE|LYSINE|ALANINE|GLYCINE|ASPARTATE|METHIONINE|THREONINE|HISTIDINE|ASPARTIC ACID|ARGININE|ASPARAGINE|TRYPTOPHAN|PROLINE|PHENYLALANINE|CYSTEINE|SERINE|GLUTAMATE|TYROSINE))(?=([.,\s)\]\'":;\-?!/]|$))
# WRES-PPOS-->MRES
(^|[\s\(\[\'"/,\-])(?P<wt_res>(CYS|ILE|SER|GLN|MET|ASN|PRO|LYS|ASP|THR|PHE|ALA|GLY|HIS|LEU|ARG|TRP|VAL|GLU|TYR)|(GLUTAMINE|GLUTAMIC ACID|LEUCINE|VALINE|ISOLEUCINE|LYSINE|ALANINE|GLYCINE|ASPARTATE|METHIONINE|THREONINE|HISTIDINE|ASPARTIC ACID|ARGININE|ASPARAGINE|TRYPTOPHAN|PROLINE|PHENYLALANINE|CYSTEINE|SERINE|GLUTAMATE|TYROSINE))-(?P<pos>[1-9][0-9]*)-->(?P<mut_res>(CYS|ILE|SER|GLN|MET|ASN|PRO|LYS|ASP|THR|PHE|ALA|GLY|HIS|LEU|ARG|TRP|VAL|GLU|TYR)|(GLUTAMINE|GLUTAMIC ACID|LEUCINE|VALINE|ISOLEUCINE|LYSINE|ALANINE|GLYCINE|ASPARTATE|METHIONINE|THREONINE|HISTIDINE|ASPARTIC ACID|ARGININE|ASPARAGINE|TRYPTOPHAN|PROLINE|PHENYLALANINE|CYSTEINE|SERINE|GLUTAMATE|TYROSINE))(?=([.,\s)\]\'":;\-?!/]|$))
# WRESPPOS----MRES
(^|[\s\(\[\'"/,\-])(?P<wt_res>(CYS|ILE|SER|GLN|MET|ASN|PRO|LYS|ASP|THR|PHE|ALA|GLY|HIS|LEU|ARG|TRP|VAL|GLU|TYR)|(GLUTAMINE|GLUTAMIC ACID|LEUCINE|VALINE|ISOLEUCINE|LYSINE|ALANINE|GLYCINE|ASPARTATE|METHIONINE|THREONINE|HISTIDINE|ASPARTIC ACID|ARGININE|ASPARAGINE|TRYPTOPHAN|PROLINE|PHENYLALANINE|CYSTEINE|SERINE|GLUTAMATE|TYROSINE))(?P<pos>[1-9][0-9]*)----(?P<mut_res>(CYS|ILE|SER|GLN|MET|ASN|PRO|LYS|ASP|THR|PHE|ALA|GLY|HIS|LEU|ARG|TRP|VAL|GLU|TYR)|(GLUTAMINE|GLUTAMIC ACID|LEUCINE|VALINE|ISOLEUCINE|LYSINE|ALANINE|GLYCINE|ASPARTATE|METHIONINE|THREONINE|HISTIDINE|ASPARTIC ACID|ARGININE|ASPARAGINE|TRYPTOPHAN|PROLINE|PHENYLALANINE|CYSTEINE|SERINE|GLUTAMATE|TYROSINE))(?=([.,\s)\]\'":;\-?!/]|$))
# WRES-PPOS-MRES
(^|[\s\(\[\'"/,\-])(?P<wt_res>(CYS|ILE|SER|GLN|MET|ASN|PRO|LYS|ASP|THR|PHE|ALA|GLY|HIS|LEU|ARG|TRP|VAL|GLU|TYR)|(GLUTAMINE|GLUTAMIC ACID|LEUCINE|VALINE|ISOLEUCINE|LYSINE|ALANINE|GLYCINE|ASPARTATE|METHIONINE|THREONINE|HISTIDINE|ASPARTIC ACID|ARGININE|ASPARAGINE|TRYPTOPHAN|PROLINE|PHENYLALANINE|CYSTEINE|SERINE|GLUTAMATE|TYROSINE))-(?P<pos>[1-9][0-9]*)-(?P<mut_res>(CYS|ILE|SER|GLN|MET|ASN|PRO|LYS|ASP|THR|PHE|ALA|GLY|HIS|LEU|ARG|TRP|VAL|GLU|TYR)|(GLUTAMINE|GLUTAMIC ACID|LEUCINE|VALINE|ISOLEUCINE|LYSINE|ALANINE|GLYCINE|ASPARTATE|METHIONINE|THREONINE|HISTIDINE|ASPARTIC ACID|ARGININE|ASPARAGINE|TRYPTOPHAN|PROLINE|PHENYLALANINE|CYSTEINE|SERINE|GLUTAMATE|TYROSINE))(?=([.,\s)\]\'":;\-?!/]|$))
# WRESPPOS-MRES
(^|[\s\(\[\'"/,\-])(?P<wt_res>(CYS|ILE|SER|GLN|MET|ASN|PRO|LYS|ASP|THR|PHE|ALA|GLY|HIS|LEU|ARG|TRP|VAL|GLU|TYR)|(GLUTAMINE|GLUTAMIC ACID|LEUCINE|VALINE|ISOLEUCINE|LYSINE|ALANINE|GLYCINE|ASPARTATE|METHIONINE|THREONINE|HISTIDINE|ASPARTIC ACID|ARGININE|ASPARAGINE|TRYPTOPHAN|PROLINE|PHENYLALANINE|CYSTEINE|SERINE|GLUTAMATE|TYROSINE))(?P<pos>[1-9][0-9]*)-(?P<mut_res>(CYS|ILE|SER|GLN|MET|ASN|PRO|LYS|ASP|THR|PHE|ALA|GLY|HIS|LEU|ARG|TRP|VAL|GLU|TYR)|(GLUTAMINE|GLUTAMIC ACID|LEUCINE|VALINE|ISOLEUCINE|LYSINE|ALANINE|GLYCINE|ASPARTATE|METHIONINE|THREONINE|HISTIDINE|ASPARTIC ACID|ARGININE|ASPARAGINE|TRYPTOPHAN|PROLINE|PHENYLALANINE|CYSTEINE|SERINE|GLUTAMATE|TYROSINE))(?=([.,\s)\]\'":;\-?!/]|$))
# WRES for MRES at position PPOS
(^|[\s\(\[\'"/,\-])(?P<wt_res>(CYS|ILE|SER|GLN|MET|ASN|PRO|LYS|ASP|THR|PHE|ALA|GLY|HIS|LEU|ARG|TRP|VAL|GLU|TYR)|(GLUTAMINE|GLUTAMIC ACID|LEUCINE|VALINE|ISOLEUCINE|LYSINE|ALANINE|GLYCINE|ASPARTATE|METHIONINE|THREONINE|HISTIDINE|ASPARTIC ACID|ARGININE|ASPARAGINE|TRYPTOPHAN|PROLINE|PHENYLALANINE|CYSTEINE|SERINE|GLUTAMATE|TYROSINE)) for (?P<mut_res>(CYS|ILE|SER|GLN|MET|ASN|PRO|LYS|ASP|THR|PHE|ALA|GLY|HIS|LEU|ARG|TRP|VAL|GLU|TYR)|(GLUTAMINE|GLUTAMIC ACID|LEUCINE|VALINE|ISOLEUCINE|LYSINE|ALANINE|GLYCINE|ASPARTATE|METHIONINE|THREONINE|HISTIDINE|ASPARTIC ACID|ARGININE|ASPARAGINE|TRYPTOPHAN|PROLINE|PHENYLALANINE|CYSTEINE|SERINE|GLUTAMATE|TYROSINE)) at position (?P<pos>[1-9][0-9]*)(?=([.,\s)\]\'":;\-?!/]|$))
# WRESPPOS by MRES
(^|[\s\(\[\'"/,\-])(?P<wt_res>(CYS|ILE|SER|GLN|MET|ASN|PRO|LYS|ASP|THR|PHE|ALA|GLY|HIS|LEU|ARG|TRP|VAL|GLU|TYR)|(GLUTAMINE|GLUTAMIC ACID|LEUCINE|VALINE|ISOLEUCINE|LYSINE|ALANINE|GLYCINE|ASPARTATE|METHIONINE|THREONINE|HISTIDINE|ASPARTIC ACID|ARGININE|ASPARAGINE|TRYPTOPHAN|PROLINE|PHENYLALANINE|CYSTEINE|SERINE|GLUTAMATE|TYROSINE))(?P<pos>[1-9][0-9]*) by (?P<mut_res>(CYS|ILE|SER|GLN|MET|ASN|PRO|LYS|ASP|THR|PHE|ALA|GLY|HIS|LEU|ARG|TRP|VAL|GLU|TYR)|(GLUTAMINE|GLUTAMIC ACID|LEUCINE|VALINE|ISOLEUCINE|LYSINE|ALANINE|GLYCINE|ASPARTATE|METHIONINE|THREONINE|HISTIDINE|ASPARTIC ACID|ARGININE|ASPARAGINE|TRYPTOPHAN|PROLINE|PHENYLALANINE|CYSTEINE|SERINE|GLUTAMATE|TYROSINE))(?=([.,\s)\]\'":;\-?!/]|$))
# WRESPPOS --> MRES
(^|[\s\(\[\'"/,\-])(?P<wt_res>(CYS|ILE|SER|GLN|MET|ASN|PRO|LYS|ASP|THR|PHE|ALA|GLY|HIS|LEU|ARG|TRP|VAL|GLU|TYR)|(GLUTAMINE|GLUTAMIC ACID|LEUCINE|VALINE|ISOLEUCINE|LYSINE|ALANINE|GLYCINE|ASPARTATE|METHIONINE|THREONINE|HISTIDINE|ASPARTIC ACID|ARGININE|ASPARAGINE|TRYPTOPHAN|PROLINE|PHENYLALANINE|CYSTEINE|SERINE|GLUTAMATE|TYROSINE))(?P<pos>[1-9][0-9]*) --> (?P<mut_res>(CYS|ILE|SER|GLN|MET|ASN|PRO|LYS|ASP|THR|PHE|ALA|GLY|HIS|LEU|ARG|TRP|VAL|GLU|TYR)|(GLUTAMINE|GLUTAMIC ACID|LEUCINE|VALINE|ISOLEUCINE|LYSINE|ALANINE|GLYCINE|ASPARTATE|METHIONINE|THREONINE|HISTIDINE|ASPARTIC ACID|ARGININE|ASPARAGINE|TRYPTOPHAN|PROLINE|PHENYLALANINE|CYSTEINE|SERINE|GLUTAMATE|TYROSINE))(?=([.,\s)\]\'":;\-?!/]|$))
# PPOS WRES-->MRES
(^|[\s\(\[\'"/,\-])(?P<pos>[1-9][0-9]*) (?P<wt_res>(CYS|ILE|SER|GLN|MET|ASN|PRO|LYS|ASP|THR|PHE|ALA|GLY|HIS|LEU|ARG|TRP|VAL|GLU|TYR)|(GLUTAMINE|GLUTAMIC ACID|LEUCINE|VALINE|ISOLEUCINE|LYSINE|ALANINE|GLYCINE|ASPARTATE|METHIONINE|THREONINE|HISTIDINE|ASPARTIC ACID|ARGININE|ASPARAGINE|TRYPTOPHAN|PROLINE|PHENYLALANINE|CYSTEINE|SERINE|GLUTAMATE|TYROSINE))-->(?P<mut_res>(CYS|ILE|SER|GLN|MET|ASN|PRO|LYS|ASP|THR|PHE|ALA|GLY|HIS|LEU|ARG|TRP|VAL|GLU|TYR)|(GLUTAMINE|GLUTAMIC ACID|LEUCINE|VALINE|ISOLEUCINE|LYSINE|ALANINE|GLYCINE|ASPARTATE|METHIONINE|THREONINE|HISTIDINE|ASPARTIC ACID|ARGININE|ASPARAGINE|TRYPTOPHAN|PROLINE|PHENYLALANINE|CYSTEINE|SERINE|GLUTAMATE|TYROSINE))(?=([.,\s)\]\'":;\-?!/]|$))
# WRES-PPOS by MRES
(^|[\s\(\[\'"/,\-])(?P<wt_res>(CYS|ILE|SER|GLN|MET|ASN|PRO|LYS|ASP|THR|PHE|ALA|GLY|HIS|LEU|ARG|TRP|VAL|GLU|TYR)|(GLUTAMINE|GLUTAMIC ACID|LEUCINE|VALINE|ISOLEUCINE|LYSINE|ALANINE|GLYCINE|ASPARTATE|METHIONINE|THREONINE|HISTIDINE|ASPARTIC ACID|ARGININE|ASPARAGINE|TRYPTOPHAN|PROLINE|PHENYLALANINE|CYSTEINE|SERINE|GLUTAMATE|TYROSINE))-(?P<pos>[1-9][0-9]*) by (?P<mut_res>(CYS|ILE|SER|GLN|MET|ASN|PRO|LYS|ASP|THR|PHE|ALA|GLY|HIS|LEU|ARG|TRP|VAL|GLU|TYR)|(GLUTAMINE|GLUTAMIC ACID|LEUCINE|VALINE|ISOLEUCINE|LYSINE|ALANINE|GLYCINE|ASPARTATE|METHIONINE|THREONINE|HISTIDINE|ASPARTIC ACID|ARGININE|ASPARAGINE|TRYPTOPHAN|PROLINE|PHENYLALANINE|CYSTEINE|SERINE|GLUTAMATE|TYROSINE))(?=([.,\s)\]\'":;\-?!/]|$))
# WRESPPOS with MRES
(^|[\s\(\[\'"/,\-])(?P<wt_res>(CYS|ILE|SER|GLN|MET|ASN|PRO|LYS|ASP|THR|PHE|ALA|GLY|HIS|LEU|ARG|TRP|VAL|GLU|TYR)|(GLUTAMINE|GLUTAMIC ACID|LEUCINE|VALINE|ISOLEUCINE|LYSINE|ALANINE|GLYCINE|ASPARTATE|METHIONINE|THREONINE|HISTIDINE|ASPARTIC ACID|ARGININE|ASPARAGINE|TRYPTOPHAN|PROLINE|PHENYLALANINE|CYSTEINE|SERINE|GLUTAMATE|TYROSINE))(?P<pos>[1-9][0-9]*) with (?P<mut_res>(CYS|ILE|SER|GLN|MET|ASN|PRO|LYS|ASP|THR|PHE|ALA|GLY|HIS|LEU|ARG|TRP|VAL|GLU|TYR)|(GLUTAMINE|GLUTAMIC ACID|LEUCINE|VALINE|ISOLEUCINE|LYSINE|ALANINE|GLYCINE|ASPARTATE|METHIONINE|THREONINE|HISTIDINE|ASPARTIC ACID|ARGININE|ASPARAGINE|TRYPTOPHAN|PROLINE|PHENYLALANINE|CYSTEINE|SERINE|GLUTAMATE|TYROSINE))(?=([.,\s)\]\'":;\-?!/]|$))
# WRES PPOS MRES
(^|[\s\(\[\'"/,\-])(?P<wt_res>(CYS|ILE|SER|GLN|MET|ASN|PRO|LYS|ASP|THR|PHE|ALA|GLY|HIS|LEU|ARG|TRP|VAL|GLU|TYR)|(GLUTAMINE|GLUTAMIC ACID|LEUCINE|VALINE|ISOLEUCINE|LYSINE|ALANINE|GLYCINE|ASPARTATE|METHIONINE|THREONINE|HISTIDINE|ASPARTIC ACID|ARGININE|ASPARAGINE|TRYPTOPHAN|PROLINE|PHENYLALANINE|CYSTEINE|SERINE|GLUTAMATE|TYROSINE)) (?P<pos>[1-9][0-9]*) (?P<mut_res>(CYS|ILE|SER|GLN|MET|ASN|PRO|LYS|ASP|THR|PHE|ALA|GLY|HIS|LEU|ARG|TRP|VAL|GLU|TYR)|(GLUTAMINE|GLUTAMIC ACID|LEUCINE|VALINE|ISOLEUCINE|LYSINE|ALANINE|GLYCINE|ASPARTATE|METHIONINE|THREONINE|HISTIDINE|ASPARTIC ACID|ARGININE|ASPARAGINE|TRYPTOPHAN|PROLINE|PHENYLALANINE|CYSTEINE|SERINE|GLUTAMATE|TYROSINE))(?=([.,\s)\]\'":;\-?!/]|$))
# WRES(PPOS)MRES
(^|[\s\(\[\'"/,\-])(?P<wt_res>(CYS|ILE|SER|GLN|MET|ASN|PRO|LYS|ASP|THR|PHE|ALA|GLY|HIS|LEU|ARG|TRP|VAL|GLU|TYR)|(GLUTAMINE|GLUTAMIC ACID|LEUCINE|VALINE|ISOLEUCINE|LYSINE|ALANINE|GLYCINE|ASPARTATE|METHIONINE|THREONINE|HISTIDINE|ASPARTIC ACID|ARGININE|ASPARAGINE|TRYPTOPHAN|PROLINE|PHENYLALANINE|CYSTEINE|SERINE|GLUTAMATE|TYROSINE))\((?P<pos>[1-9][0-9]*)\)(?P<mut_res>(CYS|ILE|SER|GLN|MET|ASN|PRO|LYS|ASP|THR|PHE|ALA|GLY|HIS|LEU|ARG|TRP|VAL|GLU|TYR)|(GLUTAMINE|GLUTAMIC ACID|LEUCINE|VALINE|ISOLEUCINE|LYSINE|ALANINE|GLYCINE|ASPARTATE|METHIONINE|THREONINE|HISTIDINE|ASPARTIC ACID|ARGININE|ASPARAGINE|TRYPTOPHAN|PROLINE|PHENYLALANINE|CYSTEINE|SERINE|GLUTAMATE|TYROSINE))(?=([.,\s)\]\'":;\-?!/]|$))
# WRES-PPOS----MRES
(^|[\s\(\[\'"/,\-])(?P<wt_res>(CYS|ILE|SER|GLN|MET|ASN|PRO|LYS|ASP|THR|PHE|ALA|GLY|HIS|LEU|ARG|TRP|VAL|GLU|TYR)|(GLUTAMINE|GLUTAMIC ACID|LEUCINE|VALINE|ISOLEUCINE|LYSINE|ALANINE|GLYCINE|ASPARTATE|METHIONINE|THREONINE|HISTIDINE|ASPARTIC ACID|ARGININE|ASPARAGINE|TRYPTOPHAN|PROLINE|PHENYLALANINE|CYSTEINE|SERINE|GLUTAMATE|TYROSINE))-(?P<pos>[1-9][0-9]*)----(?P<mut_res>(CYS|ILE|SER|GLN|MET|ASN|PRO|LYS|ASP|THR|PHE|ALA|GLY|HIS|LEU|ARG|TRP|VAL|GLU|TYR)|(GLUTAMINE|GLUTAMIC ACID|LEUCINE|VALINE|ISOLEUCINE|LYSINE|ALANINE|GLYCINE|ASPARTATE|METHIONINE|THREONINE|HISTIDINE|ASPARTIC ACID|ARGININE|ASPARAGINE|TRYPTOPHAN|PROLINE|PHENYLALANINE|CYSTEINE|SERINE|GLUTAMATE|TYROSINE))(?=([.,\s)\]\'":;\-?!/]|$))
# PPOS WRES----MRES
(^|[\s\(\[\'"/,\-])(?P<pos>[1-9][0-9]*) (?P<wt_res>(CYS|ILE|SER|GLN|MET|ASN|PRO|LYS|ASP|THR|PHE|ALA|GLY|HIS|LEU|ARG|TRP|VAL|GLU|TYR)|(GLUTAMINE|GLUTAMIC ACID|LEUCINE|VALINE|ISOLEUCINE|LYSINE|ALANINE|GLYCINE|ASPARTATE|METHIONINE|THREONINE|HISTIDINE|ASPARTIC ACID|ARGININE|ASPARAGINE|TRYPTOPHAN|PROLINE|PHENYLALANINE|CYSTEINE|SERINE|GLUTAMATE|TYROSINE))----(?P<mut_res>(CYS|ILE|SER|GLN|MET|ASN|PRO|LYS|ASP|THR|PHE|ALA|GLY|HIS|LEU|ARG|TRP|VAL|GLU|TYR)|(GLUTAMINE|GLUTAMIC ACID|LEUCINE|VALINE|ISOLEUCINE|LYSINE|ALANINE|GLYCINE|ASPARTATE|METHIONINE|THREONINE|HISTIDINE|ASPARTIC ACID|ARGININE|ASPARAGINE|TRYPTOPHAN|PROLINE|PHENYLALANINE|CYSTEINE|SERINE|GLUTAMATE|TYROSINE))(?=([.,\s)\]\'":;\-?!/]|$))
# WRES-PPOS with MRES
(^|[\s\(\[\'"/,\-])(?P<wt_res>(CYS|ILE|SER|GLN|MET|ASN|PRO|LYS|ASP|THR|PHE|ALA|GLY|HIS|LEU|ARG|TRP|VAL|GLU|TYR)|(GLUTAMINE|GLUTAMIC ACID|LEUCINE|VALINE|ISOLEUCINE|LYSINE|ALANINE|GLYCINE|ASPARTATE|METHIONINE|THREONINE|HISTIDINE|ASPARTIC ACID|ARGININE|ASPARAGINE|TRYPTOPHAN|PROLINE|PHENYLALANINE|CYSTEINE|SERINE|GLUTAMATE|TYROSINE))-(?P<pos>[1-9][0-9]*) with (?P<mut_res>(CYS|ILE|SER|GLN|MET|ASN|PRO|LYS|ASP|THR|PHE|ALA|GLY|HIS|LEU|ARG|TRP|VAL|GLU|TYR)|(GLUTAMINE|GLUTAMIC ACID|LEUCINE|VALINE|ISOLEUCINE|LYSINE|ALANINE|GLYCINE|ASPARTATE|METHIONINE|THREONINE|HISTIDINE|ASPARTIC ACID|ARGININE|ASPARAGINE|TRYPTOPHAN|PROLINE|PHENYLALANINE|CYSTEINE|SERINE|GLUTAMATE|TYROSINE))(?=([.,\s)\]\'":;\-?!/]|$))
# PPOSWRES-->MRES
(^|[\s\(\[\'"/,\-])(?P<pos>[1-9][0-9]*)(?P<wt_res>(CYS|ILE|SER|GLN|MET|ASN|PRO|LYS|ASP|THR|PHE|ALA|GLY|HIS|LEU|ARG|TRP|VAL|GLU|TYR)|(GLUTAMINE|GLUTAMIC ACID|LEUCINE|VALINE|ISOLEUCINE|LYSINE|ALANINE|GLYCINE|ASPARTATE|METHIONINE|THREONINE|HISTIDINE|ASPARTIC ACID|ARGININE|ASPARAGINE|TRYPTOPHAN|PROLINE|PHENYLALANINE|CYSTEINE|SERINE|GLUTAMATE|TYROSINE))-->(?P<mut_res>(CYS|ILE|SER|GLN|MET|ASN|PRO|LYS|ASP|THR|PHE|ALA|GLY|HIS|LEU|ARG|TRP|VAL|GLU|TYR)|(GLUTAMINE|GLUTAMIC ACID|LEUCINE|VALINE|ISOLEUCINE|LYSINE|ALANINE|GLYCINE|ASPARTATE|METHIONINE|THREONINE|HISTIDINE|ASPARTIC ACID|ARGININE|ASPARAGINE|TRYPTOPHAN|PROLINE|PHENYLALANINE|CYSTEINE|SERINE|GLUTAMATE|TYROSINE))(?=([.,\s)\]\'":;\-?!/]|$))
# WRES to MRES at position PPOS
(^|[\s\(\[\'"/,\-])(?P<wt_res>(CYS|ILE|SER|GLN|MET|ASN|PRO|LYS|ASP|THR|PHE|ALA|GLY|HIS|LEU|ARG|TRP|VAL|GLU|TYR)|(GLUTAMINE|GLUTAMIC ACID|LEUCINE|VALINE|ISOLEUCINE|LYSINE|ALANINE|GLYCINE|ASPARTATE|METHIONINE|THREONINE|HISTIDINE|ASPARTIC ACID|ARGININE|ASPARAGINE|TRYPTOPHAN|PROLINE|PHENYLALANINE|CYSTEINE|SERINE|GLUTAMATE|TYROSINE)) to (?P<mut_res>(CYS|ILE|SER|GLN|MET|ASN|PRO|LYS|ASP|THR|PHE|ALA|GLY|HIS|LEU|ARG|TRP|VAL|GLU|TYR)|(GLUTAMINE|GLUTAMIC ACID|LEUCINE|VALINE|ISOLEUCINE|LYSINE|ALANINE|GLYCINE|ASPARTATE|METHIONINE|THREONINE|HISTIDINE|ASPARTIC ACID|ARGININE|ASPARAGINE|TRYPTOPHAN|PROLINE|PHENYLALANINE|CYSTEINE|SERINE|GLUTAMATE|TYROSINE)) at position (?P<pos>[1-9][0-9]*)(?=([.,\s)\]\'":;\-?!/]|$))
# WRES PPOS with MRES
(^|[\s\(\[\'"/,\-])(?P<wt_res>(CYS|ILE|SER|GLN|MET|ASN|PRO|LYS|ASP|THR|PHE|ALA|GLY|HIS|LEU|ARG|TRP|VAL|GLU|TYR)|(GLUTAMINE|GLUTAMIC ACID|LEUCINE|VALINE|ISOLEUCINE|LYSINE|ALANINE|GLYCINE|ASPARTATE|METHIONINE|THREONINE|HISTIDINE|ASPARTIC ACID|ARGININE|ASPARAGINE|TRYPTOPHAN|PROLINE|PHENYLALANINE|CYSTEINE|SERINE|GLUTAMATE|TYROSINE)) (?P<pos>[1-9][0-9]*) with (?P<mut_res>(CYS|ILE|SER|GLN|MET|ASN|PRO|LYS|ASP|THR|PHE|ALA|GLY|HIS|LEU|ARG|TRP|VAL|GLU|TYR)|(GLUTAMINE|GLUTAMIC ACID|LEUCINE|VALINE|ISOLEUCINE|LYSINE|ALANINE|GLYCINE|ASPARTATE|METHIONINE|THREONINE|HISTIDINE|ASPARTIC ACID|ARGININE|ASPARAGINE|TRYPTOPHAN|PROLINE|PHENYLALANINE|CYSTEINE|SERINE|GLUTAMATE|TYROSINE))(?=([.,\s)\]\'":;\-?!/]|$))
# WRES PPOS by MRES
(^|[\s\(\[\'"/,\-])(?P<wt_res>(CYS|ILE|SER|GLN|MET|ASN|PRO|LYS|ASP|THR|PHE|ALA|GLY|HIS|LEU|ARG|TRP|VAL|GLU|TYR)|(GLUTAMINE|GLUTAMIC ACID|LEUCINE|VALINE|ISOLEUCINE|LYSINE|ALANINE|GLYCINE|ASPARTATE|METHIONINE|THREONINE|HISTIDINE|ASPARTIC ACID|ARGININE|ASPARAGINE|TRYPTOPHAN|PROLINE|PHENYLALANINE|CYSTEINE|SERINE|GLUTAMATE|TYROSINE)) (?P<pos>[1-9][0-9]*) by (?P<mut_res>(CYS|ILE|SER|GLN|MET|ASN|PRO|LYS|ASP|THR|PHE|ALA|GLY|HIS|LEU|ARG|TRP|VAL|GLU|TYR)|(GLUTAMINE|GLUTAMIC ACID|LEUCINE|VALINE|ISOLEUCINE|LYSINE|ALANINE|GLYCINE|ASPARTATE|METHIONINE|THREONINE|HISTIDINE|ASPARTIC ACID|ARGININE|ASPARAGINE|TRYPTOPHAN|PROLINE|PHENYLALANINE|CYSTEINE|SERINE|GLUTAMATE|TYROSINE))(?=([.,\s)\]\'":;\-?!/]|$))
# MRES for WRES-PPOS
(^|[\s\(\[\'"/,\-])(?P<mut_res>(CYS|ILE|SER|GLN|MET|ASN|PRO|LYS|ASP|THR|PHE|ALA|GLY|HIS|LEU|ARG|TRP|VAL|GLU|TYR)|(GLUTAMINE|GLUTAMIC ACID|LEUCINE|VALINE|ISOLEUCINE|LYSINE|ALANINE|GLYCINE|ASPARTATE|METHIONINE|THREONINE|HISTIDINE|ASPARTIC ACID|ARGININE|ASPARAGINE|TRYPTOPHAN|PROLINE|PHENYLALANINE|CYSTEINE|SERINE|GLUTAMATE|TYROSINE)) for (?P<wt_res>(CYS|ILE|SER|GLN|MET|ASN|PRO|LYS|ASP|THR|PHE|ALA|GLY|HIS|LEU|ARG|TRP|VAL|GLU|TYR)|(GLUTAMINE|GLUTAMIC ACID|LEUCINE|VALINE|ISOLEUCINE|LYSINE|ALANINE|GLYCINE|ASPARTATE|METHIONINE|THREONINE|HISTIDINE|ASPARTIC ACID|ARGININE|ASPARAGINE|TRYPTOPHAN|PROLINE|PHENYLALANINE|CYSTEINE|SERINE|GLUTAMATE|TYROSINE))-(?P<pos>[1-9][0-9]*)(?=([.,\s)\]\'":;\-?!/]|$))
# WRES-PPOS --> MRES
(^|[\s\(\[\'"/,\-])(?P<wt_res>(CYS|ILE|SER|GLN|MET|ASN|PRO|LYS|ASP|THR|PHE|ALA|GLY|HIS|LEU|ARG|TRP|VAL|GLU|TYR)|(GLUTAMINE|GLUTAMIC ACID|LEUCINE|VALINE|ISOLEUCINE|LYSINE|ALANINE|GLYCINE|ASPARTATE|METHIONINE|THREONINE|HISTIDINE|ASPARTIC ACID|ARGININE|ASPARAGINE|TRYPTOPHAN|PROLINE|PHENYLALANINE|CYSTEINE|SERINE|GLUTAMATE|TYROSINE))-(?P<pos>[1-9][0-9]*) --> (?P<mut_res>(CYS|ILE|SER|GLN|MET|ASN|PRO|LYS|ASP|THR|PHE|ALA|GLY|HIS|LEU|ARG|TRP|VAL|GLU|TYR)|(GLUTAMINE|GLUTAMIC ACID|LEUCINE|VALINE|ISOLEUCINE|LYSINE|ALANINE|GLYCINE|ASPARTATE|METHIONINE|THREONINE|HISTIDINE|ASPARTIC ACID|ARGININE|ASPARAGINE|TRYPTOPHAN|PROLINE|PHENYLALANINE|CYSTEINE|SERINE|GLUTAMATE|TYROSINE))(?=([.,\s)\]\'":;\-?!/]|$))
# MRES for WRESPPOS
(^|[\s\(\[\'"/,\-])(?P<mut_res>(CYS|ILE|SER|GLN|MET|ASN|PRO|LYS|ASP|THR|PHE|ALA|GLY|HIS|LEU|ARG|TRP|VAL|GLU|TYR)|(GLUTAMINE|GLUTAMIC ACID|LEUCINE|VALINE|ISOLEUCINE|LYSINE|ALANINE|GLYCINE|ASPARTATE|METHIONINE|THREONINE|HISTIDINE|ASPARTIC ACID|ARGININE|ASPARAGINE|TRYPTOPHAN|PROLINE|PHENYLALANINE|CYSTEINE|SERINE|GLUTAMATE|TYROSINE)) for (?P<wt_res>(CYS|ILE|SER|GLN|MET|ASN|PRO|LYS|ASP|THR|PHE|ALA|GLY|HIS|LEU|ARG|TRP|VAL|GLU|TYR)|(GLUTAMINE|GLUTAMIC ACID|LEUCINE|VALINE|ISOLEUCINE|LYSINE|ALANINE|GLYCINE|ASPARTATE|METHIONINE|THREONINE|HISTIDINE|ASPARTIC ACID|ARGININE|ASPARAGINE|TRYPTOPHAN|PROLINE|PHENYLALANINE|CYSTEINE|SERINE|GLUTAMATE|TYROSINE))(?P<pos>[1-9][0-9]*)(?=([.,\s)\]\'":;\-?!/]|$))
# WRES PPOS-->MRES
(^|[\s\(\[\'"/,\-])(?P<wt_res>(CYS|ILE|SER|GLN|MET|ASN|PRO|LYS|ASP|THR|PHE|ALA|GLY|HIS|LEU|ARG|TRP|VAL|GLU|TYR)|(GLUTAMINE|GLUTAMIC ACID|LEUCINE|VALINE|ISOLEUCINE|LYSINE|ALANINE|GLYCINE|ASPARTATE|METHIONINE|THREONINE|HISTIDINE|ASPARTIC ACID|ARGININE|ASPARAGINE|TRYPTOPHAN|PROLINE|PHENYLALANINE|CYSTEINE|SERINE|GLUTAMATE|TYROSINE)) (?P<pos>[1-9][0-9]*)-->(?P<mut_res>(CYS|ILE|SER|GLN|MET|ASN|PRO|LYS|ASP|THR|PHE|ALA|GLY|HIS|LEU|ARG|TRP|VAL|GLU|TYR)|(GLUTAMINE|GLUTAMIC ACID|LEUCINE|VALINE|ISOLEUCINE|LYSINE|ALANINE|GLYCINE|ASPARTATE|METHIONINE|THREONINE|HISTIDINE|ASPARTIC ACID|ARGININE|ASPARAGINE|TRYPTOPHAN|PROLINE|PHENYLALANINE|CYSTEINE|SERINE|GLUTAMATE|TYROSINE))(?=([.,\s)\]\'":;\-?!/]|$))
# WRESPPOS MRES
(^|[\s\(\[\'"/,\-])(?P<wt_res>(CYS|ILE|SER|GLN|MET|ASN|PRO|LYS|ASP|THR|PHE|ALA|GLY|HIS|LEU|ARG|TRP|VAL|GLU|TYR)|(GLUTAMINE|GLUTAMIC ACID|LEUCINE|VALINE|ISOLEUCINE|LYSINE|ALANINE|GLYCINE|ASPARTATE|METHIONINE|THREONINE|HISTIDINE|ASPARTIC ACID|ARGININE|ASPARAGINE|TRYPTOPHAN|PROLINE|PHENYLALANINE|CYSTEINE|SERINE|GLUTAMATE|TYROSINE))(?P<pos>[1-9][0-9]*) (?P<mut_res>(CYS|ILE|SER|GLN|MET|ASN|PRO|LYS|ASP|THR|PHE|ALA|GLY|HIS|LEU|ARG|TRP|VAL|GLU|TYR)|(GLUTAMINE|GLUTAMIC ACID|LEUCINE|VALINE|ISOLEUCINE|LYSINE|ALANINE|GLYCINE|ASPARTATE|METHIONINE|THREONINE|HISTIDINE|ASPARTIC ACID|ARGININE|ASPARAGINE|TRYPTOPHAN|PROLINE|PHENYLALANINE|CYSTEINE|SERINE|GLUTAMATE|TYROSINE))(?=([.,\s)\]\'":;\-?!/]|$))
# WRES(PPOS)-->MRES
(^|[\s\(\[\'"/,\-])(?P<wt_res>(CYS|ILE|SER|GLN|MET|ASN|PRO|LYS|ASP|THR|PHE|ALA|GLY|HIS|LEU|ARG|TRP|VAL|GLU|TYR)|(GLUTAMINE|GLUTAMIC ACID|LEUCINE|VALINE|ISOLEUCINE|LYSINE|ALANINE|GLYCINE|ASPARTATE|METHIONINE|THREONINE|HISTIDINE|ASPARTIC ACID|ARGININE|ASPARAGINE|TRYPTOPHAN|PROLINE|PHENYLALANINE|CYSTEINE|SERINE|GLUTAMATE|TYROSINE))\((?P<pos>[1-9][0-9]*)\)-->(?P<mut_res>(CYS|ILE|SER|GLN|MET|ASN|PRO|LYS|ASP|THR|PHE|ALA|GLY|HIS|LEU|ARG|TRP|VAL|GLU|TYR)|(GLUTAMINE|GLUTAMIC ACID|LEUCINE|VALINE|ISOLEUCINE|LYSINE|ALANINE|GLYCINE|ASPARTATE|METHIONINE|THREONINE|HISTIDINE|ASPARTIC ACID|ARGININE|ASPARAGINE|TRYPTOPHAN|PROLINE|PHENYLALANINE|CYSTEINE|SERINE|GLUTAMATE|TYROSINE))(?=([.,\s)\]\'":;\-?!/]|$))
# WRES-PPOSMRES
(^|[\s\(\[\'"/,\-])(?P<wt_res>(CYS|ILE|SER|GLN|MET|ASN|PRO|LYS|ASP|THR|PHE|ALA|GLY|HIS|LEU|ARG|TRP|VAL|GLU|TYR)|(GLUTAMINE|GLUTAMIC ACID|LEUCINE|VALINE|ISOLEUCINE|LYSINE|ALANINE|GLYCINE|ASPARTATE|METHIONINE|THREONINE|HISTIDINE|ASPARTIC ACID|ARGININE|ASPARAGINE|TRYPTOPHAN|PROLINE|PHENYLALANINE|CYSTEINE|SERINE|GLUTAMATE|TYROSINE))-(?P<pos>[1-9][0-9]*)(?P<mut_res>(CYS|ILE|SER|GLN|MET|ASN|PRO|LYS|ASP|THR|PHE|ALA|GLY|HIS|LEU|ARG|TRP|VAL|GLU|TYR)|(GLUTAMINE|GLUTAMIC ACID|LEUCINE|VALINE|ISOLEUCINE|LYSINE|ALANINE|GLYCINE|ASPARTATE|METHIONINE|THREONINE|HISTIDINE|ASPARTIC ACID|ARGININE|ASPARAGINE|TRYPTOPHAN|PROLINE|PHENYLALANINE|CYSTEINE|SERINE|GLUTAMATE|TYROSINE))(?=([.,\s)\]\'":;\-?!/]|$))
# MRES for WRES PPOS
(^|[\s\(\[\'"/,\-])(?P<mut_res>(CYS|ILE|SER|GLN|MET|ASN|PRO|LYS|ASP|THR|PHE|ALA|GLY|HIS|LEU|ARG|TRP|VAL|GLU|TYR)|(GLUTAMINE|GLUTAMIC ACID|LEUCINE|VALINE|ISOLEUCINE|LYSINE|ALANINE|GLYCINE|ASPARTATE|METHIONINE|THREONINE|HISTIDINE|ASPARTIC ACID|ARGININE|ASPARAGINE|TRYPTOPHAN|PROLINE|PHENYLALANINE|CYSTEINE|SERINE|GLUTAMATE|TYROSINE)) for (?P<wt_res>(CYS|ILE|SER|GLN|MET|ASN|PRO|LYS|ASP|THR|PHE|ALA|GLY|HIS|LEU|ARG|TRP|VAL|GLU|TYR)|(GLUTAMINE|GLUTAMIC ACID|LEUCINE|VALINE|ISOLEUCINE|LYSINE|ALANINE|GLYCINE|ASPARTATE|METHIONINE|THREONINE|HISTIDINE|ASPARTIC ACID|ARGININE|ASPARAGINE|TRYPTOPHAN|PROLINE|PHENYLALANINE|CYSTEINE|SERINE|GLUTAMATE|TYROSINE)) (?P<pos>[1-9][0-9]*)(?=([.,\s)\]\'":;\-?!/]|$))
# PPOS WRES replaced by MRES
(^|[\s\(\[\'"/,\-])(?P<pos>[1-9][0-9]*) (?P<wt_res>(CYS|ILE|SER|GLN|MET|ASN|PRO|LYS|ASP|THR|PHE|ALA|GLY|HIS|LEU|ARG|TRP|VAL|GLU|TYR)|(GLUTAMINE|GLUTAMIC ACID|LEUCINE|VALINE|ISOLEUCINE|LYSINE|ALANINE|GLYCINE|ASPARTATE|METHIONINE|THREONINE|HISTIDINE|ASPARTIC ACID|ARGININE|ASPARAGINE|TRYPTOPHAN|PROLINE|PHENYLALANINE|CYSTEINE|SERINE|GLUTAMATE|TYROSINE)) replaced by (?P<mut_res>(CYS|ILE|SER|GLN|MET|ASN|PRO|LYS|ASP|THR|PHE|ALA|GLY|HIS|LEU|ARG|TRP|VAL|GLU|TYR)|(GLUTAMINE|GLUTAMIC ACID|LEUCINE|VALINE|ISOLEUCINE|LYSINE|ALANINE|GLYCINE|ASPARTATE|METHIONINE|THREONINE|HISTIDINE|ASPARTIC ACID|ARGININE|ASPARAGINE|TRYPTOPHAN|PROLINE|PHENYLALANINE|CYSTEINE|SERINE|GLUTAMATE|TYROSINE))(?=([.,\s)\]\'":;\-?!/]|$))
# WRES(PPOS) to MRES
(^|[\s\(\[\'"/,\-])(?P<wt_res>(CYS|ILE|SER|GLN|MET|ASN|PRO|LYS|ASP|THR|PHE|ALA|GLY|HIS|LEU|ARG|TRP|VAL|GLU|TYR)|(GLUTAMINE|GLUTAMIC ACID|LEUCINE|VALINE|ISOLEUCINE|LYSINE|ALANINE|GLYCINE|ASPARTATE|METHIONINE|THREONINE|HISTIDINE|ASPARTIC ACID|ARGININE|ASPARAGINE|TRYPTOPHAN|PROLINE|PHENYLALANINE|CYSTEINE|SERINE|GLUTAMATE|TYROSINE))\((?P<pos>[1-9][0-9]*)\) to (?P<mut_res>(CYS|ILE|SER|GLN|MET|ASN|PRO|LYS|ASP|THR|PHE|ALA|GLY|HIS|LEU|ARG|TRP|VAL|GLU|TYR)|(GLUTAMINE|GLUTAMIC ACID|LEUCINE|VALINE|ISOLEUCINE|LYSINE|ALANINE|GLYCINE|ASPARTATE|METHIONINE|THREONINE|HISTIDINE|ASPARTIC ACID|ARGININE|ASPARAGINE|TRYPTOPHAN|PROLINE|PHENYLALANINE|CYSTEINE|SERINE|GLUTAMATE|TYROSINE))(?=([.,\s)\]\'":;\-?!/]|$))
# PPOS from WRES to MRES
(^|[\s\(\[\'"/,\-])(?P<pos>[1-9][0-9]*) from (?P<wt_res>(CYS|ILE|SER|GLN|MET|ASN|PRO|LYS|ASP|THR|PHE|ALA|GLY|HIS|LEU|ARG|TRP|VAL|GLU|TYR)|(GLUTAMINE|GLUTAMIC ACID|LEUCINE|VALINE|ISOLEUCINE|LYSINE|ALANINE|GLYCINE|ASPARTATE|METHIONINE|THREONINE|HISTIDINE|ASPARTIC ACID|ARGININE|ASPARAGINE|TRYPTOPHAN|PROLINE|PHENYLALANINE|CYSTEINE|SERINE|GLUTAMATE|TYROSINE)) to (?P<mut_res>(CYS|ILE|SER|GLN|MET|ASN|PRO|LYS|ASP|THR|PHE|ALA|GLY|HIS|LEU|ARG|TRP|VAL|GLU|TYR)|(GLUTAMINE|GLUTAMIC ACID|LEUCINE|VALINE|ISOLEUCINE|LYSINE|ALANINE|GLYCINE|ASPARTATE|METHIONINE|THREONINE|HISTIDINE|ASPARTIC ACID|ARGININE|ASPARAGINE|TRYPTOPHAN|PROLINE|PHENYLALANINE|CYSTEINE|SERINE|GLUTAMATE|TYROSINE))(?=([.,\s)\]\'":;\-?!/]|$))
# PPOS (WRES to MRES
(^|[\s\(\[\'"/,\-])(?P<pos>[1-9][0-9]*) \((?P<wt_res>(CYS|ILE|SER|GLN|MET|ASN|PRO|LYS|ASP|THR|PHE|ALA|GLY|HIS|LEU|ARG|TRP|VAL|GLU|TYR)|(GLUTAMINE|GLUTAMIC ACID|LEUCINE|VALINE|ISOLEUCINE|LYSINE|ALANINE|GLYCINE|ASPARTATE|METHIONINE|THREONINE|HISTIDINE|ASPARTIC ACID|ARGININE|ASPARAGINE|TRYPTOPHAN|PROLINE|PHENYLALANINE|CYSTEINE|SERINE|GLUTAMATE|TYROSINE)) to (?P<mut_res>(CYS|ILE|SER|GLN|MET|ASN|PRO|LYS|ASP|THR|PHE|ALA|GLY|HIS|LEU|ARG|TRP|VAL|GLU|TYR)|(GLUTAMINE|GLUTAMIC ACID|LEUCINE|VALINE|ISOLEUCINE|LYSINE|ALANINE|GLYCINE|ASPARTATE|METHIONINE|THREONINE|HISTIDINE|ASPARTIC ACID|ARGININE|ASPARAGINE|TRYPTOPHAN|PROLINE|PHENYLALANINE|CYSTEINE|SERINE|GLUTAMATE|TYROSINE))(?=([.,\s)\]\'":;\-?!/]|$))
# WRESPPOS-to-MRES
(^|[\s\(\[\'"/,\-])(?P<wt_res>(CYS|ILE|SER|GLN|MET|ASN|PRO|LYS|ASP|THR|PHE|ALA|GLY|HIS|LEU|ARG|TRP|VAL|GLU|TYR)|(GLUTAMINE|GLUTAMIC ACID|LEUCINE|VALINE|ISOLEUCINE|LYSINE|ALANINE|GLYCINE|ASPARTATE|METHIONINE|THREONINE|HISTIDINE|ASPARTIC ACID|ARGININE|ASPARAGINE|TRYPTOPHAN|PROLINE|PHENYLALANINE|CYSTEINE|SERINE|GLUTAMATE|TYROSINE))(?P<pos>[1-9][0-9]*)-to-(?P<mut_res>(CYS|ILE|SER|GLN|MET|ASN|PRO|LYS|ASP|THR|PHE|ALA|GLY|HIS|LEU|ARG|TRP|VAL|GLU|TYR)|(GLUTAMINE|GLUTAMIC ACID|LEUCINE|VALINE|ISOLEUCINE|LYSINE|ALANINE|GLYCINE|ASPARTATE|METHIONINE|THREONINE|HISTIDINE|ASPARTIC ACID|ARGININE|ASPARAGINE|TRYPTOPHAN|PROLINE|PHENYLALANINE|CYSTEINE|SERINE|GLUTAMATE|TYROSINE))(?=([.,\s)\]\'":;\-?!/]|$))
# MRES to WRES substitution at position PPOS
(^|[\s\(\[\'"/,\-])(?P<mut_res>(CYS|ILE|SER|GLN|MET|ASN|PRO|LYS|ASP|THR|PHE|ALA|GLY|HIS|LEU|ARG|TRP|VAL|GLU|TYR)|(GLUTAMINE|GLUTAMIC ACID|LEUCINE|VALINE|ISOLEUCINE|LYSINE|ALANINE|GLYCINE|ASPARTATE|METHIONINE|THREONINE|HISTIDINE|ASPARTIC ACID|ARGININE|ASPARAGINE|TRYPTOPHAN|PROLINE|PHENYLALANINE|CYSTEINE|SERINE|GLUTAMATE|TYROSINE)) to (?P<wt_res>(CYS|ILE|SER|GLN|MET|ASN|PRO|LYS|ASP|THR|PHE|ALA|GLY|HIS|LEU|ARG|TRP|VAL|GLU|TYR)|(GLUTAMINE|GLUTAMIC ACID|LEUCINE|VALINE|ISOLEUCINE|LYSINE|ALANINE|GLYCINE|ASPARTATE|METHIONINE|THREONINE|HISTIDINE|ASPARTIC ACID|ARGININE|ASPARAGINE|TRYPTOPHAN|PROLINE|PHENYLALANINE|CYSTEINE|SERINE|GLUTAMATE|TYROSINE)) substitution at position (?P<pos>[1-9][0-9]*)(?=([.,\s)\]\'":;\-?!/]|$))
# PPOS WRES to MRES
(^|[\s\(\[\'"/,\-])(?P<pos>[1-9][0-9]*) (?P<wt_res>(CYS|ILE|SER|GLN|MET|ASN|PRO|LYS|ASP|THR|PHE|ALA|GLY|HIS|LEU|ARG|TRP|VAL|GLU|TYR)|(GLUTAMINE|GLUTAMIC ACID|LEUCINE|VALINE|ISOLEUCINE|LYSINE|ALANINE|GLYCINE|ASPARTATE|METHIONINE|THREONINE|HISTIDINE|ASPARTIC ACID|ARGININE|ASPARAGINE|TRYPTOPHAN|PROLINE|PHENYLALANINE|CYSTEINE|SERINE|GLUTAMATE|TYROSINE)) to (?P<mut_res>(CYS|ILE|SER|GLN|MET|ASN|PRO|LYS|ASP|THR|PHE|ALA|GLY|HIS|LEU|ARG|TRP|VAL|GLU|TYR)|(GLUTAMINE|GLUTAMIC ACID|LEUCINE|VALINE|ISOLEUCINE|LYSINE|ALANINE|GLYCINE|ASPARTATE|METHIONINE|THREONINE|HISTIDINE|ASPARTIC ACID|ARGININE|ASPARAGINE|TRYPTOPHAN|PROLINE|PHENYLALANINE|CYSTEINE|SERINE|GLUTAMATE|TYROSINE))(?=([.,\s)\]\'":;\-?!/]|$))
# WRES PPOS----MRES
(^|[\s\(\[\'"/,\-])(?P<wt_res>(CYS|ILE|SER|GLN|MET|ASN|PRO|LYS|ASP|THR|PHE|ALA|GLY|HIS|LEU|ARG|TRP|VAL|GLU|TYR)|(GLUTAMINE|GLUTAMIC ACID|LEUCINE|VALINE|ISOLEUCINE|LYSINE|ALANINE|GLYCINE|ASPARTATE|METHIONINE|THREONINE|HISTIDINE|ASPARTIC ACID|ARGININE|ASPARAGINE|TRYPTOPHAN|PROLINE|PHENYLALANINE|CYSTEINE|SERINE|GLUTAMATE|TYROSINE)) (?P<pos>[1-9][0-9]*)----(?P<mut_res>(CYS|ILE|SER|GLN|MET|ASN|PRO|LYS|ASP|THR|PHE|ALA|GLY|HIS|LEU|ARG|TRP|VAL|GLU|TYR)|(GLUTAMINE|GLUTAMIC ACID|LEUCINE|VALINE|ISOLEUCINE|LYSINE|ALANINE|GLYCINE|ASPARTATE|METHIONINE|THREONINE|HISTIDINE|ASPARTIC ACID|ARGININE|ASPARAGINE|TRYPTOPHAN|PROLINE|PHENYLALANINE|CYSTEINE|SERINE|GLUTAMATE|TYROSINE))(?=([.,\s)\]\'":;\-?!/]|$))
# WRES by MRES at position PPOS
(^|[\s\(\[\'"/,\-])(?P<wt_res>(CYS|ILE|SER|GLN|MET|ASN|PRO|LYS|ASP|THR|PHE|ALA|GLY|HIS|LEU|ARG|TRP|VAL|GLU|TYR)|(GLUTAMINE|GLUTAMIC ACID|LEUCINE|VALINE|ISOLEUCINE|LYSINE|ALANINE|GLYCINE|ASPARTATE|METHIONINE|THREONINE|HISTIDINE|ASPARTIC ACID|ARGININE|ASPARAGINE|TRYPTOPHAN|PROLINE|PHENYLALANINE|CYSTEINE|SERINE|GLUTAMATE|TYROSINE)) by (?P<mut_res>(CYS|ILE|SER|GLN|MET|ASN|PRO|LYS|ASP|THR|PHE|ALA|GLY|HIS|LEU|ARG|TRP|VAL|GLU|TYR)|(GLUTAMINE|GLUTAMIC ACID|LEUCINE|VALINE|ISOLEUCINE|LYSINE|ALANINE|GLYCINE|ASPARTATE|METHIONINE|THREONINE|HISTIDINE|ASPARTIC ACID|ARGININE|ASPARAGINE|TRYPTOPHAN|PROLINE|PHENYLALANINE|CYSTEINE|SERINE|GLUTAMATE|TYROSINE)) at position (?P<pos>[1-9][0-9]*)(?=([.,\s)\]\'":;\-?!/]|$))
# WRESPPOS]-MRES
(^|[\s\(\[\'"/,\-])(?P<wt_res>(CYS|ILE|SER|GLN|MET|ASN|PRO|LYS|ASP|THR|PHE|ALA|GLY|HIS|LEU|ARG|TRP|VAL|GLU|TYR)|(GLUTAMINE|GLUTAMIC ACID|LEUCINE|VALINE|ISOLEUCINE|LYSINE|ALANINE|GLYCINE|ASPARTATE|METHIONINE|THREONINE|HISTIDINE|ASPARTIC ACID|ARGININE|ASPARAGINE|TRYPTOPHAN|PROLINE|PHENYLALANINE|CYSTEINE|SERINE|GLUTAMATE|TYROSINE))(?P<pos>[1-9][0-9]*)\]-(?P<mut_res>(CYS|ILE|SER|GLN|MET|ASN|PRO|LYS|ASP|THR|PHE|ALA|GLY|HIS|LEU|ARG|TRP|VAL|GLU|TYR)|(GLUTAMINE|GLUTAMIC ACID|LEUCINE|VALINE|ISOLEUCINE|LYSINE|ALANINE|GLYCINE|ASPARTATE|METHIONINE|THREONINE|HISTIDINE|ASPARTIC ACID|ARGININE|ASPARAGINE|TRYPTOPHAN|PROLINE|PHENYLALANINE|CYSTEINE|SERINE|GLUTAMATE|TYROSINE))(?=([.,\s)\]\'":;\-?!/]|$))
# WRES for MRES at residue PPOS
(^|[\s\(\[\'"/,\-])(?P<wt_res>(CYS|ILE|SER|GLN|MET|ASN|PRO|LYS|ASP|THR|PHE|ALA|GLY|HIS|LEU|ARG|TRP|VAL|GLU|TYR)|(GLUTAMINE|GLUTAMIC ACID|LEUCINE|VALINE|ISOLEUCINE|LYSINE|ALANINE|GLYCINE|ASPARTATE|METHIONINE|THREONINE|HISTIDINE|ASPARTIC ACID|ARGININE|ASPARAGINE|TRYPTOPHAN|PROLINE|PHENYLALANINE|CYSTEINE|SERINE|GLUTAMATE|TYROSINE)) for (?P<mut_res>(CYS|ILE|SER|GLN|MET|ASN|PRO|LYS|ASP|THR|PHE|ALA|GLY|HIS|LEU|ARG|TRP|VAL|GLU|TYR)|(GLUTAMINE|GLUTAMIC ACID|LEUCINE|VALINE|ISOLEUCINE|LYSINE|ALANINE|GLYCINE|ASPARTATE|METHIONINE|THREONINE|HISTIDINE|ASPARTIC ACID|ARGININE|ASPARAGINE|TRYPTOPHAN|PROLINE|PHENYLALANINE|CYSTEINE|SERINE|GLUTAMATE|TYROSINE)) at residue (?P<pos>[1-9][0-9]*)(?=([.,\s)\]\'":;\-?!/]|$))
# PPOS (WRES-->MRES
(^|[\s\(\[\'"/,\-])(?P<pos>[1-9][0-9]*) \((?P<wt_res>(CYS|ILE|SER|GLN|MET|ASN|PRO|LYS|ASP|THR|PHE|ALA|GLY|HIS|LEU|ARG|TRP|VAL|GLU|TYR)|(GLUTAMINE|GLUTAMIC ACID|LEUCINE|VALINE|ISOLEUCINE|LYSINE|ALANINE|GLYCINE|ASPARTATE|METHIONINE|THREONINE|HISTIDINE|ASPARTIC ACID|ARGININE|ASPARAGINE|TRYPTOPHAN|PROLINE|PHENYLALANINE|CYSTEINE|SERINE|GLUTAMATE|TYROSINE))-->(?P<mut_res>(CYS|ILE|SER|GLN|MET|ASN|PRO|LYS|ASP|THR|PHE|ALA|GLY|HIS|LEU|ARG|TRP|VAL|GLU|TYR)|(GLUTAMINE|GLUTAMIC ACID|LEUCINE|VALINE|ISOLEUCINE|LYSINE|ALANINE|GLYCINE|ASPARTATE|METHIONINE|THREONINE|HISTIDINE|ASPARTIC ACID|ARGININE|ASPARAGINE|TRYPTOPHAN|PROLINE|PHENYLALANINE|CYSTEINE|SERINE|GLUTAMATE|TYROSINE))(?=([.,\s)\]\'":;\-?!/]|$))
# PPOS(bPOS)WRES-->MRES
(^|[\s\(\[\'"/,\-])(?P<pos>[1-9][0-9]*)\(b([1-9][0-9]*)\)(?P<wt_res>(CYS|ILE|SER|GLN|MET|ASN|PRO|LYS|ASP|THR|PHE|ALA|GLY|HIS|LEU|ARG|TRP|VAL|GLU|TYR)|(GLUTAMINE|GLUTAMIC ACID|LEUCINE|VALINE|ISOLEUCINE|LYSINE|ALANINE|GLYCINE|ASPARTATE|METHIONINE|THREONINE|HISTIDINE|ASPARTIC ACID|ARGININE|ASPARAGINE|TRYPTOPHAN|PROLINE|PHENYLALANINE|CYSTEINE|SERINE|GLUTAMATE|TYROSINE))-->(?P<mut_res>(CYS|ILE|SER|GLN|MET|ASN|PRO|LYS|ASP|THR|PHE|ALA|GLY|HIS|LEU|ARG|TRP|VAL|GLU|TYR)|(GLUTAMINE|GLUTAMIC ACID|LEUCINE|VALINE|ISOLEUCINE|LYSINE|ALANINE|GLYCINE|ASPARTATE|METHIONINE|THREONINE|HISTIDINE|ASPARTIC ACID|ARGININE|ASPARAGINE|TRYPTOPHAN|PROLINE|PHENYLALANINE|CYSTEINE|SERINE|GLUTAMATE|TYROSINE))(?=([.,\s)\]\'":;\-?!/]|$))
# PPOS(hPOS)WRES-->MRES
(^|[\s\(\[\'"/,\-])(?P<pos>[1-9][0-9]*)\(h([1-9][0-9]*)\)(?P<wt_res>(CYS|ILE|SER|GLN|MET|ASN|PRO|LYS|ASP|THR|PHE|ALA|GLY|HIS|LEU|ARG|TRP|VAL|GLU|TYR)|(GLUTAMINE|GLUTAMIC ACID|LEUCINE|VALINE|ISOLEUCINE|LYSINE|ALANINE|GLYCINE|ASPARTATE|METHIONINE|THREONINE|HISTIDINE|ASPARTIC ACID|ARGININE|ASPARAGINE|TRYPTOPHAN|PROLINE|PHENYLALANINE|CYSTEINE|SERINE|GLUTAMATE|TYROSINE))-->(?P<mut_res>(CYS|ILE|SER|GLN|MET|ASN|PRO|LYS|ASP|THR|PHE|ALA|GLY|HIS|LEU|ARG|TRP|VAL|GLU|TYR)|(GLUTAMINE|GLUTAMIC ACID|LEUCINE|VALINE|ISOLEUCINE|LYSINE|ALANINE|GLYCINE|ASPARTATE|METHIONINE|THREONINE|HISTIDINE|ASPARTIC ACID|ARGININE|ASPARAGINE|TRYPTOPHAN|PROLINE|PHENYLALANINE|CYSTEINE|SERINE|GLUTAMATE|TYROSINE))(?=([.,\s)\]\'":;\-?!/]|$))
# PPOS(gPOS)WRES-->MRES
(^|[\s\(\[\'"/,\-])(?P<pos>[1-9][0-9]*)\(g([1-9][0-9]*)\)(?P<wt_res>(CYS|ILE|SER|GLN|MET|ASN|PRO|LYS|ASP|THR|PHE|ALA|GLY|HIS|LEU|ARG|TRP|VAL|GLU|TYR)|(GLUTAMINE|GLUTAMIC ACID|LEUCINE|VALINE|ISOLEUCINE|LYSINE|ALANINE|GLYCINE|ASPARTATE|METHIONINE|THREONINE|HISTIDINE|ASPARTIC ACID|ARGININE|ASPARAGINE|TRYPTOPHAN|PROLINE|PHENYLALANINE|CYSTEINE|SERINE|GLUTAMATE|TYROSINE))-->(?P<mut_res>(CYS|ILE|SER|GLN|MET|ASN|PRO|LYS|ASP|THR|PHE|ALA|GLY|HIS|LEU|ARG|TRP|VAL|GLU|TYR)|(GLUTAMINE|GLUTAMIC ACID|LEUCINE|VALINE|ISOLEUCINE|LYSINE|ALANINE|GLYCINE|ASPARTATE|METHIONINE|THREONINE|HISTIDINE|ASPARTIC ACID|ARGININE|ASPARAGINE|TRYPTOPHAN|PROLINE|PHENYLALANINE|CYSTEINE|SERINE|GLUTAMATE|TYROSINE))(?=([.,\s)\]\'":;\-?!/]|$))
# WRES-PPOS was replaced by MRES
(^|[\s\(\[\'"/,\-])(?P<wt_res>(CYS|ILE|SER|GLN|MET|ASN|PRO|LYS|ASP|THR|PHE|ALA|GLY|HIS|LEU|ARG|TRP|VAL|GLU|TYR)|(GLUTAMINE|GLUTAMIC ACID|LEUCINE|VALINE|ISOLEUCINE|LYSINE|ALANINE|GLYCINE|ASPARTATE|METHIONINE|THREONINE|HISTIDINE|ASPARTIC ACID|ARGININE|ASPARAGINE|TRYPTOPHAN|PROLINE|PHENYLALANINE|CYSTEINE|SERINE|GLUTAMATE|TYROSINE))-(?P<pos>[1-9][0-9]*) was replaced by (?P<mut_res>(CYS|ILE|SER|GLN|MET|ASN|PRO|LYS|ASP|THR|PHE|ALA|GLY|HIS|LEU|ARG|TRP|VAL|GLU|TYR)|(GLUTAMINE|GLUTAMIC ACID|LEUCINE|VALINE|ISOLEUCINE|LYSINE|ALANINE|GLYCINE|ASPARTATE|METHIONINE|THREONINE|HISTIDINE|ASPARTIC ACID|ARGININE|ASPARAGINE|TRYPTOPHAN|PROLINE|PHENYLALANINE|CYSTEINE|SERINE|GLUTAMATE|TYROSINE))(?=([.,\s)\]\'":;\-?!/]|$))
# WRES(PPOS) --> MRES
(^|[\s\(\[\'"/,\-])(?P<wt_res>(CYS|ILE|SER|GLN|MET|ASN|PRO|LYS|ASP|THR|PHE|ALA|GLY|HIS|LEU|ARG|TRP|VAL|GLU|TYR)|(GLUTAMINE|GLUTAMIC ACID|LEUCINE|VALINE|ISOLEUCINE|LYSINE|ALANINE|GLYCINE|ASPARTATE|METHIONINE|THREONINE|HISTIDINE|ASPARTIC ACID|ARGININE|ASPARAGINE|TRYPTOPHAN|PROLINE|PHENYLALANINE|CYSTEINE|SERINE|GLUTAMATE|TYROSINE))\((?P<pos>[1-9][0-9]*)\) --> (?P<mut_res>(CYS|ILE|SER|GLN|MET|ASN|PRO|LYS|ASP|THR|PHE|ALA|GLY|HIS|LEU|ARG|TRP|VAL|GLU|TYR)|(GLUTAMINE|GLUTAMIC ACID|LEUCINE|VALINE|ISOLEUCINE|LYSINE|ALANINE|GLYCINE|ASPARTATE|METHIONINE|THREONINE|HISTIDINE|ASPARTIC ACID|ARGININE|ASPARAGINE|TRYPTOPHAN|PROLINE|PHENYLALANINE|CYSTEINE|SERINE|GLUTAMATE|TYROSINE))(?=([.,\s)\]\'":;\-?!/]|$))
# PPOS WRES --> MRES
(^|[\s\(\[\'"/,\-])(?P<pos>[1-9][0-9]*) (?P<wt_res>(CYS|ILE|SER|GLN|MET|ASN|PRO|LYS|ASP|THR|PHE|ALA|GLY|HIS|LEU|ARG|TRP|VAL|GLU|TYR)|(GLUTAMINE|GLUTAMIC ACID|LEUCINE|VALINE|ISOLEUCINE|LYSINE|ALANINE|GLYCINE|ASPARTATE|METHIONINE|THREONINE|HISTIDINE|ASPARTIC ACID|ARGININE|ASPARAGINE|TRYPTOPHAN|PROLINE|PHENYLALANINE|CYSTEINE|SERINE|GLUTAMATE|TYROSINE)) --> (?P<mut_res>(CYS|ILE|SER|GLN|MET|ASN|PRO|LYS|ASP|THR|PHE|ALA|GLY|HIS|LEU|ARG|TRP|VAL|GLU|TYR)|(GLUTAMINE|GLUTAMIC ACID|LEUCINE|VALINE|ISOLEUCINE|LYSINE|ALANINE|GLYCINE|ASPARTATE|METHIONINE|THREONINE|HISTIDINE|ASPARTIC ACID|ARGININE|ASPARAGINE|TRYPTOPHAN|PROLINE|PHENYLALANINE|CYSTEINE|SERINE|GLUTAMATE|TYROSINE))(?=([.,\s)\]\'":;\-?!/]|$))
# WRES to MRES at codon PPOS
(^|[\s\(\[\'"/,\-])(?P<wt_res>(CYS|ILE|SER|GLN|MET|ASN|PRO|LYS|ASP|THR|PHE|ALA|GLY|HIS|LEU|ARG|TRP|VAL|GLU|TYR)|(GLUTAMINE|GLUTAMIC ACID|LEUCINE|VALINE|ISOLEUCINE|LYSINE|ALANINE|GLYCINE|ASPARTATE|METHIONINE|THREONINE|HISTIDINE|ASPARTIC ACID|ARGININE|ASPARAGINE|TRYPTOPHAN|PROLINE|PHENYLALANINE|CYSTEINE|SERINE|GLUTAMATE|TYROSINE)) to (?P<mut_res>(CYS|ILE|SER|GLN|MET|ASN|PRO|LYS|ASP|THR|PHE|ALA|GLY|HIS|LEU|ARG|TRP|VAL|GLU|TYR)|(GLUTAMINE|GLUTAMIC ACID|LEUCINE|VALINE|ISOLEUCINE|LYSINE|ALANINE|GLYCINE|ASPARTATE|METHIONINE|THREONINE|HISTIDINE|ASPARTIC ACID|ARGININE|ASPARAGINE|TRYPTOPHAN|PROLINE|PHENYLALANINE|CYSTEINE|SERINE|GLUTAMATE|TYROSINE)) at codon (?P<pos>[1-9][0-9]*)(?=([.,\s)\]\'":;\-?!/]|$))
# WRESPPOS]MRES
(^|[\s\(\[\'"/,\-])(?P<wt_res>(CYS|ILE|SER|GLN|MET|ASN|PRO|LYS|ASP|THR|PHE|ALA|GLY|HIS|LEU|ARG|TRP|VAL|GLU|TYR)|(GLUTAMINE|GLUTAMIC ACID|LEUCINE|VALINE|ISOLEUCINE|LYSINE|ALANINE|GLYCINE|ASPARTATE|METHIONINE|THREONINE|HISTIDINE|ASPARTIC ACID|ARGININE|ASPARAGINE|TRYPTOPHAN|PROLINE|PHENYLALANINE|CYSTEINE|SERINE|GLUTAMATE|TYROSINE))(?P<pos>[1-9][0-9]*)\](?P<mut_res>(CYS|ILE|SER|GLN|MET|ASN|PRO|LYS|ASP|THR|PHE|ALA|GLY|HIS|LEU|ARG|TRP|VAL|GLU|TYR)|(GLUTAMINE|GLUTAMIC ACID|LEUCINE|VALINE|ISOLEUCINE|LYSINE|ALANINE|GLYCINE|ASPARTATE|METHIONINE|THREONINE|HISTIDINE|ASPARTIC ACID|ARGININE|ASPARAGINE|TRYPTOPHAN|PROLINE|PHENYLALANINE|CYSTEINE|SERINE|GLUTAMATE|TYROSINE))(?=([.,\s)\]\'":;\-?!/]|$))
# MRES for WRES at codon PPOS
(^|[\s\(\[\'"/,\-])(?P<mut_res>(CYS|ILE|SER|GLN|MET|ASN|PRO|LYS|ASP|THR|PHE|ALA|GLY|HIS|LEU|ARG|TRP|VAL|GLU|TYR)|(GLUTAMINE|GLUTAMIC ACID|LEUCINE|VALINE|ISOLEUCINE|LYSINE|ALANINE|GLYCINE|ASPARTATE|METHIONINE|THREONINE|HISTIDINE|ASPARTIC ACID|ARGININE|ASPARAGINE|TRYPTOPHAN|PROLINE|PHENYLALANINE|CYSTEINE|SERINE|GLUTAMATE|TYROSINE)) for (?P<wt_res>(CYS|ILE|SER|GLN|MET|ASN|PRO|LYS|ASP|THR|PHE|ALA|GLY|HIS|LEU|ARG|TRP|VAL|GLU|TYR)|(GLUTAMINE|GLUTAMIC ACID|LEUCINE|VALINE|ISOLEUCINE|LYSINE|ALANINE|GLYCINE|ASPARTATE|METHIONINE|THREONINE|HISTIDINE|ASPARTIC ACID|ARGININE|ASPARAGINE|TRYPTOPHAN|PROLINE|PHENYLALANINE|CYSTEINE|SERINE|GLUTAMATE|TYROSINE)) at codon (?P<pos>[1-9][0-9]*)(?=([.,\s)\]\'":;\-?!/]|$))
# PPOS(aPOS)WRES-->MRES
(^|[\s\(\[\'"/,\-])(?P<pos>[1-9][0-9]*)\(a([1-9][0-9]*)\)(?P<wt_res>(CYS|ILE|SER|GLN|MET|ASN|PRO|LYS|ASP|THR|PHE|ALA|GLY|HIS|LEU|ARG|TRP|VAL|GLU|TYR)|(GLUTAMINE|GLUTAMIC ACID|LEUCINE|VALINE|ISOLEUCINE|LYSINE|ALANINE|GLYCINE|ASPARTATE|METHIONINE|THREONINE|HISTIDINE|ASPARTIC ACID|ARGININE|ASPARAGINE|TRYPTOPHAN|PROLINE|PHENYLALANINE|CYSTEINE|SERINE|GLUTAMATE|TYROSINE))-->(?P<mut_res>(CYS|ILE|SER|GLN|MET|ASN|PRO|LYS|ASP|THR|PHE|ALA|GLY|HIS|LEU|ARG|TRP|VAL|GLU|TYR)|(GLUTAMINE|GLUTAMIC ACID|LEUCINE|VALINE|ISOLEUCINE|LYSINE|ALANINE|GLYCINE|ASPARTATE|METHIONINE|THREONINE|HISTIDINE|ASPARTIC ACID|ARGININE|ASPARAGINE|TRYPTOPHAN|PROLINE|PHENYLALANINE|CYSTEINE|SERINE|GLUTAMATE|TYROSINE))(?=([.,\s)\]\'":;\-?!/]|$))
# WRES-to-MRES substitution at position PPOS
(^|[\s\(\[\'"/,\-])(?P<wt_res>(CYS|ILE|SER|GLN|MET|ASN|PRO|LYS|ASP|THR|PHE|ALA|GLY|HIS|LEU|ARG|TRP|VAL|GLU|TYR)|(GLUTAMINE|GLUTAMIC ACID|LEUCINE|VALINE|ISOLEUCINE|LYSINE|ALANINE|GLYCINE|ASPARTATE|METHIONINE|THREONINE|HISTIDINE|ASPARTIC ACID|ARGININE|ASPARAGINE|TRYPTOPHAN|PROLINE|PHENYLALANINE|CYSTEINE|SERINE|GLUTAMATE|TYROSINE))-to-(?P<mut_res>(CYS|ILE|SER|GLN|MET|ASN|PRO|LYS|ASP|THR|PHE|ALA|GLY|HIS|LEU|ARG|TRP|VAL|GLU|TYR)|(GLUTAMINE|GLUTAMIC ACID|LEUCINE|VALINE|ISOLEUCINE|LYSINE|ALANINE|GLYCINE|ASPARTATE|METHIONINE|THREONINE|HISTIDINE|ASPARTIC ACID|ARGININE|ASPARAGINE|TRYPTOPHAN|PROLINE|PHENYLALANINE|CYSTEINE|SERINE|GLUTAMATE|TYROSINE)) substitution at position (?P<pos>[1-9][0-9]*)(?=([.,\s)\]\'":;\-?!/]|$))
# WRES at position PPOS to MRES
(^|[\s\(\[\'"/,\-])(?P<wt_res>(CYS|ILE|SER|GLN|MET|ASN|PRO|LYS|ASP|THR|PHE|ALA|GLY|HIS|LEU|ARG|TRP|VAL|GLU|TYR)|(GLUTAMINE|GLUTAMIC ACID|LEUCINE|VALINE|ISOLEUCINE|LYSINE|ALANINE|GLYCINE|ASPARTATE|METHIONINE|THREONINE|HISTIDINE|ASPARTIC ACID|ARGININE|ASPARAGINE|TRYPTOPHAN|PROLINE|PHENYLALANINE|CYSTEINE|SERINE|GLUTAMATE|TYROSINE)) at position (?P<pos>[1-9][0-9]*) to (?P<mut_res>(CYS|ILE|SER|GLN|MET|ASN|PRO|LYS|ASP|THR|PHE|ALA|GLY|HIS|LEU|ARG|TRP|VAL|GLU|TYR)|(GLUTAMINE|GLUTAMIC ACID|LEUCINE|VALINE|ISOLEUCINE|LYSINE|ALANINE|GLYCINE|ASPARTATE|METHIONINE|THREONINE|HISTIDINE|ASPARTIC ACID|ARGININE|ASPARAGINE|TRYPTOPHAN|PROLINE|PHENYLALANINE|CYSTEINE|SERINE|GLUTAMATE|TYROSINE))(?=([.,\s)\]\'":;\-?!/]|$))
# PPOSWRES----MRES
(^|[\s\(\[\'"/,\-])(?P<pos>[1-9][0-9]*)(?P<wt_res>(CYS|ILE|SER|GLN|MET|ASN|PRO|LYS|ASP|THR|PHE|ALA|GLY|HIS|LEU|ARG|TRP|VAL|GLU|TYR)|(GLUTAMINE|GLUTAMIC ACID|LEUCINE|VALINE|ISOLEUCINE|LYSINE|ALANINE|GLYCINE|ASPARTATE|METHIONINE|THREONINE|HISTIDINE|ASPARTIC ACID|ARGININE|ASPARAGINE|TRYPTOPHAN|PROLINE|PHENYLALANINE|CYSTEINE|SERINE|GLUTAMATE|TYROSINE))----(?P<mut_res>(CYS|ILE|SER|GLN|MET|ASN|PRO|LYS|ASP|THR|PHE|ALA|GLY|HIS|LEU|ARG|TRP|VAL|GLU|TYR)|(GLUTAMINE|GLUTAMIC ACID|LEUCINE|VALINE|ISOLEUCINE|LYSINE|ALANINE|GLYCINE|ASPARTATE|METHIONINE|THREONINE|HISTIDINE|ASPARTIC ACID|ARGININE|ASPARAGINE|TRYPTOPHAN|PROLINE|PHENYLALANINE|CYSTEINE|SERINE|GLUTAMATE|TYROSINE))(?=([.,\s)\]\'":;\-?!/]|$))
# PPOS(ePOS)WRES-->MRES
(^|[\s\(\[\'"/,\-])(?P<pos>[1-9][0-9]*)\(e([1-9][0-9]*)\)(?P<wt_res>(CYS|ILE|SER|GLN|MET|ASN|PRO|LYS|ASP|THR|PHE|ALA|GLY|HIS|LEU|ARG|TRP|VAL|GLU|TYR)|(GLUTAMINE|GLUTAMIC ACID|LEUCINE|VALINE|ISOLEUCINE|LYSINE|ALANINE|GLYCINE|ASPARTATE|METHIONINE|THREONINE|HISTIDINE|ASPARTIC ACID|ARGININE|ASPARAGINE|TRYPTOPHAN|PROLINE|PHENYLALANINE|CYSTEINE|SERINE|GLUTAMATE|TYROSINE))-->(?P<mut_res>(CYS|ILE|SER|GLN|MET|ASN|PRO|LYS|ASP|THR|PHE|ALA|GLY|HIS|LEU|ARG|TRP|VAL|GLU|TYR)|(GLUTAMINE|GLUTAMIC ACID|LEUCINE|VALINE|ISOLEUCINE|LYSINE|ALANINE|GLYCINE|ASPARTATE|METHIONINE|THREONINE|HISTIDINE|ASPARTIC ACID|ARGININE|ASPARAGINE|TRYPTOPHAN|PROLINE|PHENYLALANINE|CYSTEINE|SERINE|GLUTAMATE|TYROSINE))(?=([.,\s)\]\'":;\-?!/]|$))
# WRES-PPOS-to-MRES
(^|[\s\(\[\'"/,\-])(?P<wt_res>(CYS|ILE|SER|GLN|MET|ASN|PRO|LYS|ASP|THR|PHE|ALA|GLY|HIS|LEU|ARG|TRP|VAL|GLU|TYR)|(GLUTAMINE|GLUTAMIC ACID|LEUCINE|VALINE|ISOLEUCINE|LYSINE|ALANINE|GLYCINE|ASPARTATE|METHIONINE|THREONINE|HISTIDINE|ASPARTIC ACID|ARGININE|ASPARAGINE|TRYPTOPHAN|PROLINE|PHENYLALANINE|CYSTEINE|SERINE|GLUTAMATE|TYROSINE))-(?P<pos>[1-9][0-9]*)-to-(?P<mut_res>(CYS|ILE|SER|GLN|MET|ASN|PRO|LYS|ASP|THR|PHE|ALA|GLY|HIS|LEU|ARG|TRP|VAL|GLU|TYR)|(GLUTAMINE|GLUTAMIC ACID|LEUCINE|VALINE|ISOLEUCINE|LYSINE|ALANINE|GLYCINE|ASPARTATE|METHIONINE|THREONINE|HISTIDINE|ASPARTIC ACID|ARGININE|ASPARAGINE|TRYPTOPHAN|PROLINE|PHENYLALANINE|CYSTEINE|SERINE|GLUTAMATE|TYROSINE))(?=([.,\s)\]\'":;\-?!/]|$))
# WRES at position PPOS by MRES
(^|[\s\(\[\'"/,\-])(?P<wt_res>(CYS|ILE|SER|GLN|MET|ASN|PRO|LYS|ASP|THR|PHE|ALA|GLY|HIS|LEU|ARG|TRP|VAL|GLU|TYR)|(GLUTAMINE|GLUTAMIC ACID|LEUCINE|VALINE|ISOLEUCINE|LYSINE|ALANINE|GLYCINE|ASPARTATE|METHIONINE|THREONINE|HISTIDINE|ASPARTIC ACID|ARGININE|ASPARAGINE|TRYPTOPHAN|PROLINE|PHENYLALANINE|CYSTEINE|SERINE|GLUTAMATE|TYROSINE)) at position (?P<pos>[1-9][0-9]*) by (?P<mut_res>(CYS|ILE|SER|GLN|MET|ASN|PRO|LYS|ASP|THR|PHE|ALA|GLY|HIS|LEU|ARG|TRP|VAL|GLU|TYR)|(GLUTAMINE|GLUTAMIC ACID|LEUCINE|VALINE|ISOLEUCINE|LYSINE|ALANINE|GLYCINE|ASPARTATE|METHIONINE|THREONINE|HISTIDINE|ASPARTIC ACID|ARGININE|ASPARAGINE|TRYPTOPHAN|PROLINE|PHENYLALANINE|CYSTEINE|SERINE|GLUTAMATE|TYROSINE))(?=([.,\s)\]\'":;\-?!/]|$))
# MRES for WRES substitution at position PPOS
(^|[\s\(\[\'"/,\-])(?P<mut_res>(CYS|ILE|SER|GLN|MET|ASN|PRO|LYS|ASP|THR|PHE|ALA|GLY|HIS|LEU|ARG|TRP|VAL|GLU|TYR)|(GLUTAMINE|GLUTAMIC ACID|LEUCINE|VALINE|ISOLEUCINE|LYSINE|ALANINE|GLYCINE|ASPARTATE|METHIONINE|THREONINE|HISTIDINE|ASPARTIC ACID|ARGININE|ASPARAGINE|TRYPTOPHAN|PROLINE|PHENYLALANINE|CYSTEINE|SERINE|GLUTAMATE|TYROSINE)) for (?P<wt_res>(CYS|ILE|SER|GLN|MET|ASN|PRO|LYS|ASP|THR|PHE|ALA|GLY|HIS|LEU|ARG|TRP|VAL|GLU|TYR)|(GLUTAMINE|GLUTAMIC ACID|LEUCINE|VALINE|ISOLEUCINE|LYSINE|ALANINE|GLYCINE|ASPARTATE|METHIONINE|THREONINE|HISTIDINE|ASPARTIC ACID|ARGININE|ASPARAGINE|TRYPTOPHAN|PROLINE|PHENYLALANINE|CYSTEINE|SERINE|GLUTAMATE|TYROSINE)) substitution at position (?P<pos>[1-9][0-9]*)(?=([.,\s)\]\'":;\-?!/]|$))
# MRES for WRES at amino acid PPOS
(^|[\s\(\[\'"/,\-])(?P<mut_res>(CYS|ILE|SER|GLN|MET|ASN|PRO|LYS|ASP|THR|PHE|ALA|GLY|HIS|LEU|ARG|TRP|VAL|GLU|TYR)|(GLUTAMINE|GLUTAMIC ACID|LEUCINE|VALINE|ISOLEUCINE|LYSINE|ALANINE|GLYCINE|ASPARTATE|METHIONINE|THREONINE|HISTIDINE|ASPARTIC ACID|ARGININE|ASPARAGINE|TRYPTOPHAN|PROLINE|PHENYLALANINE|CYSTEINE|SERINE|GLUTAMATE|TYROSINE)) for (?P<wt_res>(CYS|ILE|SER|GLN|MET|ASN|PRO|LYS|ASP|THR|PHE|ALA|GLY|HIS|LEU|ARG|TRP|VAL|GLU|TYR)|(GLUTAMINE|GLUTAMIC ACID|LEUCINE|VALINE|ISOLEUCINE|LYSINE|ALANINE|GLYCINE|ASPARTATE|METHIONINE|THREONINE|HISTIDINE|ASPARTIC ACID|ARGININE|ASPARAGINE|TRYPTOPHAN|PROLINE|PHENYLALANINE|CYSTEINE|SERINE|GLUTAMATE|TYROSINE)) at amino acid (?P<pos>[1-9][0-9]*)(?=([.,\s)\]\'":;\-?!/]|$))
# PPOS (WRES----MRES
(^|[\s\(\[\'"/,\-])(?P<pos>[1-9][0-9]*) \((?P<wt_res>(CYS|ILE|SER|GLN|MET|ASN|PRO|LYS|ASP|THR|PHE|ALA|GLY|HIS|LEU|ARG|TRP|VAL|GLU|TYR)|(GLUTAMINE|GLUTAMIC ACID|LEUCINE|VALINE|ISOLEUCINE|LYSINE|ALANINE|GLYCINE|ASPARTATE|METHIONINE|THREONINE|HISTIDINE|ASPARTIC ACID|ARGININE|ASPARAGINE|TRYPTOPHAN|PROLINE|PHENYLALANINE|CYSTEINE|SERINE|GLUTAMATE|TYROSINE))----(?P<mut_res>(CYS|ILE|SER|GLN|MET|ASN|PRO|LYS|ASP|THR|PHE|ALA|GLY|HIS|LEU|ARG|TRP|VAL|GLU|TYR)|(GLUTAMINE|GLUTAMIC ACID|LEUCINE|VALINE|ISOLEUCINE|LYSINE|ALANINE|GLYCINE|ASPARTATE|METHIONINE|THREONINE|HISTIDINE|ASPARTIC ACID|ARGININE|ASPARAGINE|TRYPTOPHAN|PROLINE|PHENYLALANINE|CYSTEINE|SERINE|GLUTAMATE|TYROSINE))(?=([.,\s)\]\'":;\-?!/]|$))
# WRES to MRES substitution at residue PPOS
(^|[\s\(\[\'"/,\-])(?P<wt_res>(CYS|ILE|SER|GLN|MET|ASN|PRO|LYS|ASP|THR|PHE|ALA|GLY|HIS|LEU|ARG|TRP|VAL|GLU|TYR)|(GLUTAMINE|GLUTAMIC ACID|LEUCINE|VALINE|ISOLEUCINE|LYSINE|ALANINE|GLYCINE|ASPARTATE|METHIONINE|THREONINE|HISTIDINE|ASPARTIC ACID|ARGININE|ASPARAGINE|TRYPTOPHAN|PROLINE|PHENYLALANINE|CYSTEINE|SERINE|GLUTAMATE|TYROSINE)) to (?P<mut_res>(CYS|ILE|SER|GLN|MET|ASN|PRO|LYS|ASP|THR|PHE|ALA|GLY|HIS|LEU|ARG|TRP|VAL|GLU|TYR)|(GLUTAMINE|GLUTAMIC ACID|LEUCINE|VALINE|ISOLEUCINE|LYSINE|ALANINE|GLYCINE|ASPARTATE|METHIONINE|THREONINE|HISTIDINE|ASPARTIC ACID|ARGININE|ASPARAGINE|TRYPTOPHAN|PROLINE|PHENYLALANINE|CYSTEINE|SERINE|GLUTAMATE|TYROSINE)) substitution at residue (?P<pos>[1-9][0-9]*)(?=([.,\s)\]\'":;\-?!/]|$))
# WRESPPOS with RES or MRES
(^|[\s\(\[\'"/,\-])(?P<wt_res>(CYS|ILE|SER|GLN|MET|ASN|PRO|LYS|ASP|THR|PHE|ALA|GLY|HIS|LEU|ARG|TRP|VAL|GLU|TYR)|(GLUTAMINE|GLUTAMIC ACID|LEUCINE|VALINE|ISOLEUCINE|LYSINE|ALANINE|GLYCINE|ASPARTATE|METHIONINE|THREONINE|HISTIDINE|ASPARTIC ACID|ARGININE|ASPARAGINE|TRYPTOPHAN|PROLINE|PHENYLALANINE|CYSTEINE|SERINE|GLUTAMATE|TYROSINE))(?P<pos>[1-9][0-9]*) with (CYS|ILE|SER|GLN|MET|ASN|PRO|LYS|ASP|THR|PHE|ALA|GLY|HIS|LEU|ARG|TRP|VAL|GLU|TYR|GLUTAMINE|GLUTAMIC ACID|LEUCINE|VALINE|ISOLEUCINE|LYSINE|ALANINE|GLYCINE|ASPARTATE|METHIONINE|THREONINE|HISTIDINE|ASPARTIC ACID|ARGININE|ASPARAGINE|TRYPTOPHAN|PROLINE|PHENYLALANINE|CYSTEINE|SERINE|GLUTAMATE|TYROSINE) or (?P<mut_res>(CYS|ILE|SER|GLN|MET|ASN|PRO|LYS|ASP|THR|PHE|ALA|GLY|HIS|LEU|ARG|TRP|VAL|GLU|TYR)|(GLUTAMINE|GLUTAMIC ACID|LEUCINE|VALINE|ISOLEUCINE|LYSINE|ALANINE|GLYCINE|ASPARTATE|METHIONINE|THREONINE|HISTIDINE|ASPARTIC ACID|ARGININE|ASPARAGINE|TRYPTOPHAN|PROLINE|PHENYLALANINE|CYSTEINE|SERINE|GLUTAMATE|TYROSINE))(?=([.,\s)\]\'":;\-?!/]|$))
# WRESPPOS was replaced by MRES
(^|[\s\(\[\'"/,\-])(?P<wt_res>(CYS|ILE|SER|GLN|MET|ASN|PRO|LYS|ASP|THR|PHE|ALA|GLY|HIS|LEU|ARG|TRP|VAL|GLU|TYR)|(GLUTAMINE|GLUTAMIC ACID|LEUCINE|VALINE|ISOLEUCINE|LYSINE|ALANINE|GLYCINE|ASPARTATE|METHIONINE|THREONINE|HISTIDINE|ASPARTIC ACID|ARGININE|ASPARAGINE|TRYPTOPHAN|PROLINE|PHENYLALANINE|CYSTEINE|SERINE|GLUTAMATE|TYROSINE))(?P<pos>[1-9][0-9]*) was replaced by (?P<mut_res>(CYS|ILE|SER|GLN|MET|ASN|PRO|LYS|ASP|THR|PHE|ALA|GLY|HIS|LEU|ARG|TRP|VAL|GLU|TYR)|(GLUTAMINE|GLUTAMIC ACID|LEUCINE|VALINE|ISOLEUCINE|LYSINE|ALANINE|GLYCINE|ASPARTATE|METHIONINE|THREONINE|HISTIDINE|ASPARTIC ACID|ARGININE|ASPARAGINE|TRYPTOPHAN|PROLINE|PHENYLALANINE|CYSTEINE|SERINE|GLUTAMATE|TYROSINE))(?=([.,\s)\]\'":;\-?!/]|$))
# WRESPPOS and RESPOS with MRES
(^|[\s\(\[\'"/,\-])(?P<wt_res>(CYS|ILE|SER|GLN|MET|ASN|PRO|LYS|ASP|THR|PHE|ALA|GLY|HIS|LEU|ARG|TRP|VAL|GLU|TYR)|(GLUTAMINE|GLUTAMIC ACID|LEUCINE|VALINE|ISOLEUCINE|LYSINE|ALANINE|GLYCINE|ASPARTATE|METHIONINE|THREONINE|HISTIDINE|ASPARTIC ACID|ARGININE|ASPARAGINE|TRYPTOPHAN|PROLINE|PHENYLALANINE|CYSTEINE|SERINE|GLUTAMATE|TYROSINE))(?P<pos>[1-9][0-9]*) and (CYS|ILE|SER|GLN|MET|ASN|PRO|LYS|ASP|THR|PHE|ALA|GLY|HIS|LEU|ARG|TRP|VAL|GLU|TYR|GLUTAMINE|GLUTAMIC ACID|LEUCINE|VALINE|ISOLEUCINE|LYSINE|ALANINE|GLYCINE|ASPARTATE|METHIONINE|THREONINE|HISTIDINE|ASPARTIC ACID|ARGININE|ASPARAGINE|TRYPTOPHAN|PROLINE|PHENYLALANINE|CYSTEINE|SERINE|GLUTAMATE|TYROSINE)([1-9][0-9]*) with (?P<mut_res>(CYS|ILE|SER|GLN|MET|ASN|PRO|LYS|ASP|THR|PHE|ALA|GLY|HIS|LEU|ARG|TRP|VAL|GLU|TYR)|(GLUTAMINE|GLUTAMIC ACID|LEUCINE|VALINE|ISOLEUCINE|LYSINE|ALANINE|GLYCINE|ASPARTATE|METHIONINE|THREONINE|HISTIDINE|ASPARTIC ACID|ARGININE|ASPARAGINE|TRYPTOPHAN|PROLINE|PHENYLALANINE|CYSTEINE|SERINE|GLUTAMATE|TYROSINE))(?=([.,\s)\]\'":;\-?!/]|$))
# WRESPPOS and RESPOS to MRES
(^|[\s\(\[\'"/,\-])(?P<wt_res>(CYS|ILE|SER|GLN|MET|ASN|PRO|LYS|ASP|THR|PHE|ALA|GLY|HIS|LEU|ARG|TRP|VAL|GLU|TYR)|(GLUTAMINE|GLUTAMIC ACID|LEUCINE|VALINE|ISOLEUCINE|LYSINE|ALANINE|GLYCINE|ASPARTATE|METHIONINE|THREONINE|HISTIDINE|ASPARTIC ACID|ARGININE|ASPARAGINE|TRYPTOPHAN|PROLINE|PHENYLALANINE|CYSTEINE|SERINE|GLUTAMATE|TYROSINE))(?P<pos>[1-9][0-9]*) and (CYS|ILE|SER|GLN|MET|ASN|PRO|LYS|ASP|THR|PHE|ALA|GLY|HIS|LEU|ARG|TRP|VAL|GLU|TYR|GLUTAMINE|GLUTAMIC ACID|LEUCINE|VALINE|ISOLEUCINE|LYSINE|ALANINE|GLYCINE|ASPARTATE|METHIONINE|THREONINE|HISTIDINE|ASPARTIC ACID|ARGININE|ASPARAGINE|TRYPTOPHAN|PROLINE|PHENYLALANINE|CYSTEINE|SERINE|GLUTAMATE|TYROSINE)([1-9][0-9]*) to (?P<mut_res>(CYS|ILE|SER|GLN|MET|ASN|PRO|LYS|ASP|THR|PHE|ALA|GLY|HIS|LEU|ARG|TRP|VAL|GLU|TYR)|(GLUTAMINE|GLUTAMIC ACID|LEUCINE|VALINE|ISOLEUCINE|LYSINE|ALANINE|GLYCINE|ASPARTATE|METHIONINE|THREONINE|HISTIDINE|ASPARTIC ACID|ARGININE|ASPARAGINE|TRYPTOPHAN|PROLINE|PHENYLALANINE|CYSTEINE|SERINE|GLUTAMATE|TYROSINE))(?=([.,\s)\]\'":;\-?!/]|$))
# WRES-PPOS with RES or MRES
(^|[\s\(\[\'"/,\-])(?P<wt_res>(CYS|ILE|SER|GLN|MET|ASN|PRO|LYS|ASP|THR|PHE|ALA|GLY|HIS|LEU|ARG|TRP|VAL|GLU|TYR)|(GLUTAMINE|GLUTAMIC ACID|LEUCINE|VALINE|ISOLEUCINE|LYSINE|ALANINE|GLYCINE|ASPARTATE|METHIONINE|THREONINE|HISTIDINE|ASPARTIC ACID|ARGININE|ASPARAGINE|TRYPTOPHAN|PROLINE|PHENYLALANINE|CYSTEINE|SERINE|GLUTAMATE|TYROSINE))-(?P<pos>[1-9][0-9]*) with (CYS|ILE|SER|GLN|MET|ASN|PRO|LYS|ASP|THR|PHE|ALA|GLY|HIS|LEU|ARG|TRP|VAL|GLU|TYR|GLUTAMINE|GLUTAMIC ACID|LEUCINE|VALINE|ISOLEUCINE|LYSINE|ALANINE|GLYCINE|ASPARTATE|METHIONINE|THREONINE|HISTIDINE|ASPARTIC ACID|ARGININE|ASPARAGINE|TRYPTOPHAN|PROLINE|PHENYLALANINE|CYSTEINE|SERINE|GLUTAMATE|TYROSINE) or (?P<mut_res>(CYS|ILE|SER|GLN|MET|ASN|PRO|LYS|ASP|THR|PHE|ALA|GLY|HIS|LEU|ARG|TRP|VAL|GLU|TYR)|(GLUTAMINE|GLUTAMIC ACID|LEUCINE|VALINE|ISOLEUCINE|LYSINE|ALANINE|GLYCINE|ASPARTATE|METHIONINE|THREONINE|HISTIDINE|ASPARTIC ACID|ARGININE|ASPARAGINE|TRYPTOPHAN|PROLINE|PHENYLALANINE|CYSTEINE|SERINE|GLUTAMATE|TYROSINE))(?=([.,\s)\]\'":;\-?!/]|$))
# PPOS(bPOS)WRES----MRES
(^|[\s\(\[\'"/,\-])(?P<pos>[1-9][0-9]*)\(b([1-9][0-9]*)\)(?P<wt_res>(CYS|ILE|SER|GLN|MET|ASN|PRO|LYS|ASP|THR|PHE|ALA|GLY|HIS|LEU|ARG|TRP|VAL|GLU|TYR)|(GLUTAMINE|GLUTAMIC ACID|LEUCINE|VALINE|ISOLEUCINE|LYSINE|ALANINE|GLYCINE|ASPARTATE|METHIONINE|THREONINE|HISTIDINE|ASPARTIC ACID|ARGININE|ASPARAGINE|TRYPTOPHAN|PROLINE|PHENYLALANINE|CYSTEINE|SERINE|GLUTAMATE|TYROSINE))----(?P<mut_res>(CYS|ILE|SER|GLN|MET|ASN|PRO|LYS|ASP|THR|PHE|ALA|GLY|HIS|LEU|ARG|TRP|VAL|GLU|TYR)|(GLUTAMINE|GLUTAMIC ACID|LEUCINE|VALINE|ISOLEUCINE|LYSINE|ALANINE|GLYCINE|ASPARTATE|METHIONINE|THREONINE|HISTIDINE|ASPARTIC ACID|ARGININE|ASPARAGINE|TRYPTOPHAN|PROLINE|PHENYLALANINE|CYSTEINE|SERINE|GLUTAMATE|TYROSINE))(?=([.,\s)\]\'":;\-?!/]|$))
# WRES-PPOS with a MRES
(^|[\s\(\[\'"/,\-])(?P<wt_res>(CYS|ILE|SER|GLN|MET|ASN|PRO|LYS|ASP|THR|PHE|ALA|GLY|HIS|LEU|ARG|TRP|VAL|GLU|TYR)|(GLUTAMINE|GLUTAMIC ACID|LEUCINE|VALINE|ISOLEUCINE|LYSINE|ALANINE|GLYCINE|ASPARTATE|METHIONINE|THREONINE|HISTIDINE|ASPARTIC ACID|ARGININE|ASPARAGINE|TRYPTOPHAN|PROLINE|PHENYLALANINE|CYSTEINE|SERINE|GLUTAMATE|TYROSINE))-(?P<pos>[1-9][0-9]*) with (a|an){0,1} (?P<mut_res>(CYS|ILE|SER|GLN|MET|ASN|PRO|LYS|ASP|THR|PHE|ALA|GLY|HIS|LEU|ARG|TRP|VAL|GLU|TYR)|(GLUTAMINE|GLUTAMIC ACID|LEUCINE|VALINE|ISOLEUCINE|LYSINE|ALANINE|GLYCINE|ASPARTATE|METHIONINE|THREONINE|HISTIDINE|ASPARTIC ACID|ARGININE|ASPARAGINE|TRYPTOPHAN|PROLINE|PHENYLALANINE|CYSTEINE|SERINE|GLUTAMATE|TYROSINE))(?=([.,\s)\]\'":;\-?!/]|$))
# WRES-PPOS to RES or MRES
(^|[\s\(\[\'"/,\-])(?P<wt_res>(CYS|ILE|SER|GLN|MET|ASN|PRO|LYS|ASP|THR|PHE|ALA|GLY|HIS|LEU|ARG|TRP|VAL|GLU|TYR)|(GLUTAMINE|GLUTAMIC ACID|LEUCINE|VALINE|ISOLEUCINE|LYSINE|ALANINE|GLYCINE|ASPARTATE|METHIONINE|THREONINE|HISTIDINE|ASPARTIC ACID|ARGININE|ASPARAGINE|TRYPTOPHAN|PROLINE|PHENYLALANINE|CYSTEINE|SERINE|GLUTAMATE|TYROSINE))-(?P<pos>[1-9][0-9]*) to (CYS|ILE|SER|GLN|MET|ASN|PRO|LYS|ASP|THR|PHE|ALA|GLY|HIS|LEU|ARG|TRP|VAL|GLU|TYR|GLUTAMINE|GLUTAMIC ACID|LEUCINE|VALINE|ISOLEUCINE|LYSINE|ALANINE|GLYCINE|ASPARTATE|METHIONINE|THREONINE|HISTIDINE|ASPARTIC ACID|ARGININE|ASPARAGINE|TRYPTOPHAN|PROLINE|PHENYLALANINE|CYSTEINE|SERINE|GLUTAMATE|TYROSINE) or (?P<mut_res>(CYS|ILE|SER|GLN|MET|ASN|PRO|LYS|ASP|THR|PHE|ALA|GLY|HIS|LEU|ARG|TRP|VAL|GLU|TYR)|(GLUTAMINE|GLUTAMIC ACID|LEUCINE|VALINE|ISOLEUCINE|LYSINE|ALANINE|GLYCINE|ASPARTATE|METHIONINE|THREONINE|HISTIDINE|ASPARTIC ACID|ARGININE|ASPARAGINE|TRYPTOPHAN|PROLINE|PHENYLALANINE|CYSTEINE|SERINE|GLUTAMATE|TYROSINE))(?=([.,\s)\]\'":;\-?!/]|$))
# WRES(PPOS) with MRES
(^|[\s\(\[\'"/,\-])(?P<wt_res>(CYS|ILE|SER|GLN|MET|ASN|PRO|LYS|ASP|THR|PHE|ALA|GLY|HIS|LEU|ARG|TRP|VAL|GLU|TYR)|(GLUTAMINE|GLUTAMIC ACID|LEUCINE|VALINE|ISOLEUCINE|LYSINE|ALANINE|GLYCINE|ASPARTATE|METHIONINE|THREONINE|HISTIDINE|ASPARTIC ACID|ARGININE|ASPARAGINE|TRYPTOPHAN|PROLINE|PHENYLALANINE|CYSTEINE|SERINE|GLUTAMATE|TYROSINE))\((?P<pos>[1-9][0-9]*)\) with (?P<mut_res>(CYS|ILE|SER|GLN|MET|ASN|PRO|LYS|ASP|THR|PHE|ALA|GLY|HIS|LEU|ARG|TRP|VAL|GLU|TYR)|(GLUTAMINE|GLUTAMIC ACID|LEUCINE|VALINE|ISOLEUCINE|LYSINE|ALANINE|GLYCINE|ASPARTATE|METHIONINE|THREONINE|HISTIDINE|ASPARTIC ACID|ARGININE|ASPARAGINE|TRYPTOPHAN|PROLINE|PHENYLALANINE|CYSTEINE|SERINE|GLUTAMATE|TYROSINE))(?=([.,\s)\]\'":;\-?!/]|$))
# PPOSWRES --> MRES
(^|[\s\(\[\'"/,\-])(?P<pos>[1-9][0-9]*)(?P<wt_res>(CYS|ILE|SER|GLN|MET|ASN|PRO|LYS|ASP|THR|PHE|ALA|GLY|HIS|LEU|ARG|TRP|VAL|GLU|TYR)|(GLUTAMINE|GLUTAMIC ACID|LEUCINE|VALINE|ISOLEUCINE|LYSINE|ALANINE|GLYCINE|ASPARTATE|METHIONINE|THREONINE|HISTIDINE|ASPARTIC ACID|ARGININE|ASPARAGINE|TRYPTOPHAN|PROLINE|PHENYLALANINE|CYSTEINE|SERINE|GLUTAMATE|TYROSINE)) --> (?P<mut_res>(CYS|ILE|SER|GLN|MET|ASN|PRO|LYS|ASP|THR|PHE|ALA|GLY|HIS|LEU|ARG|TRP|VAL|GLU|TYR)|(GLUTAMINE|GLUTAMIC ACID|LEUCINE|VALINE|ISOLEUCINE|LYSINE|ALANINE|GLYCINE|ASPARTATE|METHIONINE|THREONINE|HISTIDINE|ASPARTIC ACID|ARGININE|ASPARAGINE|TRYPTOPHAN|PROLINE|PHENYLALANINE|CYSTEINE|SERINE|GLUTAMATE|TYROSINE))(?=([.,\s)\]\'":;\-?!/]|$))
# PPOS(ePOS)WRES----MRES
(^|[\s\(\[\'"/,\-])(?P<pos>[1-9][0-9]*)\(e([1-9][0-9]*)\)(?P<wt_res>(CYS|ILE|SER|GLN|MET|ASN|PRO|LYS|ASP|THR|PHE|ALA|GLY|HIS|LEU|ARG|TRP|VAL|GLU|TYR)|(GLUTAMINE|GLUTAMIC ACID|LEUCINE|VALINE|ISOLEUCINE|LYSINE|ALANINE|GLYCINE|ASPARTATE|METHIONINE|THREONINE|HISTIDINE|ASPARTIC ACID|ARGININE|ASPARAGINE|TRYPTOPHAN|PROLINE|PHENYLALANINE|CYSTEINE|SERINE|GLUTAMATE|TYROSINE))----(?P<mut_res>(CYS|ILE|SER|GLN|MET|ASN|PRO|LYS|ASP|THR|PHE|ALA|GLY|HIS|LEU|ARG|TRP|VAL|GLU|TYR)|(GLUTAMINE|GLUTAMIC ACID|LEUCINE|VALINE|ISOLEUCINE|LYSINE|ALANINE|GLYCINE|ASPARTATE|METHIONINE|THREONINE|HISTIDINE|ASPARTIC ACID|ARGININE|ASPARAGINE|TRYPTOPHAN|PROLINE|PHENYLALANINE|CYSTEINE|SERINE|GLUTAMATE|TYROSINE))(?=([.,\s)\]\'":;\-?!/]|$))
# WRESPPOS is replaced by MRES
(^|[\s\(\[\'"/,\-])(?P<wt_res>(CYS|ILE|SER|GLN|MET|ASN|PRO|LYS|ASP|THR|PHE|ALA|GLY|HIS|LEU|ARG|TRP|VAL|GLU|TYR)|(GLUTAMINE|GLUTAMIC ACID|LEUCINE|VALINE|ISOLEUCINE|LYSINE|ALANINE|GLYCINE|ASPARTATE|METHIONINE|THREONINE|HISTIDINE|ASPARTIC ACID|ARGININE|ASPARAGINE|TRYPTOPHAN|PROLINE|PHENYLALANINE|CYSTEINE|SERINE|GLUTAMATE|TYROSINE))(?P<pos>[1-9][0-9]*) is replaced by (?P<mut_res>(CYS|ILE|SER|GLN|MET|ASN|PRO|LYS|ASP|THR|PHE|ALA|GLY|HIS|LEU|ARG|TRP|VAL|GLU|TYR)|(GLUTAMINE|GLUTAMIC ACID|LEUCINE|VALINE|ISOLEUCINE|LYSINE|ALANINE|GLYCINE|ASPARTATE|METHIONINE|THREONINE|HISTIDINE|ASPARTIC ACID|ARGININE|ASPARAGINE|TRYPTOPHAN|PROLINE|PHENYLALANINE|CYSTEINE|SERINE|GLUTAMATE|TYROSINE))(?=([.,\s)\]\'":;\-?!/]|$))
# WRES to MRES substitution at codon PPOS
(^|[\s\(\[\'"/,\-])(?P<wt_res>(CYS|ILE|SER|GLN|MET|ASN|PRO|LYS|ASP|THR|PHE|ALA|GLY|HIS|LEU|ARG|TRP|VAL|GLU|TYR)|(GLUTAMINE|GLUTAMIC ACID|LEUCINE|VALINE|ISOLEUCINE|LYSINE|ALANINE|GLYCINE|ASPARTATE|METHIONINE|THREONINE|HISTIDINE|ASPARTIC ACID|ARGININE|ASPARAGINE|TRYPTOPHAN|PROLINE|PHENYLALANINE|CYSTEINE|SERINE|GLUTAMATE|TYROSINE)) to (?P<mut_res>(CYS|ILE|SER|GLN|MET|ASN|PRO|LYS|ASP|THR|PHE|ALA|GLY|HIS|LEU|ARG|TRP|VAL|GLU|TYR)|(GLUTAMINE|GLUTAMIC ACID|LEUCINE|VALINE|ISOLEUCINE|LYSINE|ALANINE|GLYCINE|ASPARTATE|METHIONINE|THREONINE|HISTIDINE|ASPARTIC ACID|ARGININE|ASPARAGINE|TRYPTOPHAN|PROLINE|PHENYLALANINE|CYSTEINE|SERINE|GLUTAMATE|TYROSINE)) substitution at codon (?P<pos>[1-9][0-9]*)(?=([.,\s)\]\'":;\-?!/]|$))
# WRES to MRES mutation at position PPOS
(^|[\s\(\[\'"/,\-])(?P<wt_res>(CYS|ILE|SER|GLN|MET|ASN|PRO|LYS|ASP|THR|PHE|ALA|GLY|HIS|LEU|ARG|TRP|VAL|GLU|TYR)|(GLUTAMINE|GLUTAMIC ACID|LEUCINE|VALINE|ISOLEUCINE|LYSINE|ALANINE|GLYCINE|ASPARTATE|METHIONINE|THREONINE|HISTIDINE|ASPARTIC ACID|ARGININE|ASPARAGINE|TRYPTOPHAN|PROLINE|PHENYLALANINE|CYSTEINE|SERINE|GLUTAMATE|TYROSINE)) to (?P<mut_res>(CYS|ILE|SER|GLN|MET|ASN|PRO|LYS|ASP|THR|PHE|ALA|GLY|HIS|LEU|ARG|TRP|VAL|GLU|TYR)|(GLUTAMINE|GLUTAMIC ACID|LEUCINE|VALINE|ISOLEUCINE|LYSINE|ALANINE|GLYCINE|ASPARTATE|METHIONINE|THREONINE|HISTIDINE|ASPARTIC ACID|ARGININE|ASPARAGINE|TRYPTOPHAN|PROLINE|PHENYLALANINE|CYSTEINE|SERINE|GLUTAMATE|TYROSINE)) mutation at position (?P<pos>[1-9][0-9]*)(?=([.,\s)\]\'":;\-?!/]|$))
# WRES to MRES at residue PPOS
(^|[\s\(\[\'"/,\-])(?P<wt_res>(CYS|ILE|SER|GLN|MET|ASN|PRO|LYS|ASP|THR|PHE|ALA|GLY|HIS|LEU|ARG|TRP|VAL|GLU|TYR)|(GLUTAMINE|GLUTAMIC ACID|LEUCINE|VALINE|ISOLEUCINE|LYSINE|ALANINE|GLYCINE|ASPARTATE|METHIONINE|THREONINE|HISTIDINE|ASPARTIC ACID|ARGININE|ASPARAGINE|TRYPTOPHAN|PROLINE|PHENYLALANINE|CYSTEINE|SERINE|GLUTAMATE|TYROSINE)) to (?P<mut_res>(CYS|ILE|SER|GLN|MET|ASN|PRO|LYS|ASP|THR|PHE|ALA|GLY|HIS|LEU|ARG|TRP|VAL|GLU|TYR)|(GLUTAMINE|GLUTAMIC ACID|LEUCINE|VALINE|ISOLEUCINE|LYSINE|ALANINE|GLYCINE|ASPARTATE|METHIONINE|THREONINE|HISTIDINE|ASPARTIC ACID|ARGININE|ASPARAGINE|TRYPTOPHAN|PROLINE|PHENYLALANINE|CYSTEINE|SERINE|GLUTAMATE|TYROSINE)) at residue (?P<pos>[1-9][0-9]*)(?=([.,\s)\]\'":;\-?!/]|$))
# PPOS(ghPOS)WRES-->MRES
(^|[\s\(\[\'"/,\-])(?P<pos>[1-9][0-9]*)\(gh([1-9][0-9]*)\)(?P<wt_res>(CYS|ILE|SER|GLN|MET|ASN|PRO|LYS|ASP|THR|PHE|ALA|GLY|HIS|LEU|ARG|TRP|VAL|GLU|TYR)|(GLUTAMINE|GLUTAMIC ACID|LEUCINE|VALINE|ISOLEUCINE|LYSINE|ALANINE|GLYCINE|ASPARTATE|METHIONINE|THREONINE|HISTIDINE|ASPARTIC ACID|ARGININE|ASPARAGINE|TRYPTOPHAN|PROLINE|PHENYLALANINE|CYSTEINE|SERINE|GLUTAMATE|TYROSINE))-->(?P<mut_res>(CYS|ILE|SER|GLN|MET|ASN|PRO|LYS|ASP|THR|PHE|ALA|GLY|HIS|LEU|ARG|TRP|VAL|GLU|TYR)|(GLUTAMINE|GLUTAMIC ACID|LEUCINE|VALINE|ISOLEUCINE|LYSINE|ALANINE|GLYCINE|ASPARTATE|METHIONINE|THREONINE|HISTIDINE|ASPARTIC ACID|ARGININE|ASPARAGINE|TRYPTOPHAN|PROLINE|PHENYLALANINE|CYSTEINE|SERINE|GLUTAMATE|TYROSINE))(?=([.,\s)\]\'":;\-?!/]|$))
# WRES with MRES at position PPOS
(^|[\s\(\[\'"/,\-])(?P<wt_res>(CYS|ILE|SER|GLN|MET|ASN|PRO|LYS|ASP|THR|PHE|ALA|GLY|HIS|LEU|ARG|TRP|VAL|GLU|TYR)|(GLUTAMINE|GLUTAMIC ACID|LEUCINE|VALINE|ISOLEUCINE|LYSINE|ALANINE|GLYCINE|ASPARTATE|METHIONINE|THREONINE|HISTIDINE|ASPARTIC ACID|ARGININE|ASPARAGINE|TRYPTOPHAN|PROLINE|PHENYLALANINE|CYSTEINE|SERINE|GLUTAMATE|TYROSINE)) with (?P<mut_res>(CYS|ILE|SER|GLN|MET|ASN|PRO|LYS|ASP|THR|PHE|ALA|GLY|HIS|LEU|ARG|TRP|VAL|GLU|TYR)|(GLUTAMINE|GLUTAMIC ACID|LEUCINE|VALINE|ISOLEUCINE|LYSINE|ALANINE|GLYCINE|ASPARTATE|METHIONINE|THREONINE|HISTIDINE|ASPARTIC ACID|ARGININE|ASPARAGINE|TRYPTOPHAN|PROLINE|PHENYLALANINE|CYSTEINE|SERINE|GLUTAMATE|TYROSINE)) at position (?P<pos>[1-9][0-9]*)(?=([.,\s)\]\'":;\-?!/]|$))
# WRES PPOS --> MRES
(^|[\s\(\[\'"/,\-])(?P<wt_res>(CYS|ILE|SER|GLN|MET|ASN|PRO|LYS|ASP|THR|PHE|ALA|GLY|HIS|LEU|ARG|TRP|VAL|GLU|TYR)|(GLUTAMINE|GLUTAMIC ACID|LEUCINE|VALINE|ISOLEUCINE|LYSINE|ALANINE|GLYCINE|ASPARTATE|METHIONINE|THREONINE|HISTIDINE|ASPARTIC ACID|ARGININE|ASPARAGINE|TRYPTOPHAN|PROLINE|PHENYLALANINE|CYSTEINE|SERINE|GLUTAMATE|TYROSINE)) (?P<pos>[1-9][0-9]*) --> (?P<mut_res>(CYS|ILE|SER|GLN|MET|ASN|PRO|LYS|ASP|THR|PHE|ALA|GLY|HIS|LEU|ARG|TRP|VAL|GLU|TYR)|(GLUTAMINE|GLUTAMIC ACID|LEUCINE|VALINE|ISOLEUCINE|LYSINE|ALANINE|GLYCINE|ASPARTATE|METHIONINE|THREONINE|HISTIDINE|ASPARTIC ACID|ARGININE|ASPARAGINE|TRYPTOPHAN|PROLINE|PHENYLALANINE|CYSTEINE|SERINE|GLUTAMATE|TYROSINE))(?=([.,\s)\]\'":;\-?!/]|$))
# PPOSWRES to MRES
(^|[\s\(\[\'"/,\-])(?P<pos>[1-9][0-9]*)(?P<wt_res>(CYS|ILE|SER|GLN|MET|ASN|PRO|LYS|ASP|THR|PHE|ALA|GLY|HIS|LEU|ARG|TRP|VAL|GLU|TYR)|(GLUTAMINE|GLUTAMIC ACID|LEUCINE|VALINE|ISOLEUCINE|LYSINE|ALANINE|GLYCINE|ASPARTATE|METHIONINE|THREONINE|HISTIDINE|ASPARTIC ACID|ARGININE|ASPARAGINE|TRYPTOPHAN|PROLINE|PHENYLALANINE|CYSTEINE|SERINE|GLUTAMATE|TYROSINE)) to (?P<mut_res>(CYS|ILE|SER|GLN|MET|ASN|PRO|LYS|ASP|THR|PHE|ALA|GLY|HIS|LEU|ARG|TRP|VAL|GLU|TYR)|(GLUTAMINE|GLUTAMIC ACID|LEUCINE|VALINE|ISOLEUCINE|LYSINE|ALANINE|GLYCINE|ASPARTATE|METHIONINE|THREONINE|HISTIDINE|ASPARTIC ACID|ARGININE|ASPARAGINE|TRYPTOPHAN|PROLINE|PHENYLALANINE|CYSTEINE|SERINE|GLUTAMATE|TYROSINE))(?=([.,\s)\]\'":;\-?!/]|$))
# PPOS(hPOS)WRES----MRES
(^|[\s\(\[\'"/,\-])(?P<pos>[1-9][0-9]*)\(h([1-9][0-9]*)\)(?P<wt_res>(CYS|ILE|SER|GLN|MET|ASN|PRO|LYS|ASP|THR|PHE|ALA|GLY|HIS|LEU|ARG|TRP|VAL|GLU|TYR)|(GLUTAMINE|GLUTAMIC ACID|LEUCINE|VALINE|ISOLEUCINE|LYSINE|ALANINE|GLYCINE|ASPARTATE|METHIONINE|THREONINE|HISTIDINE|ASPARTIC ACID|ARGININE|ASPARAGINE|TRYPTOPHAN|PROLINE|PHENYLALANINE|CYSTEINE|SERINE|GLUTAMATE|TYROSINE))----(?P<mut_res>(CYS|ILE|SER|GLN|MET|ASN|PRO|LYS|ASP|THR|PHE|ALA|GLY|HIS|LEU|ARG|TRP|VAL|GLU|TYR)|(GLUTAMINE|GLUTAMIC ACID|LEUCINE|VALINE|ISOLEUCINE|LYSINE|ALANINE|GLYCINE|ASPARTATE|METHIONINE|THREONINE|HISTIDINE|ASPARTIC ACID|ARGININE|ASPARAGINE|TRYPTOPHAN|PROLINE|PHENYLALANINE|CYSTEINE|SERINE|GLUTAMATE|TYROSINE))(?=([.,\s)\]\'":;\-?!/]|$))
# PPOS (bPOS) WRES replaced by MRES
(^|[\s\(\[\'"/,\-])(?P<pos>[1-9][0-9]*) \(b([1-9][0-9]*)\) (?P<wt_res>(CYS|ILE|SER|GLN|MET|ASN|PRO|LYS|ASP|THR|PHE|ALA|GLY|HIS|LEU|ARG|TRP|VAL|GLU|TYR)|(GLUTAMINE|GLUTAMIC ACID|LEUCINE|VALINE|ISOLEUCINE|LYSINE|ALANINE|GLYCINE|ASPARTATE|METHIONINE|THREONINE|HISTIDINE|ASPARTIC ACID|ARGININE|ASPARAGINE|TRYPTOPHAN|PROLINE|PHENYLALANINE|CYSTEINE|SERINE|GLUTAMATE|TYROSINE)) replaced by (?P<mut_res>(CYS|ILE|SER|GLN|MET|ASN|PRO|LYS|ASP|THR|PHE|ALA|GLY|HIS|LEU|ARG|TRP|VAL|GLU|TYR)|(GLUTAMINE|GLUTAMIC ACID|LEUCINE|VALINE|ISOLEUCINE|LYSINE|ALANINE|GLYCINE|ASPARTATE|METHIONINE|THREONINE|HISTIDINE|ASPARTIC ACID|ARGININE|ASPARAGINE|TRYPTOPHAN|PROLINE|PHENYLALANINE|CYSTEINE|SERINE|GLUTAMATE|TYROSINE))(?=([.,\s)\]\'":;\-?!/]|$))
# WRESPPOS into MRES
(^|[\s\(\[\'"/,\-])(?P<wt_res>(CYS|ILE|SER|GLN|MET|ASN|PRO|LYS|ASP|THR|PHE|ALA|GLY|HIS|LEU|ARG|TRP|VAL|GLU|TYR)|(GLUTAMINE|GLUTAMIC ACID|LEUCINE|VALINE|ISOLEUCINE|LYSINE|ALANINE|GLYCINE|ASPARTATE|METHIONINE|THREONINE|HISTIDINE|ASPARTIC ACID|ARGININE|ASPARAGINE|TRYPTOPHAN|PROLINE|PHENYLALANINE|CYSTEINE|SERINE|GLUTAMATE|TYROSINE))(?P<pos>[1-9][0-9]*) into (?P<mut_res>(CYS|ILE|SER|GLN|MET|ASN|PRO|LYS|ASP|THR|PHE|ALA|GLY|HIS|LEU|ARG|TRP|VAL|GLU|TYR)|(GLUTAMINE|GLUTAMIC ACID|LEUCINE|VALINE|ISOLEUCINE|LYSINE|ALANINE|GLYCINE|ASPARTATE|METHIONINE|THREONINE|HISTIDINE|ASPARTIC ACID|ARGININE|ASPARAGINE|TRYPTOPHAN|PROLINE|PHENYLALANINE|CYSTEINE|SERINE|GLUTAMATE|TYROSINE))(?=([.,\s)\]\'":;\-?!/]|$))
# WRES-for-MRES substitution at position PPOS
(^|[\s\(\[\'"/,\-])(?P<wt_res>(CYS|ILE|SER|GLN|MET|ASN|PRO|LYS|ASP|THR|PHE|ALA|GLY|HIS|LEU|ARG|TRP|VAL|GLU|TYR)|(GLUTAMINE|GLUTAMIC ACID|LEUCINE|VALINE|ISOLEUCINE|LYSINE|ALANINE|GLYCINE|ASPARTATE|METHIONINE|THREONINE|HISTIDINE|ASPARTIC ACID|ARGININE|ASPARAGINE|TRYPTOPHAN|PROLINE|PHENYLALANINE|CYSTEINE|SERINE|GLUTAMATE|TYROSINE))-for-(?P<mut_res>(CYS|ILE|SER|GLN|MET|ASN|PRO|LYS|ASP|THR|PHE|ALA|GLY|HIS|LEU|ARG|TRP|VAL|GLU|TYR)|(GLUTAMINE|GLUTAMIC ACID|LEUCINE|VALINE|ISOLEUCINE|LYSINE|ALANINE|GLYCINE|ASPARTATE|METHIONINE|THREONINE|HISTIDINE|ASPARTIC ACID|ARGININE|ASPARAGINE|TRYPTOPHAN|PROLINE|PHENYLALANINE|CYSTEINE|SERINE|GLUTAMATE|TYROSINE)) substitution at position (?P<pos>[1-9][0-9]*)(?=([.,\s)\]\'":;\-?!/]|$))
# WRES-PPOS and RES-POS to MRES
(^|[\s\(\[\'"/,\-])(?P<wt_res>(CYS|ILE|SER|GLN|MET|ASN|PRO|LYS|ASP|THR|PHE|ALA|GLY|HIS|LEU|ARG|TRP|VAL|GLU|TYR)|(GLUTAMINE|GLUTAMIC ACID|LEUCINE|VALINE|ISOLEUCINE|LYSINE|ALANINE|GLYCINE|ASPARTATE|METHIONINE|THREONINE|HISTIDINE|ASPARTIC ACID|ARGININE|ASPARAGINE|TRYPTOPHAN|PROLINE|PHENYLALANINE|CYSTEINE|SERINE|GLUTAMATE|TYROSINE))-(?P<pos>[1-9][0-9]*) and (CYS|ILE|SER|GLN|MET|ASN|PRO|LYS|ASP|THR|PHE|ALA|GLY|HIS|LEU|ARG|TRP|VAL|GLU|TYR|GLUTAMINE|GLUTAMIC ACID|LEUCINE|VALINE|ISOLEUCINE|LYSINE|ALANINE|GLYCINE|ASPARTATE|METHIONINE|THREONINE|HISTIDINE|ASPARTIC ACID|ARGININE|ASPARAGINE|TRYPTOPHAN|PROLINE|PHENYLALANINE|CYSTEINE|SERINE|GLUTAMATE|TYROSINE)-([1-9][0-9]*) to (?P<mut_res>(CYS|ILE|SER|GLN|MET|ASN|PRO|LYS|ASP|THR|PHE|ALA|GLY|HIS|LEU|ARG|TRP|VAL|GLU|TYR)|(GLUTAMINE|GLUTAMIC ACID|LEUCINE|VALINE|ISOLEUCINE|LYSINE|ALANINE|GLYCINE|ASPARTATE|METHIONINE|THREONINE|HISTIDINE|ASPARTIC ACID|ARGININE|ASPARAGINE|TRYPTOPHAN|PROLINE|PHENYLALANINE|CYSTEINE|SERINE|GLUTAMATE|TYROSINE))(?=([.,\s)\]\'":;\-?!/]|$))
# WRES to MRES substitution at amino acid PPOS
(^|[\s\(\[\'"/,\-])(?P<wt_res>(CYS|ILE|SER|GLN|MET|ASN|PRO|LYS|ASP|THR|PHE|ALA|GLY|HIS|LEU|ARG|TRP|VAL|GLU|TYR)|(GLUTAMINE|GLUTAMIC ACID|LEUCINE|VALINE|ISOLEUCINE|LYSINE|ALANINE|GLYCINE|ASPARTATE|METHIONINE|THREONINE|HISTIDINE|ASPARTIC ACID|ARGININE|ASPARAGINE|TRYPTOPHAN|PROLINE|PHENYLALANINE|CYSTEINE|SERINE|GLUTAMATE|TYROSINE)) to (?P<mut_res>(CYS|ILE|SER|GLN|MET|ASN|PRO|LYS|ASP|THR|PHE|ALA|GLY|HIS|LEU|ARG|TRP|VAL|GLU|TYR)|(GLUTAMINE|GLUTAMIC ACID|LEUCINE|VALINE|ISOLEUCINE|LYSINE|ALANINE|GLYCINE|ASPARTATE|METHIONINE|THREONINE|HISTIDINE|ASPARTIC ACID|ARGININE|ASPARAGINE|TRYPTOPHAN|PROLINE|PHENYLALANINE|CYSTEINE|SERINE|GLUTAMATE|TYROSINE)) substitution at amino acid (?P<pos>[1-9][0-9]*)(?=([.,\s)\]\'":;\-?!/]|$))
# WRES at position PPOS with MRES
(^|[\s\(\[\'"/,\-])(?P<wt_res>(CYS|ILE|SER|GLN|MET|ASN|PRO|LYS|ASP|THR|PHE|ALA|GLY|HIS|LEU|ARG|TRP|VAL|GLU|TYR)|(GLUTAMINE|GLUTAMIC ACID|LEUCINE|VALINE|ISOLEUCINE|LYSINE|ALANINE|GLYCINE|ASPARTATE|METHIONINE|THREONINE|HISTIDINE|ASPARTIC ACID|ARGININE|ASPARAGINE|TRYPTOPHAN|PROLINE|PHENYLALANINE|CYSTEINE|SERINE|GLUTAMATE|TYROSINE)) at position (?P<pos>[1-9][0-9]*) with (?P<mut_res>(CYS|ILE|SER|GLN|MET|ASN|PRO|LYS|ASP|THR|PHE|ALA|GLY|HIS|LEU|ARG|TRP|VAL|GLU|TYR)|(GLUTAMINE|GLUTAMIC ACID|LEUCINE|VALINE|ISOLEUCINE|LYSINE|ALANINE|GLYCINE|ASPARTATE|METHIONINE|THREONINE|HISTIDINE|ASPARTIC ACID|ARGININE|ASPARAGINE|TRYPTOPHAN|PROLINE|PHENYLALANINE|CYSTEINE|SERINE|GLUTAMATE|TYROSINE))(?=([.,\s)\]\'":;\-?!/]|$))
# WRES PPOS for MRES
(^|[\s\(\[\'"/,\-])(?P<wt_res>(CYS|ILE|SER|GLN|MET|ASN|PRO|LYS|ASP|THR|PHE|ALA|GLY|HIS|LEU|ARG|TRP|VAL|GLU|TYR)|(GLUTAMINE|GLUTAMIC ACID|LEUCINE|VALINE|ISOLEUCINE|LYSINE|ALANINE|GLYCINE|ASPARTATE|METHIONINE|THREONINE|HISTIDINE|ASPARTIC ACID|ARGININE|ASPARAGINE|TRYPTOPHAN|PROLINE|PHENYLALANINE|CYSTEINE|SERINE|GLUTAMATE|TYROSINE)) (?P<pos>[1-9][0-9]*) for (?P<mut_res>(CYS|ILE|SER|GLN|MET|ASN|PRO|LYS|ASP|THR|PHE|ALA|GLY|HIS|LEU|ARG|TRP|VAL|GLU|TYR)|(GLUTAMINE|GLUTAMIC ACID|LEUCINE|VALINE|ISOLEUCINE|LYSINE|ALANINE|GLYCINE|ASPARTATE|METHIONINE|THREONINE|HISTIDINE|ASPARTIC ACID|ARGININE|ASPARAGINE|TRYPTOPHAN|PROLINE|PHENYLALANINE|CYSTEINE|SERINE|GLUTAMATE|TYROSINE))(?=([.,\s)\]\'":;\-?!/]|$))
# PPOS(fPOS)WRES-->MRES
(^|[\s\(\[\'"/,\-])(?P<pos>[1-9][0-9]*)\(f([1-9][0-9]*)\)(?P<wt_res>(CYS|ILE|SER|GLN|MET|ASN|PRO|LYS|ASP|THR|PHE|ALA|GLY|HIS|LEU|ARG|TRP|VAL|GLU|TYR)|(GLUTAMINE|GLUTAMIC ACID|LEUCINE|VALINE|ISOLEUCINE|LYSINE|ALANINE|GLYCINE|ASPARTATE|METHIONINE|THREONINE|HISTIDINE|ASPARTIC ACID|ARGININE|ASPARAGINE|TRYPTOPHAN|PROLINE|PHENYLALANINE|CYSTEINE|SERINE|GLUTAMATE|TYROSINE))-->(?P<mut_res>(CYS|ILE|SER|GLN|MET|ASN|PRO|LYS|ASP|THR|PHE|ALA|GLY|HIS|LEU|ARG|TRP|VAL|GLU|TYR)|(GLUTAMINE|GLUTAMIC ACID|LEUCINE|VALINE|ISOLEUCINE|LYSINE|ALANINE|GLYCINE|ASPARTATE|METHIONINE|THREONINE|HISTIDINE|ASPARTIC ACID|ARGININE|ASPARAGINE|TRYPTOPHAN|PROLINE|PHENYLALANINE|CYSTEINE|SERINE|GLUTAMATE|TYROSINE))(?=([.,\s)\]\'":;\-?!/]|$))
# WRESPPOS to RES or MRES
(^|[\s\(\[\'"/,\-])(?P<wt_res>(CYS|ILE|SER|GLN|MET|ASN|PRO|LYS|ASP|THR|PHE|ALA|GLY|HIS|LEU|ARG|TRP|VAL|GLU|TYR)|(GLUTAMINE|GLUTAMIC ACID|LEUCINE|VALINE|ISOLEUCINE|LYSINE|ALANINE|GLYCINE|ASPARTATE|METHIONINE|THREONINE|HISTIDINE|ASPARTIC ACID|ARGININE|ASPARAGINE|TRYPTOPHAN|PROLINE|PHENYLALANINE|CYSTEINE|SERINE|GLUTAMATE|TYROSINE))(?P<pos>[1-9][0-9]*) to (CYS|ILE|SER|GLN|MET|ASN|PRO|LYS|ASP|THR|PHE|ALA|GLY|HIS|LEU|ARG|TRP|VAL|GLU|TYR|GLUTAMINE|GLUTAMIC ACID|LEUCINE|VALINE|ISOLEUCINE|LYSINE|ALANINE|GLYCINE|ASPARTATE|METHIONINE|THREONINE|HISTIDINE|ASPARTIC ACID|ARGININE|ASPARAGINE|TRYPTOPHAN|PROLINE|PHENYLALANINE|CYSTEINE|SERINE|GLUTAMATE|TYROSINE) or (?P<mut_res>(CYS|ILE|SER|GLN|MET|ASN|PRO|LYS|ASP|THR|PHE|ALA|GLY|HIS|LEU|ARG|TRP|VAL|GLU|TYR)|(GLUTAMINE|GLUTAMIC ACID|LEUCINE|VALINE|ISOLEUCINE|LYSINE|ALANINE|GLYCINE|ASPARTATE|METHIONINE|THREONINE|HISTIDINE|ASPARTIC ACID|ARGININE|ASPARAGINE|TRYPTOPHAN|PROLINE|PHENYLALANINE|CYSTEINE|SERINE|GLUTAMATE|TYROSINE))(?=([.,\s)\]\'":;\-?!/]|$))
# WRES PPOS to a MRES
(^|[\s\(\[\'"/,\-])(?P<wt_res>(CYS|ILE|SER|GLN|MET|ASN|PRO|LYS|ASP|THR|PHE|ALA|GLY|HIS|LEU|ARG|TRP|VAL|GLU|TYR)|(GLUTAMINE|GLUTAMIC ACID|LEUCINE|VALINE|ISOLEUCINE|LYSINE|ALANINE|GLYCINE|ASPARTATE|METHIONINE|THREONINE|HISTIDINE|ASPARTIC ACID|ARGININE|ASPARAGINE|TRYPTOPHAN|PROLINE|PHENYLALANINE|CYSTEINE|SERINE|GLUTAMATE|TYROSINE)) (?P<pos>[1-9][0-9]*) to (a|an){0,1} (?P<mut_res>(CYS|ILE|SER|GLN|MET|ASN|PRO|LYS|ASP|THR|PHE|ALA|GLY|HIS|LEU|ARG|TRP|VAL|GLU|TYR)|(GLUTAMINE|GLUTAMIC ACID|LEUCINE|VALINE|ISOLEUCINE|LYSINE|ALANINE|GLYCINE|ASPARTATE|METHIONINE|THREONINE|HISTIDINE|ASPARTIC ACID|ARGININE|ASPARAGINE|TRYPTOPHAN|PROLINE|PHENYLALANINE|CYSTEINE|SERINE|GLUTAMATE|TYROSINE))(?=([.,\s)\]\'":;\-?!/]|$))
# WRESPPOS was mutated to MRES
(^|[\s\(\[\'"/,\-])(?P<wt_res>(CYS|ILE|SER|GLN|MET|ASN|PRO|LYS|ASP|THR|PHE|ALA|GLY|HIS|LEU|ARG|TRP|VAL|GLU|TYR)|(GLUTAMINE|GLUTAMIC ACID|LEUCINE|VALINE|ISOLEUCINE|LYSINE|ALANINE|GLYCINE|ASPARTATE|METHIONINE|THREONINE|HISTIDINE|ASPARTIC ACID|ARGININE|ASPARAGINE|TRYPTOPHAN|PROLINE|PHENYLALANINE|CYSTEINE|SERINE|GLUTAMATE|TYROSINE))(?P<pos>[1-9][0-9]*) was mutated to (?P<mut_res>(CYS|ILE|SER|GLN|MET|ASN|PRO|LYS|ASP|THR|PHE|ALA|GLY|HIS|LEU|ARG|TRP|VAL|GLU|TYR)|(GLUTAMINE|GLUTAMIC ACID|LEUCINE|VALINE|ISOLEUCINE|LYSINE|ALANINE|GLYCINE|ASPARTATE|METHIONINE|THREONINE|HISTIDINE|ASPARTIC ACID|ARGININE|ASPARAGINE|TRYPTOPHAN|PROLINE|PHENYLALANINE|CYSTEINE|SERINE|GLUTAMATE|TYROSINE))(?=([.,\s)\]\'":;\-?!/]|$))
# WRESPPOS by a MRES
(^|[\s\(\[\'"/,\-])(?P<wt_res>(CYS|ILE|SER|GLN|MET|ASN|PRO|LYS|ASP|THR|PHE|ALA|GLY|HIS|LEU|ARG|TRP|VAL|GLU|TYR)|(GLUTAMINE|GLUTAMIC ACID|LEUCINE|VALINE|ISOLEUCINE|LYSINE|ALANINE|GLYCINE|ASPARTATE|METHIONINE|THREONINE|HISTIDINE|ASPARTIC ACID|ARGININE|ASPARAGINE|TRYPTOPHAN|PROLINE|PHENYLALANINE|CYSTEINE|SERINE|GLUTAMATE|TYROSINE))(?P<pos>[1-9][0-9]*) by (a|an){0,1} (?P<mut_res>(CYS|ILE|SER|GLN|MET|ASN|PRO|LYS|ASP|THR|PHE|ALA|GLY|HIS|LEU|ARG|TRP|VAL|GLU|TYR)|(GLUTAMINE|GLUTAMIC ACID|LEUCINE|VALINE|ISOLEUCINE|LYSINE|ALANINE|GLYCINE|ASPARTATE|METHIONINE|THREONINE|HISTIDINE|ASPARTIC ACID|ARGININE|ASPARAGINE|TRYPTOPHAN|PROLINE|PHENYLALANINE|CYSTEINE|SERINE|GLUTAMATE|TYROSINE))(?=([.,\s)\]\'":;\-?!/]|$))
# WRES-PPOS by RES or MRES
(^|[\s\(\[\'"/,\-])(?P<wt_res>(CYS|ILE|SER|GLN|MET|ASN|PRO|LYS|ASP|THR|PHE|ALA|GLY|HIS|LEU|ARG|TRP|VAL|GLU|TYR)|(GLUTAMINE|GLUTAMIC ACID|LEUCINE|VALINE|ISOLEUCINE|LYSINE|ALANINE|GLYCINE|ASPARTATE|METHIONINE|THREONINE|HISTIDINE|ASPARTIC ACID|ARGININE|ASPARAGINE|TRYPTOPHAN|PROLINE|PHENYLALANINE|CYSTEINE|SERINE|GLUTAMATE|TYROSINE))-(?P<pos>[1-9][0-9]*) by (CYS|ILE|SER|GLN|MET|ASN|PRO|LYS|ASP|THR|PHE|ALA|GLY|HIS|LEU|ARG|TRP|VAL|GLU|TYR|GLUTAMINE|GLUTAMIC ACID|LEUCINE|VALINE|ISOLEUCINE|LYSINE|ALANINE|GLYCINE|ASPARTATE|METHIONINE|THREONINE|HISTIDINE|ASPARTIC ACID|ARGININE|ASPARAGINE|TRYPTOPHAN|PROLINE|PHENYLALANINE|CYSTEINE|SERINE|GLUTAMATE|TYROSINE) or (?P<mut_res>(CYS|ILE|SER|GLN|MET|ASN|PRO|LYS|ASP|THR|PHE|ALA|GLY|HIS|LEU|ARG|TRP|VAL|GLU|TYR)|(GLUTAMINE|GLUTAMIC ACID|LEUCINE|VALINE|ISOLEUCINE|LYSINE|ALANINE|GLYCINE|ASPARTATE|METHIONINE|THREONINE|HISTIDINE|ASPARTIC ACID|ARGININE|ASPARAGINE|TRYPTOPHAN|PROLINE|PHENYLALANINE|CYSTEINE|SERINE|GLUTAMATE|TYROSINE))(?=([.,\s)\]\'":;\-?!/]|$))
# WRES-->MRES at position PPOS
(^|[\s\(\[\'"/,\-])(?P<wt_res>(CYS|ILE|SER|GLN|MET|ASN|PRO|LYS|ASP|THR|PHE|ALA|GLY|HIS|LEU|ARG|TRP|VAL|GLU|TYR)|(GLUTAMINE|GLUTAMIC ACID|LEUCINE|VALINE|ISOLEUCINE|LYSINE|ALANINE|GLYCINE|ASPARTATE|METHIONINE|THREONINE|HISTIDINE|ASPARTIC ACID|ARGININE|ASPARAGINE|TRYPTOPHAN|PROLINE|PHENYLALANINE|CYSTEINE|SERINE|GLUTAMATE|TYROSINE))-->(?P<mut_res>(CYS|ILE|SER|GLN|MET|ASN|PRO|LYS|ASP|THR|PHE|ALA|GLY|HIS|LEU|ARG|TRP|VAL|GLU|TYR)|(GLUTAMINE|GLUTAMIC ACID|LEUCINE|VALINE|ISOLEUCINE|LYSINE|ALANINE|GLYCINE|ASPARTATE|METHIONINE|THREONINE|HISTIDINE|ASPARTIC ACID|ARGININE|ASPARAGINE|TRYPTOPHAN|PROLINE|PHENYLALANINE|CYSTEINE|SERINE|GLUTAMATE|TYROSINE)) at position (?P<pos>[1-9][0-9]*)(?=([.,\s)\]\'":;\-?!/]|$))
# WRES(PPOS) by MRES
(^|[\s\(\[\'"/,\-])(?P<wt_res>(CYS|ILE|SER|GLN|MET|ASN|PRO|LYS|ASP|THR|PHE|ALA|GLY|HIS|LEU|ARG|TRP|VAL|GLU|TYR)|(GLUTAMINE|GLUTAMIC ACID|LEUCINE|VALINE|ISOLEUCINE|LYSINE|ALANINE|GLYCINE|ASPARTATE|METHIONINE|THREONINE|HISTIDINE|ASPARTIC ACID|ARGININE|ASPARAGINE|TRYPTOPHAN|PROLINE|PHENYLALANINE|CYSTEINE|SERINE|GLUTAMATE|TYROSINE))\((?P<pos>[1-9][0-9]*)\) by (?P<mut_res>(CYS|ILE|SER|GLN|MET|ASN|PRO|LYS|ASP|THR|PHE|ALA|GLY|HIS|LEU|ARG|TRP|VAL|GLU|TYR)|(GLUTAMINE|GLUTAMIC ACID|LEUCINE|VALINE|ISOLEUCINE|LYSINE|ALANINE|GLYCINE|ASPARTATE|METHIONINE|THREONINE|HISTIDINE|ASPARTIC ACID|ARGININE|ASPARAGINE|TRYPTOPHAN|PROLINE|PHENYLALANINE|CYSTEINE|SERINE|GLUTAMATE|TYROSINE))(?=([.,\s)\]\'":;\-?!/]|$))
# MRES instead of WRES at position PPOS
(^|[\s\(\[\'"/,\-])(?P<mut_res>(CYS|ILE|SER|GLN|MET|ASN|PRO|LYS|ASP|THR|PHE|ALA|GLY|HIS|LEU|ARG|TRP|VAL|GLU|TYR)|(GLUTAMINE|GLUTAMIC ACID|LEUCINE|VALINE|ISOLEUCINE|LYSINE|ALANINE|GLYCINE|ASPARTATE|METHIONINE|THREONINE|HISTIDINE|ASPARTIC ACID|ARGININE|ASPARAGINE|TRYPTOPHAN|PROLINE|PHENYLALANINE|CYSTEINE|SERINE|GLUTAMATE|TYROSINE)) instead of (?P<wt_res>(CYS|ILE|SER|GLN|MET|ASN|PRO|LYS|ASP|THR|PHE|ALA|GLY|HIS|LEU|ARG|TRP|VAL|GLU|TYR)|(GLUTAMINE|GLUTAMIC ACID|LEUCINE|VALINE|ISOLEUCINE|LYSINE|ALANINE|GLYCINE|ASPARTATE|METHIONINE|THREONINE|HISTIDINE|ASPARTIC ACID|ARGININE|ASPARAGINE|TRYPTOPHAN|PROLINE|PHENYLALANINE|CYSTEINE|SERINE|GLUTAMATE|TYROSINE)) at position (?P<pos>[1-9][0-9]*)(?=([.,\s)\]\'":;\-?!/]|$))
# WRES PPOS is replaced by MRES
(^|[\s\(\[\'"/,\-])(?P<wt_res>(CYS|ILE|SER|GLN|MET|ASN|PRO|LYS|ASP|THR|PHE|ALA|GLY|HIS|LEU|ARG|TRP|VAL|GLU|TYR)|(GLUTAMINE|GLUTAMIC ACID|LEUCINE|VALINE|ISOLEUCINE|LYSINE|ALANINE|GLYCINE|ASPARTATE|METHIONINE|THREONINE|HISTIDINE|ASPARTIC ACID|ARGININE|ASPARAGINE|TRYPTOPHAN|PROLINE|PHENYLALANINE|CYSTEINE|SERINE|GLUTAMATE|TYROSINE)) (?P<pos>[1-9][0-9]*) is replaced by (?P<mut_res>(CYS|ILE|SER|GLN|MET|ASN|PRO|LYS|ASP|THR|PHE|ALA|GLY|HIS|LEU|ARG|TRP|VAL|GLU|TYR)|(GLUTAMINE|GLUTAMIC ACID|LEUCINE|VALINE|ISOLEUCINE|LYSINE|ALANINE|GLYCINE|ASPARTATE|METHIONINE|THREONINE|HISTIDINE|ASPARTIC ACID|ARGININE|ASPARAGINE|TRYPTOPHAN|PROLINE|PHENYLALANINE|CYSTEINE|SERINE|GLUTAMATE|TYROSINE))(?=([.,\s)\]\'":;\-?!/]|$))
# PPOS WRES--MRES
(^|[\s\(\[\'"/,\-])(?P<pos>[1-9][0-9]*) (?P<wt_res>(CYS|ILE|SER|GLN|MET|ASN|PRO|LYS|ASP|THR|PHE|ALA|GLY|HIS|LEU|ARG|TRP|VAL|GLU|TYR)|(GLUTAMINE|GLUTAMIC ACID|LEUCINE|VALINE|ISOLEUCINE|LYSINE|ALANINE|GLYCINE|ASPARTATE|METHIONINE|THREONINE|HISTIDINE|ASPARTIC ACID|ARGININE|ASPARAGINE|TRYPTOPHAN|PROLINE|PHENYLALANINE|CYSTEINE|SERINE|GLUTAMATE|TYROSINE))--(?P<mut_res>(CYS|ILE|SER|GLN|MET|ASN|PRO|LYS|ASP|THR|PHE|ALA|GLY|HIS|LEU|ARG|TRP|VAL|GLU|TYR)|(GLUTAMINE|GLUTAMIC ACID|LEUCINE|VALINE|ISOLEUCINE|LYSINE|ALANINE|GLYCINE|ASPARTATE|METHIONINE|THREONINE|HISTIDINE|ASPARTIC ACID|ARGININE|ASPARAGINE|TRYPTOPHAN|PROLINE|PHENYLALANINE|CYSTEINE|SERINE|GLUTAMATE|TYROSINE))(?=([.,\s)\]\'":;\-?!/]|$))
# WRESPPOS was replaced with MRES
(^|[\s\(\[\'"/,\-])(?P<wt_res>(CYS|ILE|SER|GLN|MET|ASN|PRO|LYS|ASP|THR|PHE|ALA|GLY|HIS|LEU|ARG|TRP|VAL|GLU|TYR)|(GLUTAMINE|GLUTAMIC ACID|LEUCINE|VALINE|ISOLEUCINE|LYSINE|ALANINE|GLYCINE|ASPARTATE|METHIONINE|THREONINE|HISTIDINE|ASPARTIC ACID|ARGININE|ASPARAGINE|TRYPTOPHAN|PROLINE|PHENYLALANINE|CYSTEINE|SERINE|GLUTAMATE|TYROSINE))(?P<pos>[1-9][0-9]*) was replaced with (?P<mut_res>(CYS|ILE|SER|GLN|MET|ASN|PRO|LYS|ASP|THR|PHE|ALA|GLY|HIS|LEU|ARG|TRP|VAL|GLU|TYR)|(GLUTAMINE|GLUTAMIC ACID|LEUCINE|VALINE|ISOLEUCINE|LYSINE|ALANINE|GLYCINE|ASPARTATE|METHIONINE|THREONINE|HISTIDINE|ASPARTIC ACID|ARGININE|ASPARAGINE|TRYPTOPHAN|PROLINE|PHENYLALANINE|CYSTEINE|SERINE|GLUTAMATE|TYROSINE))(?=([.,\s)\]\'":;\-?!/]|$))
# WRESPPOS or RESPOS with MRES
(^|[\s\(\[\'"/,\-])(?P<wt_res>(CYS|ILE|SER|GLN|MET|ASN|PRO|LYS|ASP|THR|PHE|ALA|GLY|HIS|LEU|ARG|TRP|VAL|GLU|TYR)|(GLUTAMINE|GLUTAMIC ACID|LEUCINE|VALINE|ISOLEUCINE|LYSINE|ALANINE|GLYCINE|ASPARTATE|METHIONINE|THREONINE|HISTIDINE|ASPARTIC ACID|ARGININE|ASPARAGINE|TRYPTOPHAN|PROLINE|PHENYLALANINE|CYSTEINE|SERINE|GLUTAMATE|TYROSINE))(?P<pos>[1-9][0-9]*) or (CYS|ILE|SER|GLN|MET|ASN|PRO|LYS|ASP|THR|PHE|ALA|GLY|HIS|LEU|ARG|TRP|VAL|GLU|TYR|GLUTAMINE|GLUTAMIC ACID|LEUCINE|VALINE|ISOLEUCINE|LYSINE|ALANINE|GLYCINE|ASPARTATE|METHIONINE|THREONINE|HISTIDINE|ASPARTIC ACID|ARGININE|ASPARAGINE|TRYPTOPHAN|PROLINE|PHENYLALANINE|CYSTEINE|SERINE|GLUTAMATE|TYROSINE)([1-9][0-9]*) with (?P<mut_res>(CYS|ILE|SER|GLN|MET|ASN|PRO|LYS|ASP|THR|PHE|ALA|GLY|HIS|LEU|ARG|TRP|VAL|GLU|TYR)|(GLUTAMINE|GLUTAMIC ACID|LEUCINE|VALINE|ISOLEUCINE|LYSINE|ALANINE|GLYCINE|ASPARTATE|METHIONINE|THREONINE|HISTIDINE|ASPARTIC ACID|ARGININE|ASPARAGINE|TRYPTOPHAN|PROLINE|PHENYLALANINE|CYSTEINE|SERINE|GLUTAMATE|TYROSINE))(?=([.,\s)\]\'":;\-?!/]|$))
# WRESPPOS by RES or MRES
(^|[\s\(\[\'"/,\-])(?P<wt_res>(CYS|ILE|SER|GLN|MET|ASN|PRO|LYS|ASP|THR|PHE|ALA|GLY|HIS|LEU|ARG|TRP|VAL|GLU|TYR)|(GLUTAMINE|GLUTAMIC ACID|LEUCINE|VALINE|ISOLEUCINE|LYSINE|ALANINE|GLYCINE|ASPARTATE|METHIONINE|THREONINE|HISTIDINE|ASPARTIC ACID|ARGININE|ASPARAGINE|TRYPTOPHAN|PROLINE|PHENYLALANINE|CYSTEINE|SERINE|GLUTAMATE|TYROSINE))(?P<pos>[1-9][0-9]*) by (CYS|ILE|SER|GLN|MET|ASN|PRO|LYS|ASP|THR|PHE|ALA|GLY|HIS|LEU|ARG|TRP|VAL|GLU|TYR|GLUTAMINE|GLUTAMIC ACID|LEUCINE|VALINE|ISOLEUCINE|LYSINE|ALANINE|GLYCINE|ASPARTATE|METHIONINE|THREONINE|HISTIDINE|ASPARTIC ACID|ARGININE|ASPARAGINE|TRYPTOPHAN|PROLINE|PHENYLALANINE|CYSTEINE|SERINE|GLUTAMATE|TYROSINE) or (?P<mut_res>(CYS|ILE|SER|GLN|MET|ASN|PRO|LYS|ASP|THR|PHE|ALA|GLY|HIS|LEU|ARG|TRP|VAL|GLU|TYR)|(GLUTAMINE|GLUTAMIC ACID|LEUCINE|VALINE|ISOLEUCINE|LYSINE|ALANINE|GLYCINE|ASPARTATE|METHIONINE|THREONINE|HISTIDINE|ASPARTIC ACID|ARGININE|ASPARAGINE|TRYPTOPHAN|PROLINE|PHENYLALANINE|CYSTEINE|SERINE|GLUTAMATE|TYROSINE))(?=([.,\s)\]\'":;\-?!/]|$))
# WRES-to-MRES substitution at codon PPOS
(^|[\s\(\[\'"/,\-])(?P<wt_res>(CYS|ILE|SER|GLN|MET|ASN|PRO|LYS|ASP|THR|PHE|ALA|GLY|HIS|LEU|ARG|TRP|VAL|GLU|TYR)|(GLUTAMINE|GLUTAMIC ACID|LEUCINE|VALINE|ISOLEUCINE|LYSINE|ALANINE|GLYCINE|ASPARTATE|METHIONINE|THREONINE|HISTIDINE|ASPARTIC ACID|ARGININE|ASPARAGINE|TRYPTOPHAN|PROLINE|PHENYLALANINE|CYSTEINE|SERINE|GLUTAMATE|TYROSINE))-to-(?P<mut_res>(CYS|ILE|SER|GLN|MET|ASN|PRO|LYS|ASP|THR|PHE|ALA|GLY|HIS|LEU|ARG|TRP|VAL|GLU|TYR)|(GLUTAMINE|GLUTAMIC ACID|LEUCINE|VALINE|ISOLEUCINE|LYSINE|ALANINE|GLYCINE|ASPARTATE|METHIONINE|THREONINE|HISTIDINE|ASPARTIC ACID|ARGININE|ASPARAGINE|TRYPTOPHAN|PROLINE|PHENYLALANINE|CYSTEINE|SERINE|GLUTAMATE|TYROSINE)) substitution at codon (?P<pos>[1-9][0-9]*)(?=([.,\s)\]\'":;\-?!/]|$))
# WRES-PPOS for MRES
(^|[\s\(\[\'"/,\-])(?P<wt_res>(CYS|ILE|SER|GLN|MET|ASN|PRO|LYS|ASP|THR|PHE|ALA|GLY|HIS|LEU|ARG|TRP|VAL|GLU|TYR)|(GLUTAMINE|GLUTAMIC ACID|LEUCINE|VALINE|ISOLEUCINE|LYSINE|ALANINE|GLYCINE|ASPARTATE|METHIONINE|THREONINE|HISTIDINE|ASPARTIC ACID|ARGININE|ASPARAGINE|TRYPTOPHAN|PROLINE|PHENYLALANINE|CYSTEINE|SERINE|GLUTAMATE|TYROSINE))-(?P<pos>[1-9][0-9]*) for (?P<mut_res>(CYS|ILE|SER|GLN|MET|ASN|PRO|LYS|ASP|THR|PHE|ALA|GLY|HIS|LEU|ARG|TRP|VAL|GLU|TYR)|(GLUTAMINE|GLUTAMIC ACID|LEUCINE|VALINE|ISOLEUCINE|LYSINE|ALANINE|GLYCINE|ASPARTATE|METHIONINE|THREONINE|HISTIDINE|ASPARTIC ACID|ARGININE|ASPARAGINE|TRYPTOPHAN|PROLINE|PHENYLALANINE|CYSTEINE|SERINE|GLUTAMATE|TYROSINE))(?=([.,\s)\]\'":;\-?!/]|$))
# WRES PPOSMRES
(^|[\s\(\[\'"/,\-])(?P<wt_res>(CYS|ILE|SER|GLN|MET|ASN|PRO|LYS|ASP|THR|PHE|ALA|GLY|HIS|LEU|ARG|TRP|VAL|GLU|TYR)|(GLUTAMINE|GLUTAMIC ACID|LEUCINE|VALINE|ISOLEUCINE|LYSINE|ALANINE|GLYCINE|ASPARTATE|METHIONINE|THREONINE|HISTIDINE|ASPARTIC ACID|ARGININE|ASPARAGINE|TRYPTOPHAN|PROLINE|PHENYLALANINE|CYSTEINE|SERINE|GLUTAMATE|TYROSINE)) (?P<pos>[1-9][0-9]*)(?P<mut_res>(CYS|ILE|SER|GLN|MET|ASN|PRO|LYS|ASP|THR|PHE|ALA|GLY|HIS|LEU|ARG|TRP|VAL|GLU|TYR)|(GLUTAMINE|GLUTAMIC ACID|LEUCINE|VALINE|ISOLEUCINE|LYSINE|ALANINE|GLYCINE|ASPARTATE|METHIONINE|THREONINE|HISTIDINE|ASPARTIC ACID|ARGININE|ASPARAGINE|TRYPTOPHAN|PROLINE|PHENYLALANINE|CYSTEINE|SERINE|GLUTAMATE|TYROSINE))(?=([.,\s)\]\'":;\-?!/]|$))
# WRES PPOS-to-MRES
(^|[\s\(\[\'"/,\-])(?P<wt_res>(CYS|ILE|SER|GLN|MET|ASN|PRO|LYS|ASP|THR|PHE|ALA|GLY|HIS|LEU|ARG|TRP|VAL|GLU|TYR)|(GLUTAMINE|GLUTAMIC ACID|LEUCINE|VALINE|ISOLEUCINE|LYSINE|ALANINE|GLYCINE|ASPARTATE|METHIONINE|THREONINE|HISTIDINE|ASPARTIC ACID|ARGININE|ASPARAGINE|TRYPTOPHAN|PROLINE|PHENYLALANINE|CYSTEINE|SERINE|GLUTAMATE|TYROSINE)) (?P<pos>[1-9][0-9]*)-to-(?P<mut_res>(CYS|ILE|SER|GLN|MET|ASN|PRO|LYS|ASP|THR|PHE|ALA|GLY|HIS|LEU|ARG|TRP|VAL|GLU|TYR)|(GLUTAMINE|GLUTAMIC ACID|LEUCINE|VALINE|ISOLEUCINE|LYSINE|ALANINE|GLYCINE|ASPARTATE|METHIONINE|THREONINE|HISTIDINE|ASPARTIC ACID|ARGININE|ASPARAGINE|TRYPTOPHAN|PROLINE|PHENYLALANINE|CYSTEINE|SERINE|GLUTAMATE|TYROSINE))(?=([.,\s)\]\'":;\-?!/]|$))
# WRESPPOS--> MRES
(^|[\s\(\[\'"/,\-])(?P<wt_res>(CYS|ILE|SER|GLN|MET|ASN|PRO|LYS|ASP|THR|PHE|ALA|GLY|HIS|LEU|ARG|TRP|VAL|GLU|TYR)|(GLUTAMINE|GLUTAMIC ACID|LEUCINE|VALINE|ISOLEUCINE|LYSINE|ALANINE|GLYCINE|ASPARTATE|METHIONINE|THREONINE|HISTIDINE|ASPARTIC ACID|ARGININE|ASPARAGINE|TRYPTOPHAN|PROLINE|PHENYLALANINE|CYSTEINE|SERINE|GLUTAMATE|TYROSINE))(?P<pos>[1-9][0-9]*)--> (?P<mut_res>(CYS|ILE|SER|GLN|MET|ASN|PRO|LYS|ASP|THR|PHE|ALA|GLY|HIS|LEU|ARG|TRP|VAL|GLU|TYR)|(GLUTAMINE|GLUTAMIC ACID|LEUCINE|VALINE|ISOLEUCINE|LYSINE|ALANINE|GLYCINE|ASPARTATE|METHIONINE|THREONINE|HISTIDINE|ASPARTIC ACID|ARGININE|ASPARAGINE|TRYPTOPHAN|PROLINE|PHENYLALANINE|CYSTEINE|SERINE|GLUTAMATE|TYROSINE))(?=([.,\s)\]\'":;\-?!/]|$))
# WRESPPOS)-MRES
(^|[\s\(\[\'"/,\-])(?P<wt_res>(CYS|ILE|SER|GLN|MET|ASN|PRO|LYS|ASP|THR|PHE|ALA|GLY|HIS|LEU|ARG|TRP|VAL|GLU|TYR)|(GLUTAMINE|GLUTAMIC ACID|LEUCINE|VALINE|ISOLEUCINE|LYSINE|ALANINE|GLYCINE|ASPARTATE|METHIONINE|THREONINE|HISTIDINE|ASPARTIC ACID|ARGININE|ASPARAGINE|TRYPTOPHAN|PROLINE|PHENYLALANINE|CYSTEINE|SERINE|GLUTAMATE|TYROSINE))(?P<pos>[1-9][0-9]*)\)-(?P<mut_res>(CYS|ILE|SER|GLN|MET|ASN|PRO|LYS|ASP|THR|PHE|ALA|GLY|HIS|LEU|ARG|TRP|VAL|GLU|TYR)|(GLUTAMINE|GLUTAMIC ACID|LEUCINE|VALINE|ISOLEUCINE|LYSINE|ALANINE|GLYCINE|ASPARTATE|METHIONINE|THREONINE|HISTIDINE|ASPARTIC ACID|ARGININE|ASPARAGINE|TRYPTOPHAN|PROLINE|PHENYLALANINE|CYSTEINE|SERINE|GLUTAMATE|TYROSINE))(?=([.,\s)\]\'":;\-?!/]|$))
# WRES-PPOS with either MRES or RES
(^|[\s\(\[\'"/,\-])(?P<wt_res>(CYS|ILE|SER|GLN|MET|ASN|PRO|LYS|ASP|THR|PHE|ALA|GLY|HIS|LEU|ARG|TRP|VAL|GLU|TYR)|(GLUTAMINE|GLUTAMIC ACID|LEUCINE|VALINE|ISOLEUCINE|LYSINE|ALANINE|GLYCINE|ASPARTATE|METHIONINE|THREONINE|HISTIDINE|ASPARTIC ACID|ARGININE|ASPARAGINE|TRYPTOPHAN|PROLINE|PHENYLALANINE|CYSTEINE|SERINE|GLUTAMATE|TYROSINE))-(?P<pos>[1-9][0-9]*) with either (?P<mut_res>(CYS|ILE|SER|GLN|MET|ASN|PRO|LYS|ASP|THR|PHE|ALA|GLY|HIS|LEU|ARG|TRP|VAL|GLU|TYR)|(GLUTAMINE|GLUTAMIC ACID|LEUCINE|VALINE|ISOLEUCINE|LYSINE|ALANINE|GLYCINE|ASPARTATE|METHIONINE|THREONINE|HISTIDINE|ASPARTIC ACID|ARGININE|ASPARAGINE|TRYPTOPHAN|PROLINE|PHENYLALANINE|CYSTEINE|SERINE|GLUTAMATE|TYROSINE)) or (CYS|ILE|SER|GLN|MET|ASN|PRO|LYS|ASP|THR|PHE|ALA|GLY|HIS|LEU|ARG|TRP|VAL|GLU|TYR|GLUTAMINE|GLUTAMIC ACID|LEUCINE|VALINE|ISOLEUCINE|LYSINE|ALANINE|GLYCINE|ASPARTATE|METHIONINE|THREONINE|HISTIDINE|ASPARTIC ACID|ARGININE|ASPARAGINE|TRYPTOPHAN|PROLINE|PHENYLALANINE|CYSTEINE|SERINE|GLUTAMATE|TYROSINE)(?=([.,\s)\]\'":;\-?!/]|$))
# WRES-PPOS with either RES or MRES
(^|[\s\(\[\'"/,\-])(?P<wt_res>(CYS|ILE|SER|GLN|MET|ASN|PRO|LYS|ASP|THR|PHE|ALA|GLY|HIS|LEU|ARG|TRP|VAL|GLU|TYR)|(GLUTAMINE|GLUTAMIC ACID|LEUCINE|VALINE|ISOLEUCINE|LYSINE|ALANINE|GLYCINE|ASPARTATE|METHIONINE|THREONINE|HISTIDINE|ASPARTIC ACID|ARGININE|ASPARAGINE|TRYPTOPHAN|PROLINE|PHENYLALANINE|CYSTEINE|SERINE|GLUTAMATE|TYROSINE))-(?P<pos>[1-9][0-9]*) with either (CYS|ILE|SER|GLN|MET|ASN|PRO|LYS|ASP|THR|PHE|ALA|GLY|HIS|LEU|ARG|TRP|VAL|GLU|TYR|GLUTAMINE|GLUTAMIC ACID|LEUCINE|VALINE|ISOLEUCINE|LYSINE|ALANINE|GLYCINE|ASPARTATE|METHIONINE|THREONINE|HISTIDINE|ASPARTIC ACID|ARGININE|ASPARAGINE|TRYPTOPHAN|PROLINE|PHENYLALANINE|CYSTEINE|SERINE|GLUTAMATE|TYROSINE) or (?P<mut_res>(CYS|ILE|SER|GLN|MET|ASN|PRO|LYS|ASP|THR|PHE|ALA|GLY|HIS|LEU|ARG|TRP|VAL|GLU|TYR)|(GLUTAMINE|GLUTAMIC ACID|LEUCINE|VALINE|ISOLEUCINE|LYSINE|ALANINE|GLYCINE|ASPARTATE|METHIONINE|THREONINE|HISTIDINE|ASPARTIC ACID|ARGININE|ASPARAGINE|TRYPTOPHAN|PROLINE|PHENYLALANINE|CYSTEINE|SERINE|GLUTAMATE|TYROSINE))(?=([.,\s)\]\'":;\-?!/]|$))
# WRES in place of MRESPPOS
(^|[\s\(\[\'"/,\-])(?P<wt_res>(CYS|ILE|SER|GLN|MET|ASN|PRO|LYS|ASP|THR|PHE|ALA|GLY|HIS|LEU|ARG|TRP|VAL|GLU|TYR)|(GLUTAMINE|GLUTAMIC ACID|LEUCINE|VALINE|ISOLEUCINE|LYSINE|ALANINE|GLYCINE|ASPARTATE|METHIONINE|THREONINE|HISTIDINE|ASPARTIC ACID|ARGININE|ASPARAGINE|TRYPTOPHAN|PROLINE|PHENYLALANINE|CYSTEINE|SERINE|GLUTAMATE|TYROSINE)) in place of (?P<mut_res>(CYS|ILE|SER|GLN|MET|ASN|PRO|LYS|ASP|THR|PHE|ALA|GLY|HIS|LEU|ARG|TRP|VAL|GLU|TYR)|(GLUTAMINE|GLUTAMIC ACID|LEUCINE|VALINE|ISOLEUCINE|LYSINE|ALANINE|GLYCINE|ASPARTATE|METHIONINE|THREONINE|HISTIDINE|ASPARTIC ACID|ARGININE|ASPARAGINE|TRYPTOPHAN|PROLINE|PHENYLALANINE|CYSTEINE|SERINE|GLUTAMATE|TYROSINE))(?P<pos>[1-9][0-9]*)(?=([.,\s)\]\'":;\-?!/]|$))
# WRES for MRES(PPOS
(^|[\s\(\[\'"/,\-])(?P<wt_res>(CYS|ILE|SER|GLN|MET|ASN|PRO|LYS|ASP|THR|PHE|ALA|GLY|HIS|LEU|ARG|TRP|VAL|GLU|TYR)|(GLUTAMINE|GLUTAMIC ACID|LEUCINE|VALINE|ISOLEUCINE|LYSINE|ALANINE|GLYCINE|ASPARTATE|METHIONINE|THREONINE|HISTIDINE|ASPARTIC ACID|ARGININE|ASPARAGINE|TRYPTOPHAN|PROLINE|PHENYLALANINE|CYSTEINE|SERINE|GLUTAMATE|TYROSINE)) for (?P<mut_res>(CYS|ILE|SER|GLN|MET|ASN|PRO|LYS|ASP|THR|PHE|ALA|GLY|HIS|LEU|ARG|TRP|VAL|GLU|TYR)|(GLUTAMINE|GLUTAMIC ACID|LEUCINE|VALINE|ISOLEUCINE|LYSINE|ALANINE|GLYCINE|ASPARTATE|METHIONINE|THREONINE|HISTIDINE|ASPARTIC ACID|ARGININE|ASPARAGINE|TRYPTOPHAN|PROLINE|PHENYLALANINE|CYSTEINE|SERINE|GLUTAMATE|TYROSINE))\((?P<pos>[1-9][0-9]*)(?=([.,\s)\]\'":;\-?!/]|$))
# WRES for MRES at amino acid position PPOS
(^|[\s\(\[\'"/,\-])(?P<wt_res>(CYS|ILE|SER|GLN|MET|ASN|PRO|LYS|ASP|THR|PHE|ALA|GLY|HIS|LEU|ARG|TRP|VAL|GLU|TYR)|(GLUTAMINE|GLUTAMIC ACID|LEUCINE|VALINE|ISOLEUCINE|LYSINE|ALANINE|GLYCINE|ASPARTATE|METHIONINE|THREONINE|HISTIDINE|ASPARTIC ACID|ARGININE|ASPARAGINE|TRYPTOPHAN|PROLINE|PHENYLALANINE|CYSTEINE|SERINE|GLUTAMATE|TYROSINE)) for (?P<mut_res>(CYS|ILE|SER|GLN|MET|ASN|PRO|LYS|ASP|THR|PHE|ALA|GLY|HIS|LEU|ARG|TRP|VAL|GLU|TYR)|(GLUTAMINE|GLUTAMIC ACID|LEUCINE|VALINE|ISOLEUCINE|LYSINE|ALANINE|GLYCINE|ASPARTATE|METHIONINE|THREONINE|HISTIDINE|ASPARTIC ACID|ARGININE|ASPARAGINE|TRYPTOPHAN|PROLINE|PHENYLALANINE|CYSTEINE|SERINE|GLUTAMATE|TYROSINE)) at amino acid position (?P<pos>[1-9][0-9]*)(?=([.,\s)\]\'":;\-?!/]|$))
# WRES PPOS with a MRES
(^|[\s\(\[\'"/,\-])(?P<wt_res>(CYS|ILE|SER|GLN|MET|ASN|PRO|LYS|ASP|THR|PHE|ALA|GLY|HIS|LEU|ARG|TRP|VAL|GLU|TYR)|(GLUTAMINE|GLUTAMIC ACID|LEUCINE|VALINE|ISOLEUCINE|LYSINE|ALANINE|GLYCINE|ASPARTATE|METHIONINE|THREONINE|HISTIDINE|ASPARTIC ACID|ARGININE|ASPARAGINE|TRYPTOPHAN|PROLINE|PHENYLALANINE|CYSTEINE|SERINE|GLUTAMATE|TYROSINE)) (?P<pos>[1-9][0-9]*) with (a|an){0,1} (?P<mut_res>(CYS|ILE|SER|GLN|MET|ASN|PRO|LYS|ASP|THR|PHE|ALA|GLY|HIS|LEU|ARG|TRP|VAL|GLU|TYR)|(GLUTAMINE|GLUTAMIC ACID|LEUCINE|VALINE|ISOLEUCINE|LYSINE|ALANINE|GLYCINE|ASPARTATE|METHIONINE|THREONINE|HISTIDINE|ASPARTIC ACID|ARGININE|ASPARAGINE|TRYPTOPHAN|PROLINE|PHENYLALANINE|CYSTEINE|SERINE|GLUTAMATE|TYROSINE))(?=([.,\s)\]\'":;\-?!/]|$))
# WRES PPOS by a MRES
(^|[\s\(\[\'"/,\-])(?P<wt_res>(CYS|ILE|SER|GLN|MET|ASN|PRO|LYS|ASP|THR|PHE|ALA|GLY|HIS|LEU|ARG|TRP|VAL|GLU|TYR)|(GLUTAMINE|GLUTAMIC ACID|LEUCINE|VALINE|ISOLEUCINE|LYSINE|ALANINE|GLYCINE|ASPARTATE|METHIONINE|THREONINE|HISTIDINE|ASPARTIC ACID|ARGININE|ASPARAGINE|TRYPTOPHAN|PROLINE|PHENYLALANINE|CYSTEINE|SERINE|GLUTAMATE|TYROSINE)) (?P<pos>[1-9][0-9]*) by (a|an){0,1} (?P<mut_res>(CYS|ILE|SER|GLN|MET|ASN|PRO|LYS|ASP|THR|PHE|ALA|GLY|HIS|LEU|ARG|TRP|VAL|GLU|TYR)|(GLUTAMINE|GLUTAMIC ACID|LEUCINE|VALINE|ISOLEUCINE|LYSINE|ALANINE|GLYCINE|ASPARTATE|METHIONINE|THREONINE|HISTIDINE|ASPARTIC ACID|ARGININE|ASPARAGINE|TRYPTOPHAN|PROLINE|PHENYLALANINE|CYSTEINE|SERINE|GLUTAMATE|TYROSINE))(?=([.,\s)\]\'":;\-?!/]|$))
# PPOS (hPOS) WRES replaced by MRES
(^|[\s\(\[\'"/,\-])(?P<pos>[1-9][0-9]*) \(h([1-9][0-9]*)\) (?P<wt_res>(CYS|ILE|SER|GLN|MET|ASN|PRO|LYS|ASP|THR|PHE|ALA|GLY|HIS|LEU|ARG|TRP|VAL|GLU|TYR)|(GLUTAMINE|GLUTAMIC ACID|LEUCINE|VALINE|ISOLEUCINE|LYSINE|ALANINE|GLYCINE|ASPARTATE|METHIONINE|THREONINE|HISTIDINE|ASPARTIC ACID|ARGININE|ASPARAGINE|TRYPTOPHAN|PROLINE|PHENYLALANINE|CYSTEINE|SERINE|GLUTAMATE|TYROSINE)) replaced by (?P<mut_res>(CYS|ILE|SER|GLN|MET|ASN|PRO|LYS|ASP|THR|PHE|ALA|GLY|HIS|LEU|ARG|TRP|VAL|GLU|TYR)|(GLUTAMINE|GLUTAMIC ACID|LEUCINE|VALINE|ISOLEUCINE|LYSINE|ALANINE|GLYCINE|ASPARTATE|METHIONINE|THREONINE|HISTIDINE|ASPARTIC ACID|ARGININE|ASPARAGINE|TRYPTOPHAN|PROLINE|PHENYLALANINE|CYSTEINE|SERINE|GLUTAMATE|TYROSINE))(?=([.,\s)\]\'":;\-?!/]|$))
# WRESPPOS for MRES
(^|[\s\(\[\'"/,\-])(?P<wt_res>(CYS|ILE|SER|GLN|MET|ASN|PRO|LYS|ASP|THR|PHE|ALA|GLY|HIS|LEU|ARG|TRP|VAL|GLU|TYR)|(GLUTAMINE|GLUTAMIC ACID|LEUCINE|VALINE|ISOLEUCINE|LYSINE|ALANINE|GLYCINE|ASPARTATE|METHIONINE|THREONINE|HISTIDINE|ASPARTIC ACID|ARGININE|ASPARAGINE|TRYPTOPHAN|PROLINE|PHENYLALANINE|CYSTEINE|SERINE|GLUTAMATE|TYROSINE))(?P<pos>[1-9][0-9]*) for (?P<mut_res>(CYS|ILE|SER|GLN|MET|ASN|PRO|LYS|ASP|THR|PHE|ALA|GLY|HIS|LEU|ARG|TRP|VAL|GLU|TYR)|(GLUTAMINE|GLUTAMIC ACID|LEUCINE|VALINE|ISOLEUCINE|LYSINE|ALANINE|GLYCINE|ASPARTATE|METHIONINE|THREONINE|HISTIDINE|ASPARTIC ACID|ARGININE|ASPARAGINE|TRYPTOPHAN|PROLINE|PHENYLALANINE|CYSTEINE|SERINE|GLUTAMATE|TYROSINE))(?=([.,\s)\]\'":;\-?!/]|$))
# WRES-xPPOS-MRES
(^|[\s\(\[\'"/,\-])(?P<wt_res>(CYS|ILE|SER|GLN|MET|ASN|PRO|LYS|ASP|THR|PHE|ALA|GLY|HIS|LEU|ARG|TRP|VAL|GLU|TYR)|(GLUTAMINE|GLUTAMIC ACID|LEUCINE|VALINE|ISOLEUCINE|LYSINE|ALANINE|GLYCINE|ASPARTATE|METHIONINE|THREONINE|HISTIDINE|ASPARTIC ACID|ARGININE|ASPARAGINE|TRYPTOPHAN|PROLINE|PHENYLALANINE|CYSTEINE|SERINE|GLUTAMATE|TYROSINE))-x(?P<pos>[1-9][0-9]*)-(?P<mut_res>(CYS|ILE|SER|GLN|MET|ASN|PRO|LYS|ASP|THR|PHE|ALA|GLY|HIS|LEU|ARG|TRP|VAL|GLU|TYR)|(GLUTAMINE|GLUTAMIC ACID|LEUCINE|VALINE|ISOLEUCINE|LYSINE|ALANINE|GLYCINE|ASPARTATE|METHIONINE|THREONINE|HISTIDINE|ASPARTIC ACID|ARGININE|ASPARAGINE|TRYPTOPHAN|PROLINE|PHENYLALANINE|CYSTEINE|SERINE|GLUTAMATE|TYROSINE))(?=([.,\s)\]\'":;\-?!/]|$))
# WRES-to-MRES substitution at amino acid PPOS
(^|[\s\(\[\'"/,\-])(?P<wt_res>(CYS|ILE|SER|GLN|MET|ASN|PRO|LYS|ASP|THR|PHE|ALA|GLY|HIS|LEU|ARG|TRP|VAL|GLU|TYR)|(GLUTAMINE|GLUTAMIC ACID|LEUCINE|VALINE|ISOLEUCINE|LYSINE|ALANINE|GLYCINE|ASPARTATE|METHIONINE|THREONINE|HISTIDINE|ASPARTIC ACID|ARGININE|ASPARAGINE|TRYPTOPHAN|PROLINE|PHENYLALANINE|CYSTEINE|SERINE|GLUTAMATE|TYROSINE))-to-(?P<mut_res>(CYS|ILE|SER|GLN|MET|ASN|PRO|LYS|ASP|THR|PHE|ALA|GLY|HIS|LEU|ARG|TRP|VAL|GLU|TYR)|(GLUTAMINE|GLUTAMIC ACID|LEUCINE|VALINE|ISOLEUCINE|LYSINE|ALANINE|GLYCINE|ASPARTATE|METHIONINE|THREONINE|HISTIDINE|ASPARTIC ACID|ARGININE|ASPARAGINE|TRYPTOPHAN|PROLINE|PHENYLALANINE|CYSTEINE|SERINE|GLUTAMATE|TYROSINE)) substitution at amino acid (?P<pos>[1-9][0-9]*)(?=([.,\s)\]\'":;\-?!/]|$))
# WRES-to-MRES change at position PPOS
(^|[\s\(\[\'"/,\-])(?P<wt_res>(CYS|ILE|SER|GLN|MET|ASN|PRO|LYS|ASP|THR|PHE|ALA|GLY|HIS|LEU|ARG|TRP|VAL|GLU|TYR)|(GLUTAMINE|GLUTAMIC ACID|LEUCINE|VALINE|ISOLEUCINE|LYSINE|ALANINE|GLYCINE|ASPARTATE|METHIONINE|THREONINE|HISTIDINE|ASPARTIC ACID|ARGININE|ASPARAGINE|TRYPTOPHAN|PROLINE|PHENYLALANINE|CYSTEINE|SERINE|GLUTAMATE|TYROSINE))-to-(?P<mut_res>(CYS|ILE|SER|GLN|MET|ASN|PRO|LYS|ASP|THR|PHE|ALA|GLY|HIS|LEU|ARG|TRP|VAL|GLU|TYR)|(GLUTAMINE|GLUTAMIC ACID|LEUCINE|VALINE|ISOLEUCINE|LYSINE|ALANINE|GLYCINE|ASPARTATE|METHIONINE|THREONINE|HISTIDINE|ASPARTIC ACID|ARGININE|ASPARAGINE|TRYPTOPHAN|PROLINE|PHENYLALANINE|CYSTEINE|SERINE|GLUTAMATE|TYROSINE)) change at position (?P<pos>[1-9][0-9]*)(?=([.,\s)\]\'":;\-?!/]|$))
# WRES-PPOS was replaced with MRES
(^|[\s\(\[\'"/,\-])(?P<wt_res>(CYS|ILE|SER|GLN|MET|ASN|PRO|LYS|ASP|THR|PHE|ALA|GLY|HIS|LEU|ARG|TRP|VAL|GLU|TYR)|(GLUTAMINE|GLUTAMIC ACID|LEUCINE|VALINE|ISOLEUCINE|LYSINE|ALANINE|GLYCINE|ASPARTATE|METHIONINE|THREONINE|HISTIDINE|ASPARTIC ACID|ARGININE|ASPARAGINE|TRYPTOPHAN|PROLINE|PHENYLALANINE|CYSTEINE|SERINE|GLUTAMATE|TYROSINE))-(?P<pos>[1-9][0-9]*) was replaced with (?P<mut_res>(CYS|ILE|SER|GLN|MET|ASN|PRO|LYS|ASP|THR|PHE|ALA|GLY|HIS|LEU|ARG|TRP|VAL|GLU|TYR)|(GLUTAMINE|GLUTAMIC ACID|LEUCINE|VALINE|ISOLEUCINE|LYSINE|ALANINE|GLYCINE|ASPARTATE|METHIONINE|THREONINE|HISTIDINE|ASPARTIC ACID|ARGININE|ASPARAGINE|TRYPTOPHAN|PROLINE|PHENYLALANINE|CYSTEINE|SERINE|GLUTAMATE|TYROSINE))(?=([.,\s)\]\'":;\-?!/]|$))
# WRES-PPOS to a MRES
(^|[\s\(\[\'"/,\-])(?P<wt_res>(CYS|ILE|SER|GLN|MET|ASN|PRO|LYS|ASP|THR|PHE|ALA|GLY|HIS|LEU|ARG|TRP|VAL|GLU|TYR)|(GLUTAMINE|GLUTAMIC ACID|LEUCINE|VALINE|ISOLEUCINE|LYSINE|ALANINE|GLYCINE|ASPARTATE|METHIONINE|THREONINE|HISTIDINE|ASPARTIC ACID|ARGININE|ASPARAGINE|TRYPTOPHAN|PROLINE|PHENYLALANINE|CYSTEINE|SERINE|GLUTAMATE|TYROSINE))-(?P<pos>[1-9][0-9]*) to (a|an){0,1} (?P<mut_res>(CYS|ILE|SER|GLN|MET|ASN|PRO|LYS|ASP|THR|PHE|ALA|GLY|HIS|LEU|ARG|TRP|VAL|GLU|TYR)|(GLUTAMINE|GLUTAMIC ACID|LEUCINE|VALINE|ISOLEUCINE|LYSINE|ALANINE|GLYCINE|ASPARTATE|METHIONINE|THREONINE|HISTIDINE|ASPARTIC ACID|ARGININE|ASPARAGINE|TRYPTOPHAN|PROLINE|PHENYLALANINE|CYSTEINE|SERINE|GLUTAMATE|TYROSINE))(?=([.,\s)\]\'":;\-?!/]|$))
# WRES-PPOS or RES-POS with MRES
(^|[\s\(\[\'"/,\-])(?P<wt_res>(CYS|ILE|SER|GLN|MET|ASN|PRO|LYS|ASP|THR|PHE|ALA|GLY|HIS|LEU|ARG|TRP|VAL|GLU|TYR)|(GLUTAMINE|GLUTAMIC ACID|LEUCINE|VALINE|ISOLEUCINE|LYSINE|ALANINE|GLYCINE|ASPARTATE|METHIONINE|THREONINE|HISTIDINE|ASPARTIC ACID|ARGININE|ASPARAGINE|TRYPTOPHAN|PROLINE|PHENYLALANINE|CYSTEINE|SERINE|GLUTAMATE|TYROSINE))-(?P<pos>[1-9][0-9]*) or (CYS|ILE|SER|GLN|MET|ASN|PRO|LYS|ASP|THR|PHE|ALA|GLY|HIS|LEU|ARG|TRP|VAL|GLU|TYR|GLUTAMINE|GLUTAMIC ACID|LEUCINE|VALINE|ISOLEUCINE|LYSINE|ALANINE|GLYCINE|ASPARTATE|METHIONINE|THREONINE|HISTIDINE|ASPARTIC ACID|ARGININE|ASPARAGINE|TRYPTOPHAN|PROLINE|PHENYLALANINE|CYSTEINE|SERINE|GLUTAMATE|TYROSINE)-([1-9][0-9]*) with (?P<mut_res>(CYS|ILE|SER|GLN|MET|ASN|PRO|LYS|ASP|THR|PHE|ALA|GLY|HIS|LEU|ARG|TRP|VAL|GLU|TYR)|(GLUTAMINE|GLUTAMIC ACID|LEUCINE|VALINE|ISOLEUCINE|LYSINE|ALANINE|GLYCINE|ASPARTATE|METHIONINE|THREONINE|HISTIDINE|ASPARTIC ACID|ARGININE|ASPARAGINE|TRYPTOPHAN|PROLINE|PHENYLALANINE|CYSTEINE|SERINE|GLUTAMATE|TYROSINE))(?=([.,\s)\]\'":;\-?!/]|$))
# WRES-->MRES substitution at position PPOS
(^|[\s\(\[\'"/,\-])(?P<wt_res>(CYS|ILE|SER|GLN|MET|ASN|PRO|LYS|ASP|THR|PHE|ALA|GLY|HIS|LEU|ARG|TRP|VAL|GLU|TYR)|(GLUTAMINE|GLUTAMIC ACID|LEUCINE|VALINE|ISOLEUCINE|LYSINE|ALANINE|GLYCINE|ASPARTATE|METHIONINE|THREONINE|HISTIDINE|ASPARTIC ACID|ARGININE|ASPARAGINE|TRYPTOPHAN|PROLINE|PHENYLALANINE|CYSTEINE|SERINE|GLUTAMATE|TYROSINE))-->(?P<mut_res>(CYS|ILE|SER|GLN|MET|ASN|PRO|LYS|ASP|THR|PHE|ALA|GLY|HIS|LEU|ARG|TRP|VAL|GLU|TYR)|(GLUTAMINE|GLUTAMIC ACID|LEUCINE|VALINE|ISOLEUCINE|LYSINE|ALANINE|GLYCINE|ASPARTATE|METHIONINE|THREONINE|HISTIDINE|ASPARTIC ACID|ARGININE|ASPARAGINE|TRYPTOPHAN|PROLINE|PHENYLALANINE|CYSTEINE|SERINE|GLUTAMATE|TYROSINE)) substitution at position (?P<pos>[1-9][0-9]*)(?=([.,\s)\]\'":;\-?!/]|$))
# WRES----MRES substitution at position PPOS
(^|[\s\(\[\'"/,\-])(?P<wt_res>(CYS|ILE|SER|GLN|MET|ASN|PRO|LYS|ASP|THR|PHE|ALA|GLY|HIS|LEU|ARG|TRP|VAL|GLU|TYR)|(GLUTAMINE|GLUTAMIC ACID|LEUCINE|VALINE|ISOLEUCINE|LYSINE|ALANINE|GLYCINE|ASPARTATE|METHIONINE|THREONINE|HISTIDINE|ASPARTIC ACID|ARGININE|ASPARAGINE|TRYPTOPHAN|PROLINE|PHENYLALANINE|CYSTEINE|SERINE|GLUTAMATE|TYROSINE))----(?P<mut_res>(CYS|ILE|SER|GLN|MET|ASN|PRO|LYS|ASP|THR|PHE|ALA|GLY|HIS|LEU|ARG|TRP|VAL|GLU|TYR)|(GLUTAMINE|GLUTAMIC ACID|LEUCINE|VALINE|ISOLEUCINE|LYSINE|ALANINE|GLYCINE|ASPARTATE|METHIONINE|THREONINE|HISTIDINE|ASPARTIC ACID|ARGININE|ASPARAGINE|TRYPTOPHAN|PROLINE|PHENYLALANINE|CYSTEINE|SERINE|GLUTAMATE|TYROSINE)) substitution at position (?P<pos>[1-9][0-9]*)(?=([.,\s)\]\'":;\-?!/]|$))
# WRES----MRES at position PPOS
(^|[\s\(\[\'"/,\-])(?P<wt_res>(CYS|ILE|SER|GLN|MET|ASN|PRO|LYS|ASP|THR|PHE|ALA|GLY|HIS|LEU|ARG|TRP|VAL|GLU|TYR)|(GLUTAMINE|GLUTAMIC ACID|LEUCINE|VALINE|ISOLEUCINE|LYSINE|ALANINE|GLYCINE|ASPARTATE|METHIONINE|THREONINE|HISTIDINE|ASPARTIC ACID|ARGININE|ASPARAGINE|TRYPTOPHAN|PROLINE|PHENYLALANINE|CYSTEINE|SERINE|GLUTAMATE|TYROSINE))----(?P<mut_res>(CYS|ILE|SER|GLN|MET|ASN|PRO|LYS|ASP|THR|PHE|ALA|GLY|HIS|LEU|ARG|TRP|VAL|GLU|TYR)|(GLUTAMINE|GLUTAMIC ACID|LEUCINE|VALINE|ISOLEUCINE|LYSINE|ALANINE|GLYCINE|ASPARTATE|METHIONINE|THREONINE|HISTIDINE|ASPARTIC ACID|ARGININE|ASPARAGINE|TRYPTOPHAN|PROLINE|PHENYLALANINE|CYSTEINE|SERINE|GLUTAMATE|TYROSINE)) at position (?P<pos>[1-9][0-9]*)(?=([.,\s)\]\'":;\-?!/]|$))
# WRES)PPOSMRES
(^|[\s\(\[\'"/,\-])(?P<wt_res>(CYS|ILE|SER|GLN|MET|ASN|PRO|LYS|ASP|THR|PHE|ALA|GLY|HIS|LEU|ARG|TRP|VAL|GLU|TYR)|(GLUTAMINE|GLUTAMIC ACID|LEUCINE|VALINE|ISOLEUCINE|LYSINE|ALANINE|GLYCINE|ASPARTATE|METHIONINE|THREONINE|HISTIDINE|ASPARTIC ACID|ARGININE|ASPARAGINE|TRYPTOPHAN|PROLINE|PHENYLALANINE|CYSTEINE|SERINE|GLUTAMATE|TYROSINE))\)(?P<pos>[1-9][0-9]*)(?P<mut_res>(CYS|ILE|SER|GLN|MET|ASN|PRO|LYS|ASP|THR|PHE|ALA|GLY|HIS|LEU|ARG|TRP|VAL|GLU|TYR)|(GLUTAMINE|GLUTAMIC ACID|LEUCINE|VALINE|ISOLEUCINE|LYSINE|ALANINE|GLYCINE|ASPARTATE|METHIONINE|THREONINE|HISTIDINE|ASPARTIC ACID|ARGININE|ASPARAGINE|TRYPTOPHAN|PROLINE|PHENYLALANINE|CYSTEINE|SERINE|GLUTAMATE|TYROSINE))(?=([.,\s)\]\'":;\-?!/]|$))
# WRES)PPOS-MRES
(^|[\s\(\[\'"/,\-])(?P<wt_res>(CYS|ILE|SER|GLN|MET|ASN|PRO|LYS|ASP|THR|PHE|ALA|GLY|HIS|LEU|ARG|TRP|VAL|GLU|TYR)|(GLUTAMINE|GLUTAMIC ACID|LEUCINE|VALINE|ISOLEUCINE|LYSINE|ALANINE|GLYCINE|ASPARTATE|METHIONINE|THREONINE|HISTIDINE|ASPARTIC ACID|ARGININE|ASPARAGINE|TRYPTOPHAN|PROLINE|PHENYLALANINE|CYSTEINE|SERINE|GLUTAMATE|TYROSINE))\)(?P<pos>[1-9][0-9]*)-(?P<mut_res>(CYS|ILE|SER|GLN|MET|ASN|PRO|LYS|ASP|THR|PHE|ALA|GLY|HIS|LEU|ARG|TRP|VAL|GLU|TYR)|(GLUTAMINE|GLUTAMIC ACID|LEUCINE|VALINE|ISOLEUCINE|LYSINE|ALANINE|GLYCINE|ASPARTATE|METHIONINE|THREONINE|HISTIDINE|ASPARTIC ACID|ARGININE|ASPARAGINE|TRYPTOPHAN|PROLINE|PHENYLALANINE|CYSTEINE|SERINE|GLUTAMATE|TYROSINE))(?=([.,\s)\]\'":;\-?!/]|$))
# WRES with MRES at residue PPOS
(^|[\s\(\[\'"/,\-])(?P<wt_res>(CYS|ILE|SER|GLN|MET|ASN|PRO|LYS|ASP|THR|PHE|ALA|GLY|HIS|LEU|ARG|TRP|VAL|GLU|TYR)|(GLUTAMINE|GLUTAMIC ACID|LEUCINE|VALINE|ISOLEUCINE|LYSINE|ALANINE|GLYCINE|ASPARTATE|METHIONINE|THREONINE|HISTIDINE|ASPARTIC ACID|ARGININE|ASPARAGINE|TRYPTOPHAN|PROLINE|PHENYLALANINE|CYSTEINE|SERINE|GLUTAMATE|TYROSINE)) with (?P<mut_res>(CYS|ILE|SER|GLN|MET|ASN|PRO|LYS|ASP|THR|PHE|ALA|GLY|HIS|LEU|ARG|TRP|VAL|GLU|TYR)|(GLUTAMINE|GLUTAMIC ACID|LEUCINE|VALINE|ISOLEUCINE|LYSINE|ALANINE|GLYCINE|ASPARTATE|METHIONINE|THREONINE|HISTIDINE|ASPARTIC ACID|ARGININE|ASPARAGINE|TRYPTOPHAN|PROLINE|PHENYLALANINE|CYSTEINE|SERINE|GLUTAMATE|TYROSINE)) at residue (?P<pos>[1-9][0-9]*)(?=([.,\s)\]\'":;\-?!/]|$))
# WRES to MRES substitution at amino acid position PPOS
(^|[\s\(\[\'"/,\-])(?P<wt_res>(CYS|ILE|SER|GLN|MET|ASN|PRO|LYS|ASP|THR|PHE|ALA|GLY|HIS|LEU|ARG|TRP|VAL|GLU|TYR)|(GLUTAMINE|GLUTAMIC ACID|LEUCINE|VALINE|ISOLEUCINE|LYSINE|ALANINE|GLYCINE|ASPARTATE|METHIONINE|THREONINE|HISTIDINE|ASPARTIC ACID|ARGININE|ASPARAGINE|TRYPTOPHAN|PROLINE|PHENYLALANINE|CYSTEINE|SERINE|GLUTAMATE|TYROSINE)) to (?P<mut_res>(CYS|ILE|SER|GLN|MET|ASN|PRO|LYS|ASP|THR|PHE|ALA|GLY|HIS|LEU|ARG|TRP|VAL|GLU|TYR)|(GLUTAMINE|GLUTAMIC ACID|LEUCINE|VALINE|ISOLEUCINE|LYSINE|ALANINE|GLYCINE|ASPARTATE|METHIONINE|THREONINE|HISTIDINE|ASPARTIC ACID|ARGININE|ASPARAGINE|TRYPTOPHAN|PROLINE|PHENYLALANINE|CYSTEINE|SERINE|GLUTAMATE|TYROSINE)) substitution at amino acid position (?P<pos>[1-9][0-9]*)(?=([.,\s)\]\'":;\-?!/]|$))
# MRES substitution for WRESPPOS
(^|[\s\(\[\'"/,\-])(?P<mut_res>(CYS|ILE|SER|GLN|MET|ASN|PRO|LYS|ASP|THR|PHE|ALA|GLY|HIS|LEU|ARG|TRP|VAL|GLU|TYR)|(GLUTAMINE|GLUTAMIC ACID|LEUCINE|VALINE|ISOLEUCINE|LYSINE|ALANINE|GLYCINE|ASPARTATE|METHIONINE|THREONINE|HISTIDINE|ASPARTIC ACID|ARGININE|ASPARAGINE|TRYPTOPHAN|PROLINE|PHENYLALANINE|CYSTEINE|SERINE|GLUTAMATE|TYROSINE)) substitution for (?P<wt_res>(CYS|ILE|SER|GLN|MET|ASN|PRO|LYS|ASP|THR|PHE|ALA|GLY|HIS|LEU|ARG|TRP|VAL|GLU|TYR)|(GLUTAMINE|GLUTAMIC ACID|LEUCINE|VALINE|ISOLEUCINE|LYSINE|ALANINE|GLYCINE|ASPARTATE|METHIONINE|THREONINE|HISTIDINE|ASPARTIC ACID|ARGININE|ASPARAGINE|TRYPTOPHAN|PROLINE|PHENYLALANINE|CYSTEINE|SERINE|GLUTAMATE|TYROSINE))(?P<pos>[1-9][0-9]*)(?=([.,\s)\]\'":;\-?!/]|$))
# WRES PPOS was replaced by MRES
(^|[\s\(\[\'"/,\-])(?P<wt_res>(CYS|ILE|SER|GLN|MET|ASN|PRO|LYS|ASP|THR|PHE|ALA|GLY|HIS|LEU|ARG|TRP|VAL|GLU|TYR)|(GLUTAMINE|GLUTAMIC ACID|LEUCINE|VALINE|ISOLEUCINE|LYSINE|ALANINE|GLYCINE|ASPARTATE|METHIONINE|THREONINE|HISTIDINE|ASPARTIC ACID|ARGININE|ASPARAGINE|TRYPTOPHAN|PROLINE|PHENYLALANINE|CYSTEINE|SERINE|GLUTAMATE|TYROSINE)) (?P<pos>[1-9][0-9]*) was replaced by (?P<mut_res>(CYS|ILE|SER|GLN|MET|ASN|PRO|LYS|ASP|THR|PHE|ALA|GLY|HIS|LEU|ARG|TRP|VAL|GLU|TYR)|(GLUTAMINE|GLUTAMIC ACID|LEUCINE|VALINE|ISOLEUCINE|LYSINE|ALANINE|GLYCINE|ASPARTATE|METHIONINE|THREONINE|HISTIDINE|ASPARTIC ACID|ARGININE|ASPARAGINE|TRYPTOPHAN|PROLINE|PHENYLALANINE|CYSTEINE|SERINE|GLUTAMATE|TYROSINE))(?=([.,\s)\]\'":;\-?!/]|$))
# WRES PPOS was mutated to MRES
(^|[\s\(\[\'"/,\-])(?P<wt_res>(CYS|ILE|SER|GLN|MET|ASN|PRO|LYS|ASP|THR|PHE|ALA|GLY|HIS|LEU|ARG|TRP|VAL|GLU|TYR)|(GLUTAMINE|GLUTAMIC ACID|LEUCINE|VALINE|ISOLEUCINE|LYSINE|ALANINE|GLYCINE|ASPARTATE|METHIONINE|THREONINE|HISTIDINE|ASPARTIC ACID|ARGININE|ASPARAGINE|TRYPTOPHAN|PROLINE|PHENYLALANINE|CYSTEINE|SERINE|GLUTAMATE|TYROSINE)) (?P<pos>[1-9][0-9]*) was mutated to (?P<mut_res>(CYS|ILE|SER|GLN|MET|ASN|PRO|LYS|ASP|THR|PHE|ALA|GLY|HIS|LEU|ARG|TRP|VAL|GLU|TYR)|(GLUTAMINE|GLUTAMIC ACID|LEUCINE|VALINE|ISOLEUCINE|LYSINE|ALANINE|GLYCINE|ASPARTATE|METHIONINE|THREONINE|HISTIDINE|ASPARTIC ACID|ARGININE|ASPARAGINE|TRYPTOPHAN|PROLINE|PHENYLALANINE|CYSTEINE|SERINE|GLUTAMATE|TYROSINE))(?=([.,\s)\]\'":;\-?!/]|$))
# WRES PPOS was changed to MRES
(^|[\s\(\[\'"/,\-])(?P<wt_res>(CYS|ILE|SER|GLN|MET|ASN|PRO|LYS|ASP|THR|PHE|ALA|GLY|HIS|LEU|ARG|TRP|VAL|GLU|TYR)|(GLUTAMINE|GLUTAMIC ACID|LEUCINE|VALINE|ISOLEUCINE|LYSINE|ALANINE|GLYCINE|ASPARTATE|METHIONINE|THREONINE|HISTIDINE|ASPARTIC ACID|ARGININE|ASPARAGINE|TRYPTOPHAN|PROLINE|PHENYLALANINE|CYSTEINE|SERINE|GLUTAMATE|TYROSINE)) (?P<pos>[1-9][0-9]*) was changed to (?P<mut_res>(CYS|ILE|SER|GLN|MET|ASN|PRO|LYS|ASP|THR|PHE|ALA|GLY|HIS|LEU|ARG|TRP|VAL|GLU|TYR)|(GLUTAMINE|GLUTAMIC ACID|LEUCINE|VALINE|ISOLEUCINE|LYSINE|ALANINE|GLYCINE|ASPARTATE|METHIONINE|THREONINE|HISTIDINE|ASPARTIC ACID|ARGININE|ASPARAGINE|TRYPTOPHAN|PROLINE|PHENYLALANINE|CYSTEINE|SERINE|GLUTAMATE|TYROSINE))(?=([.,\s)\]\'":;\-?!/]|$))
# WRES PPOS into MRES
(^|[\s\(\[\'"/,\-])(?P<wt_res>(CYS|ILE|SER|GLN|MET|ASN|PRO|LYS|ASP|THR|PHE|ALA|GLY|HIS|LEU|ARG|TRP|VAL|GLU|TYR)|(GLUTAMINE|GLUTAMIC ACID|LEUCINE|VALINE|ISOLEUCINE|LYSINE|ALANINE|GLYCINE|ASPARTATE|METHIONINE|THREONINE|HISTIDINE|ASPARTIC ACID|ARGININE|ASPARAGINE|TRYPTOPHAN|PROLINE|PHENYLALANINE|CYSTEINE|SERINE|GLUTAMATE|TYROSINE)) (?P<pos>[1-9][0-9]*) into (?P<mut_res>(CYS|ILE|SER|GLN|MET|ASN|PRO|LYS|ASP|THR|PHE|ALA|GLY|HIS|LEU|ARG|TRP|VAL|GLU|TYR)|(GLUTAMINE|GLUTAMIC ACID|LEUCINE|VALINE|ISOLEUCINE|LYSINE|ALANINE|GLYCINE|ASPARTATE|METHIONINE|THREONINE|HISTIDINE|ASPARTIC ACID|ARGININE|ASPARAGINE|TRYPTOPHAN|PROLINE|PHENYLALANINE|CYSTEINE|SERINE|GLUTAMATE|TYROSINE))(?=([.,\s)\]\'":;\-?!/]|$))
# WRES PPOS by RES or MRES
(^|[\s\(\[\'"/,\-])(?P<wt_res>(CYS|ILE|SER|GLN|MET|ASN|PRO|LYS|ASP|THR|PHE|ALA|GLY|HIS|LEU|ARG|TRP|VAL|GLU|TYR)|(GLUTAMINE|GLUTAMIC ACID|LEUCINE|VALINE|ISOLEUCINE|LYSINE|ALANINE|GLYCINE|ASPARTATE|METHIONINE|THREONINE|HISTIDINE|ASPARTIC ACID|ARGININE|ASPARAGINE|TRYPTOPHAN|PROLINE|PHENYLALANINE|CYSTEINE|SERINE|GLUTAMATE|TYROSINE)) (?P<pos>[1-9][0-9]*) by (CYS|ILE|SER|GLN|MET|ASN|PRO|LYS|ASP|THR|PHE|ALA|GLY|HIS|LEU|ARG|TRP|VAL|GLU|TYR|GLUTAMINE|GLUTAMIC ACID|LEUCINE|VALINE|ISOLEUCINE|LYSINE|ALANINE|GLYCINE|ASPARTATE|METHIONINE|THREONINE|HISTIDINE|ASPARTIC ACID|ARGININE|ASPARAGINE|TRYPTOPHAN|PROLINE|PHENYLALANINE|CYSTEINE|SERINE|GLUTAMATE|TYROSINE) or (?P<mut_res>(CYS|ILE|SER|GLN|MET|ASN|PRO|LYS|ASP|THR|PHE|ALA|GLY|HIS|LEU|ARG|TRP|VAL|GLU|TYR)|(GLUTAMINE|GLUTAMIC ACID|LEUCINE|VALINE|ISOLEUCINE|LYSINE|ALANINE|GLYCINE|ASPARTATE|METHIONINE|THREONINE|HISTIDINE|ASPARTIC ACID|ARGININE|ASPARAGINE|TRYPTOPHAN|PROLINE|PHENYLALANINE|CYSTEINE|SERINE|GLUTAMATE|TYROSINE))(?=([.,\s)\]\'":;\-?!/]|$))
# PPOS(gPOS)WRES----MRES
(^|[\s\(\[\'"/,\-])(?P<pos>[1-9][0-9]*)\(g([1-9][0-9]*)\)(?P<wt_res>(CYS|ILE|SER|GLN|MET|ASN|PRO|LYS|ASP|THR|PHE|ALA|GLY|HIS|LEU|ARG|TRP|VAL|GLU|TYR)|(GLUTAMINE|GLUTAMIC ACID|LEUCINE|VALINE|ISOLEUCINE|LYSINE|ALANINE|GLYCINE|ASPARTATE|METHIONINE|THREONINE|HISTIDINE|ASPARTIC ACID|ARGININE|ASPARAGINE|TRYPTOPHAN|PROLINE|PHENYLALANINE|CYSTEINE|SERINE|GLUTAMATE|TYROSINE))----(?P<mut_res>(CYS|ILE|SER|GLN|MET|ASN|PRO|LYS|ASP|THR|PHE|ALA|GLY|HIS|LEU|ARG|TRP|VAL|GLU|TYR)|(GLUTAMINE|GLUTAMIC ACID|LEUCINE|VALINE|ISOLEUCINE|LYSINE|ALANINE|GLYCINE|ASPARTATE|METHIONINE|THREONINE|HISTIDINE|ASPARTIC ACID|ARGININE|ASPARAGINE|TRYPTOPHAN|PROLINE|PHENYLALANINE|CYSTEINE|SERINE|GLUTAMATE|TYROSINE))(?=([.,\s)\]\'":;\-?!/]|$))
# PPOS (ePOS) WRES replaced by MRES
(^|[\s\(\[\'"/,\-])(?P<pos>[1-9][0-9]*) \(e([1-9][0-9]*)\) (?P<wt_res>(CYS|ILE|SER|GLN|MET|ASN|PRO|LYS|ASP|THR|PHE|ALA|GLY|HIS|LEU|ARG|TRP|VAL|GLU|TYR)|(GLUTAMINE|GLUTAMIC ACID|LEUCINE|VALINE|ISOLEUCINE|LYSINE|ALANINE|GLYCINE|ASPARTATE|METHIONINE|THREONINE|HISTIDINE|ASPARTIC ACID|ARGININE|ASPARAGINE|TRYPTOPHAN|PROLINE|PHENYLALANINE|CYSTEINE|SERINE|GLUTAMATE|TYROSINE)) replaced by (?P<mut_res>(CYS|ILE|SER|GLN|MET|ASN|PRO|LYS|ASP|THR|PHE|ALA|GLY|HIS|LEU|ARG|TRP|VAL|GLU|TYR)|(GLUTAMINE|GLUTAMIC ACID|LEUCINE|VALINE|ISOLEUCINE|LYSINE|ALANINE|GLYCINE|ASPARTATE|METHIONINE|THREONINE|HISTIDINE|ASPARTIC ACID|ARGININE|ASPARAGINE|TRYPTOPHAN|PROLINE|PHENYLALANINE|CYSTEINE|SERINE|GLUTAMATE|TYROSINE))(?=([.,\s)\]\'":;\-?!/]|$))
# PPOS (WRES --> MRES
(^|[\s\(\[\'"/,\-])(?P<pos>[1-9][0-9]*) \((?P<wt_res>(CYS|ILE|SER|GLN|MET|ASN|PRO|LYS|ASP|THR|PHE|ALA|GLY|HIS|LEU|ARG|TRP|VAL|GLU|TYR)|(GLUTAMINE|GLUTAMIC ACID|LEUCINE|VALINE|ISOLEUCINE|LYSINE|ALANINE|GLYCINE|ASPARTATE|METHIONINE|THREONINE|HISTIDINE|ASPARTIC ACID|ARGININE|ASPARAGINE|TRYPTOPHAN|PROLINE|PHENYLALANINE|CYSTEINE|SERINE|GLUTAMATE|TYROSINE)) --> (?P<mut_res>(CYS|ILE|SER|GLN|MET|ASN|PRO|LYS|ASP|THR|PHE|ALA|GLY|HIS|LEU|ARG|TRP|VAL|GLU|TYR)|(GLUTAMINE|GLUTAMIC ACID|LEUCINE|VALINE|ISOLEUCINE|LYSINE|ALANINE|GLYCINE|ASPARTATE|METHIONINE|THREONINE|HISTIDINE|ASPARTIC ACID|ARGININE|ASPARAGINE|TRYPTOPHAN|PROLINE|PHENYLALANINE|CYSTEINE|SERINE|GLUTAMATE|TYROSINE))(?=([.,\s)\]\'":;\-?!/]|$))
# WRESPPOS with a MRES
(^|[\s\(\[\'"/,\-])(?P<wt_res>(CYS|ILE|SER|GLN|MET|ASN|PRO|LYS|ASP|THR|PHE|ALA|GLY|HIS|LEU|ARG|TRP|VAL|GLU|TYR)|(GLUTAMINE|GLUTAMIC ACID|LEUCINE|VALINE|ISOLEUCINE|LYSINE|ALANINE|GLYCINE|ASPARTATE|METHIONINE|THREONINE|HISTIDINE|ASPARTIC ACID|ARGININE|ASPARAGINE|TRYPTOPHAN|PROLINE|PHENYLALANINE|CYSTEINE|SERINE|GLUTAMATE|TYROSINE))(?P<pos>[1-9][0-9]*) with (a|an){0,1} (?P<mut_res>(CYS|ILE|SER|GLN|MET|ASN|PRO|LYS|ASP|THR|PHE|ALA|GLY|HIS|LEU|ARG|TRP|VAL|GLU|TYR)|(GLUTAMINE|GLUTAMIC ACID|LEUCINE|VALINE|ISOLEUCINE|LYSINE|ALANINE|GLYCINE|ASPARTATE|METHIONINE|THREONINE|HISTIDINE|ASPARTIC ACID|ARGININE|ASPARAGINE|TRYPTOPHAN|PROLINE|PHENYLALANINE|CYSTEINE|SERINE|GLUTAMATE|TYROSINE))(?=([.,\s)\]\'":;\-?!/]|$))
# WRESPPOS or RESPOS to MRES
(^|[\s\(\[\'"/,\-])(?P<wt_res>(CYS|ILE|SER|GLN|MET|ASN|PRO|LYS|ASP|THR|PHE|ALA|GLY|HIS|LEU|ARG|TRP|VAL|GLU|TYR)|(GLUTAMINE|GLUTAMIC ACID|LEUCINE|VALINE|ISOLEUCINE|LYSINE|ALANINE|GLYCINE|ASPARTATE|METHIONINE|THREONINE|HISTIDINE|ASPARTIC ACID|ARGININE|ASPARAGINE|TRYPTOPHAN|PROLINE|PHENYLALANINE|CYSTEINE|SERINE|GLUTAMATE|TYROSINE))(?P<pos>[1-9][0-9]*) or (CYS|ILE|SER|GLN|MET|ASN|PRO|LYS|ASP|THR|PHE|ALA|GLY|HIS|LEU|ARG|TRP|VAL|GLU|TYR|GLUTAMINE|GLUTAMIC ACID|LEUCINE|VALINE|ISOLEUCINE|LYSINE|ALANINE|GLYCINE|ASPARTATE|METHIONINE|THREONINE|HISTIDINE|ASPARTIC ACID|ARGININE|ASPARAGINE|TRYPTOPHAN|PROLINE|PHENYLALANINE|CYSTEINE|SERINE|GLUTAMATE|TYROSINE)([1-9][0-9]*) to (?P<mut_res>(CYS|ILE|SER|GLN|MET|ASN|PRO|LYS|ASP|THR|PHE|ALA|GLY|HIS|LEU|ARG|TRP|VAL|GLU|TYR)|(GLUTAMINE|GLUTAMIC ACID|LEUCINE|VALINE|ISOLEUCINE|LYSINE|ALANINE|GLYCINE|ASPARTATE|METHIONINE|THREONINE|HISTIDINE|ASPARTIC ACID|ARGININE|ASPARAGINE|TRYPTOPHAN|PROLINE|PHENYLALANINE|CYSTEINE|SERINE|GLUTAMATE|TYROSINE))(?=([.,\s)\]\'":;\-?!/]|$))
# WRESPPOS > MRES
(^|[\s\(\[\'"/,\-])(?P<wt_res>(CYS|ILE|SER|GLN|MET|ASN|PRO|LYS|ASP|THR|PHE|ALA|GLY|HIS|LEU|ARG|TRP|VAL|GLU|TYR)|(GLUTAMINE|GLUTAMIC ACID|LEUCINE|VALINE|ISOLEUCINE|LYSINE|ALANINE|GLYCINE|ASPARTATE|METHIONINE|THREONINE|HISTIDINE|ASPARTIC ACID|ARGININE|ASPARAGINE|TRYPTOPHAN|PROLINE|PHENYLALANINE|CYSTEINE|SERINE|GLUTAMATE|TYROSINE))(?P<pos>[1-9][0-9]*) > (?P<mut_res>(CYS|ILE|SER|GLN|MET|ASN|PRO|LYS|ASP|THR|PHE|ALA|GLY|HIS|LEU|ARG|TRP|VAL|GLU|TYR)|(GLUTAMINE|GLUTAMIC ACID|LEUCINE|VALINE|ISOLEUCINE|LYSINE|ALANINE|GLYCINE|ASPARTATE|METHIONINE|THREONINE|HISTIDINE|ASPARTIC ACID|ARGININE|ASPARAGINE|TRYPTOPHAN|PROLINE|PHENYLALANINE|CYSTEINE|SERINE|GLUTAMATE|TYROSINE))(?=([.,\s)\]\'":;\-?!/]|$))
# WRES-PPOS has been replaced by MRES
(^|[\s\(\[\'"/,\-])(?P<wt_res>(CYS|ILE|SER|GLN|MET|ASN|PRO|LYS|ASP|THR|PHE|ALA|GLY|HIS|LEU|ARG|TRP|VAL|GLU|TYR)|(GLUTAMINE|GLUTAMIC ACID|LEUCINE|VALINE|ISOLEUCINE|LYSINE|ALANINE|GLYCINE|ASPARTATE|METHIONINE|THREONINE|HISTIDINE|ASPARTIC ACID|ARGININE|ASPARAGINE|TRYPTOPHAN|PROLINE|PHENYLALANINE|CYSTEINE|SERINE|GLUTAMATE|TYROSINE))-(?P<pos>[1-9][0-9]*) has been replaced by (?P<mut_res>(CYS|ILE|SER|GLN|MET|ASN|PRO|LYS|ASP|THR|PHE|ALA|GLY|HIS|LEU|ARG|TRP|VAL|GLU|TYR)|(GLUTAMINE|GLUTAMIC ACID|LEUCINE|VALINE|ISOLEUCINE|LYSINE|ALANINE|GLYCINE|ASPARTATE|METHIONINE|THREONINE|HISTIDINE|ASPARTIC ACID|ARGININE|ASPARAGINE|TRYPTOPHAN|PROLINE|PHENYLALANINE|CYSTEINE|SERINE|GLUTAMATE|TYROSINE))(?=([.,\s)\]\'":;\-?!/]|$))
# WRES-PPOS MRES
(^|[\s\(\[\'"/,\-])(?P<wt_res>(CYS|ILE|SER|GLN|MET|ASN|PRO|LYS|ASP|THR|PHE|ALA|GLY|HIS|LEU|ARG|TRP|VAL|GLU|TYR)|(GLUTAMINE|GLUTAMIC ACID|LEUCINE|VALINE|ISOLEUCINE|LYSINE|ALANINE|GLYCINE|ASPARTATE|METHIONINE|THREONINE|HISTIDINE|ASPARTIC ACID|ARGININE|ASPARAGINE|TRYPTOPHAN|PROLINE|PHENYLALANINE|CYSTEINE|SERINE|GLUTAMATE|TYROSINE))-(?P<pos>[1-9][0-9]*) (?P<mut_res>(CYS|ILE|SER|GLN|MET|ASN|PRO|LYS|ASP|THR|PHE|ALA|GLY|HIS|LEU|ARG|TRP|VAL|GLU|TYR)|(GLUTAMINE|GLUTAMIC ACID|LEUCINE|VALINE|ISOLEUCINE|LYSINE|ALANINE|GLYCINE|ASPARTATE|METHIONINE|THREONINE|HISTIDINE|ASPARTIC ACID|ARGININE|ASPARAGINE|TRYPTOPHAN|PROLINE|PHENYLALANINE|CYSTEINE|SERINE|GLUTAMATE|TYROSINE))(?=([.,\s)\]\'":;\-?!/]|$))
# WRES(PPOS)-MRES
(^|[\s\(\[\'"/,\-])(?P<wt_res>(CYS|ILE|SER|GLN|MET|ASN|PRO|LYS|ASP|THR|PHE|ALA|GLY|HIS|LEU|ARG|TRP|VAL|GLU|TYR)|(GLUTAMINE|GLUTAMIC ACID|LEUCINE|VALINE|ISOLEUCINE|LYSINE|ALANINE|GLYCINE|ASPARTATE|METHIONINE|THREONINE|HISTIDINE|ASPARTIC ACID|ARGININE|ASPARAGINE|TRYPTOPHAN|PROLINE|PHENYLALANINE|CYSTEINE|SERINE|GLUTAMATE|TYROSINE))\((?P<pos>[1-9][0-9]*)\)-(?P<mut_res>(CYS|ILE|SER|GLN|MET|ASN|PRO|LYS|ASP|THR|PHE|ALA|GLY|HIS|LEU|ARG|TRP|VAL|GLU|TYR)|(GLUTAMINE|GLUTAMIC ACID|LEUCINE|VALINE|ISOLEUCINE|LYSINE|ALANINE|GLYCINE|ASPARTATE|METHIONINE|THREONINE|HISTIDINE|ASPARTIC ACID|ARGININE|ASPARAGINE|TRYPTOPHAN|PROLINE|PHENYLALANINE|CYSTEINE|SERINE|GLUTAMATE|TYROSINE))(?=([.,\s)\]\'":;\-?!/]|$))
# WRES(PPOS)----MRES
(^|[\s\(\[\'"/,\-])(?P<wt_res>(CYS|ILE|SER|GLN|MET|ASN|PRO|LYS|ASP|THR|PHE|ALA|GLY|HIS|LEU|ARG|TRP|VAL|GLU|TYR)|(GLUTAMINE|GLUTAMIC ACID|LEUCINE|VALINE|ISOLEUCINE|LYSINE|ALANINE|GLYCINE|ASPARTATE|METHIONINE|THREONINE|HISTIDINE|ASPARTIC ACID|ARGININE|ASPARAGINE|TRYPTOPHAN|PROLINE|PHENYLALANINE|CYSTEINE|SERINE|GLUTAMATE|TYROSINE))\((?P<pos>[1-9][0-9]*)\)----(?P<mut_res>(CYS|ILE|SER|GLN|MET|ASN|PRO|LYS|ASP|THR|PHE|ALA|GLY|HIS|LEU|ARG|TRP|VAL|GLU|TYR)|(GLUTAMINE|GLUTAMIC ACID|LEUCINE|VALINE|ISOLEUCINE|LYSINE|ALANINE|GLYCINE|ASPARTATE|METHIONINE|THREONINE|HISTIDINE|ASPARTIC ACID|ARGININE|ASPARAGINE|TRYPTOPHAN|PROLINE|PHENYLALANINE|CYSTEINE|SERINE|GLUTAMATE|TYROSINE))(?=([.,\s)\]\'":;\-?!/]|$))
# WRES to MRES at amino acid position PPOS
(^|[\s\(\[\'"/,\-])(?P<wt_res>(CYS|ILE|SER|GLN|MET|ASN|PRO|LYS|ASP|THR|PHE|ALA|GLY|HIS|LEU|ARG|TRP|VAL|GLU|TYR)|(GLUTAMINE|GLUTAMIC ACID|LEUCINE|VALINE|ISOLEUCINE|LYSINE|ALANINE|GLYCINE|ASPARTATE|METHIONINE|THREONINE|HISTIDINE|ASPARTIC ACID|ARGININE|ASPARAGINE|TRYPTOPHAN|PROLINE|PHENYLALANINE|CYSTEINE|SERINE|GLUTAMATE|TYROSINE)) to (?P<mut_res>(CYS|ILE|SER|GLN|MET|ASN|PRO|LYS|ASP|THR|PHE|ALA|GLY|HIS|LEU|ARG|TRP|VAL|GLU|TYR)|(GLUTAMINE|GLUTAMIC ACID|LEUCINE|VALINE|ISOLEUCINE|LYSINE|ALANINE|GLYCINE|ASPARTATE|METHIONINE|THREONINE|HISTIDINE|ASPARTIC ACID|ARGININE|ASPARAGINE|TRYPTOPHAN|PROLINE|PHENYLALANINE|CYSTEINE|SERINE|GLUTAMATE|TYROSINE)) at amino acid position (?P<pos>[1-9][0-9]*)(?=([.,\s)\]\'":;\-?!/]|$))
# MRES for a WRES at position PPOS
(^|[\s\(\[\'"/,\-])(?P<mut_res>(CYS|ILE|SER|GLN|MET|ASN|PRO|LYS|ASP|THR|PHE|ALA|GLY|HIS|LEU|ARG|TRP|VAL|GLU|TYR)|(GLUTAMINE|GLUTAMIC ACID|LEUCINE|VALINE|ISOLEUCINE|LYSINE|ALANINE|GLYCINE|ASPARTATE|METHIONINE|THREONINE|HISTIDINE|ASPARTIC ACID|ARGININE|ASPARAGINE|TRYPTOPHAN|PROLINE|PHENYLALANINE|CYSTEINE|SERINE|GLUTAMATE|TYROSINE)) for (a|an){0,1} (?P<wt_res>(CYS|ILE|SER|GLN|MET|ASN|PRO|LYS|ASP|THR|PHE|ALA|GLY|HIS|LEU|ARG|TRP|VAL|GLU|TYR)|(GLUTAMINE|GLUTAMIC ACID|LEUCINE|VALINE|ISOLEUCINE|LYSINE|ALANINE|GLYCINE|ASPARTATE|METHIONINE|THREONINE|HISTIDINE|ASPARTIC ACID|ARGININE|ASPARAGINE|TRYPTOPHAN|PROLINE|PHENYLALANINE|CYSTEINE|SERINE|GLUTAMATE|TYROSINE)) at position (?P<pos>[1-9][0-9]*)(?=([.,\s)\]\'":;\-?!/]|$))
# MRES for WRES at position PPOS
(^|[\s\(\[\'"/,\-])(?P<mut_res>(CYS|ILE|SER|GLN|MET|ASN|PRO|LYS|ASP|THR|PHE|ALA|GLY|HIS|LEU|ARG|TRP|VAL|GLU|TYR)|(GLUTAMINE|GLUTAMIC ACID|LEUCINE|VALINE|ISOLEUCINE|LYSINE|ALANINE|GLYCINE|ASPARTATE|METHIONINE|THREONINE|HISTIDINE|ASPARTIC ACID|ARGININE|ASPARAGINE|TRYPTOPHAN|PROLINE|PHENYLALANINE|CYSTEINE|SERINE|GLUTAMATE|TYROSINE)) for (?P<wt_res>(CYS|ILE|SER|GLN|MET|ASN|PRO|LYS|ASP|THR|PHE|ALA|GLY|HIS|LEU|ARG|TRP|VAL|GLU|TYR)|(GLUTAMINE|GLUTAMIC ACID|LEUCINE|VALINE|ISOLEUCINE|LYSINE|ALANINE|GLYCINE|ASPARTATE|METHIONINE|THREONINE|HISTIDINE|ASPARTIC ACID|ARGININE|ASPARAGINE|TRYPTOPHAN|PROLINE|PHENYLALANINE|CYSTEINE|SERINE|GLUTAMATE|TYROSINE)) at position (?P<pos>[1-9][0-9]*)(?=([.,\s)\]\'":;\-?!/]|$))
# WRES by MRES at codon PPOS
(^|[\s\(\[\'"/,\-])(?P<wt_res>(CYS|ILE|SER|GLN|MET|ASN|PRO|LYS|ASP|THR|PHE|ALA|GLY|HIS|LEU|ARG|TRP|VAL|GLU|TYR)|(GLUTAMINE|GLUTAMIC ACID|LEUCINE|VALINE|ISOLEUCINE|LYSINE|ALANINE|GLYCINE|ASPARTATE|METHIONINE|THREONINE|HISTIDINE|ASPARTIC ACID|ARGININE|ASPARAGINE|TRYPTOPHAN|PROLINE|PHENYLALANINE|CYSTEINE|SERINE|GLUTAMATE|TYROSINE)) by (?P<mut_res>(CYS|ILE|SER|GLN|MET|ASN|PRO|LYS|ASP|THR|PHE|ALA|GLY|HIS|LEU|ARG|TRP|VAL|GLU|TYR)|(GLUTAMINE|GLUTAMIC ACID|LEUCINE|VALINE|ISOLEUCINE|LYSINE|ALANINE|GLYCINE|ASPARTATE|METHIONINE|THREONINE|HISTIDINE|ASPARTIC ACID|ARGININE|ASPARAGINE|TRYPTOPHAN|PROLINE|PHENYLALANINE|CYSTEINE|SERINE|GLUTAMATE|TYROSINE)) at codon (?P<pos>[1-9][0-9]*)(?=([.,\s)\]\'":;\-?!/]|$))
# WRES PPOS was replaced with MRES
(^|[\s\(\[\'"/,\-])(?P<wt_res>(CYS|ILE|SER|GLN|MET|ASN|PRO|LYS|ASP|THR|PHE|ALA|GLY|HIS|LEU|ARG|TRP|VAL|GLU|TYR)|(GLUTAMINE|GLUTAMIC ACID|LEUCINE|VALINE|ISOLEUCINE|LYSINE|ALANINE|GLYCINE|ASPARTATE|METHIONINE|THREONINE|HISTIDINE|ASPARTIC ACID|ARGININE|ASPARAGINE|TRYPTOPHAN|PROLINE|PHENYLALANINE|CYSTEINE|SERINE|GLUTAMATE|TYROSINE)) (?P<pos>[1-9][0-9]*) was replaced with (?P<mut_res>(CYS|ILE|SER|GLN|MET|ASN|PRO|LYS|ASP|THR|PHE|ALA|GLY|HIS|LEU|ARG|TRP|VAL|GLU|TYR)|(GLUTAMINE|GLUTAMIC ACID|LEUCINE|VALINE|ISOLEUCINE|LYSINE|ALANINE|GLYCINE|ASPARTATE|METHIONINE|THREONINE|HISTIDINE|ASPARTIC ACID|ARGININE|ASPARAGINE|TRYPTOPHAN|PROLINE|PHENYLALANINE|CYSTEINE|SERINE|GLUTAMATE|TYROSINE))(?=([.,\s)\]\'":;\-?!/]|$))
# PPOS(cePOS)WRES-->MRES
(^|[\s\(\[\'"/,\-])(?P<pos>[1-9][0-9]*)\(ce([1-9][0-9]*)\)(?P<wt_res>(CYS|ILE|SER|GLN|MET|ASN|PRO|LYS|ASP|THR|PHE|ALA|GLY|HIS|LEU|ARG|TRP|VAL|GLU|TYR)|(GLUTAMINE|GLUTAMIC ACID|LEUCINE|VALINE|ISOLEUCINE|LYSINE|ALANINE|GLYCINE|ASPARTATE|METHIONINE|THREONINE|HISTIDINE|ASPARTIC ACID|ARGININE|ASPARAGINE|TRYPTOPHAN|PROLINE|PHENYLALANINE|CYSTEINE|SERINE|GLUTAMATE|TYROSINE))-->(?P<mut_res>(CYS|ILE|SER|GLN|MET|ASN|PRO|LYS|ASP|THR|PHE|ALA|GLY|HIS|LEU|ARG|TRP|VAL|GLU|TYR)|(GLUTAMINE|GLUTAMIC ACID|LEUCINE|VALINE|ISOLEUCINE|LYSINE|ALANINE|GLYCINE|ASPARTATE|METHIONINE|THREONINE|HISTIDINE|ASPARTIC ACID|ARGININE|ASPARAGINE|TRYPTOPHAN|PROLINE|PHENYLALANINE|CYSTEINE|SERINE|GLUTAMATE|TYROSINE))(?=([.,\s)\]\'":;\-?!/]|$))
# PPOS(aPOS)WRES----MRES
(^|[\s\(\[\'"/,\-])(?P<pos>[1-9][0-9]*)\(a([1-9][0-9]*)\)(?P<wt_res>(CYS|ILE|SER|GLN|MET|ASN|PRO|LYS|ASP|THR|PHE|ALA|GLY|HIS|LEU|ARG|TRP|VAL|GLU|TYR)|(GLUTAMINE|GLUTAMIC ACID|LEUCINE|VALINE|ISOLEUCINE|LYSINE|ALANINE|GLYCINE|ASPARTATE|METHIONINE|THREONINE|HISTIDINE|ASPARTIC ACID|ARGININE|ASPARAGINE|TRYPTOPHAN|PROLINE|PHENYLALANINE|CYSTEINE|SERINE|GLUTAMATE|TYROSINE))----(?P<mut_res>(CYS|ILE|SER|GLN|MET|ASN|PRO|LYS|ASP|THR|PHE|ALA|GLY|HIS|LEU|ARG|TRP|VAL|GLU|TYR)|(GLUTAMINE|GLUTAMIC ACID|LEUCINE|VALINE|ISOLEUCINE|LYSINE|ALANINE|GLYCINE|ASPARTATE|METHIONINE|THREONINE|HISTIDINE|ASPARTIC ACID|ARGININE|ASPARAGINE|TRYPTOPHAN|PROLINE|PHENYLALANINE|CYSTEINE|SERINE|GLUTAMATE|TYROSINE))(?=([.,\s)\]\'":;\-?!/]|$))
# PPOS WRES by MRES
(^|[\s\(\[\'"/,\-])(?P<pos>[1-9][0-9]*) (?P<wt_res>(CYS|ILE|SER|GLN|MET|ASN|PRO|LYS|ASP|THR|PHE|ALA|GLY|HIS|LEU|ARG|TRP|VAL|GLU|TYR)|(GLUTAMINE|GLUTAMIC ACID|LEUCINE|VALINE|ISOLEUCINE|LYSINE|ALANINE|GLYCINE|ASPARTATE|METHIONINE|THREONINE|HISTIDINE|ASPARTIC ACID|ARGININE|ASPARAGINE|TRYPTOPHAN|PROLINE|PHENYLALANINE|CYSTEINE|SERINE|GLUTAMATE|TYROSINE)) by (?P<mut_res>(CYS|ILE|SER|GLN|MET|ASN|PRO|LYS|ASP|THR|PHE|ALA|GLY|HIS|LEU|ARG|TRP|VAL|GLU|TYR)|(GLUTAMINE|GLUTAMIC ACID|LEUCINE|VALINE|ISOLEUCINE|LYSINE|ALANINE|GLYCINE|ASPARTATE|METHIONINE|THREONINE|HISTIDINE|ASPARTIC ACID|ARGININE|ASPARAGINE|TRYPTOPHAN|PROLINE|PHENYLALANINE|CYSTEINE|SERINE|GLUTAMATE|TYROSINE))(?=([.,\s)\]\'":;\-?!/]|$))
# PPOS (hPOS) WRES----MRES
(^|[\s\(\[\'"/,\-])(?P<pos>[1-9][0-9]*) \(h([1-9][0-9]*)\) (?P<wt_res>(CYS|ILE|SER|GLN|MET|ASN|PRO|LYS|ASP|THR|PHE|ALA|GLY|HIS|LEU|ARG|TRP|VAL|GLU|TYR)|(GLUTAMINE|GLUTAMIC ACID|LEUCINE|VALINE|ISOLEUCINE|LYSINE|ALANINE|GLYCINE|ASPARTATE|METHIONINE|THREONINE|HISTIDINE|ASPARTIC ACID|ARGININE|ASPARAGINE|TRYPTOPHAN|PROLINE|PHENYLALANINE|CYSTEINE|SERINE|GLUTAMATE|TYROSINE))----(?P<mut_res>(CYS|ILE|SER|GLN|MET|ASN|PRO|LYS|ASP|THR|PHE|ALA|GLY|HIS|LEU|ARG|TRP|VAL|GLU|TYR)|(GLUTAMINE|GLUTAMIC ACID|LEUCINE|VALINE|ISOLEUCINE|LYSINE|ALANINE|GLYCINE|ASPARTATE|METHIONINE|THREONINE|HISTIDINE|ASPARTIC ACID|ARGININE|ASPARAGINE|TRYPTOPHAN|PROLINE|PHENYLALANINE|CYSTEINE|SERINE|GLUTAMATE|TYROSINE))(?=([.,\s)\]\'":;\-?!/]|$))
# PPOS (gPOS) WRES replaced by MRES
(^|[\s\(\[\'"/,\-])(?P<pos>[1-9][0-9]*) \(g([1-9][0-9]*)\) (?P<wt_res>(CYS|ILE|SER|GLN|MET|ASN|PRO|LYS|ASP|THR|PHE|ALA|GLY|HIS|LEU|ARG|TRP|VAL|GLU|TYR)|(GLUTAMINE|GLUTAMIC ACID|LEUCINE|VALINE|ISOLEUCINE|LYSINE|ALANINE|GLYCINE|ASPARTATE|METHIONINE|THREONINE|HISTIDINE|ASPARTIC ACID|ARGININE|ASPARAGINE|TRYPTOPHAN|PROLINE|PHENYLALANINE|CYSTEINE|SERINE|GLUTAMATE|TYROSINE)) replaced by (?P<mut_res>(CYS|ILE|SER|GLN|MET|ASN|PRO|LYS|ASP|THR|PHE|ALA|GLY|HIS|LEU|ARG|TRP|VAL|GLU|TYR)|(GLUTAMINE|GLUTAMIC ACID|LEUCINE|VALINE|ISOLEUCINE|LYSINE|ALANINE|GLYCINE|ASPARTATE|METHIONINE|THREONINE|HISTIDINE|ASPARTIC ACID|ARGININE|ASPARAGINE|TRYPTOPHAN|PROLINE|PHENYLALANINE|CYSTEINE|SERINE|GLUTAMATE|TYROSINE))(?=([.,\s)\]\'":;\-?!/]|$))
# WRESPPOS, with MRES
(^|[\s\(\[\'"/,\-])(?P<wt_res>(CYS|ILE|SER|GLN|MET|ASN|PRO|LYS|ASP|THR|PHE|ALA|GLY|HIS|LEU|ARG|TRP|VAL|GLU|TYR)|(GLUTAMINE|GLUTAMIC ACID|LEUCINE|VALINE|ISOLEUCINE|LYSINE|ALANINE|GLYCINE|ASPARTATE|METHIONINE|THREONINE|HISTIDINE|ASPARTIC ACID|ARGININE|ASPARAGINE|TRYPTOPHAN|PROLINE|PHENYLALANINE|CYSTEINE|SERINE|GLUTAMATE|TYROSINE))(?P<pos>[1-9][0-9]*), with (?P<mut_res>(CYS|ILE|SER|GLN|MET|ASN|PRO|LYS|ASP|THR|PHE|ALA|GLY|HIS|LEU|ARG|TRP|VAL|GLU|TYR)|(GLUTAMINE|GLUTAMIC ACID|LEUCINE|VALINE|ISOLEUCINE|LYSINE|ALANINE|GLYCINE|ASPARTATE|METHIONINE|THREONINE|HISTIDINE|ASPARTIC ACID|ARGININE|ASPARAGINE|TRYPTOPHAN|PROLINE|PHENYLALANINE|CYSTEINE|SERINE|GLUTAMATE|TYROSINE))(?=([.,\s)\]\'":;\-?!/]|$))
# WRESPPOS was replaced by RES or MRES
(^|[\s\(\[\'"/,\-])(?P<wt_res>(CYS|ILE|SER|GLN|MET|ASN|PRO|LYS|ASP|THR|PHE|ALA|GLY|HIS|LEU|ARG|TRP|VAL|GLU|TYR)|(GLUTAMINE|GLUTAMIC ACID|LEUCINE|VALINE|ISOLEUCINE|LYSINE|ALANINE|GLYCINE|ASPARTATE|METHIONINE|THREONINE|HISTIDINE|ASPARTIC ACID|ARGININE|ASPARAGINE|TRYPTOPHAN|PROLINE|PHENYLALANINE|CYSTEINE|SERINE|GLUTAMATE|TYROSINE))(?P<pos>[1-9][0-9]*) was replaced by (CYS|ILE|SER|GLN|MET|ASN|PRO|LYS|ASP|THR|PHE|ALA|GLY|HIS|LEU|ARG|TRP|VAL|GLU|TYR|GLUTAMINE|GLUTAMIC ACID|LEUCINE|VALINE|ISOLEUCINE|LYSINE|ALANINE|GLYCINE|ASPARTATE|METHIONINE|THREONINE|HISTIDINE|ASPARTIC ACID|ARGININE|ASPARAGINE|TRYPTOPHAN|PROLINE|PHENYLALANINE|CYSTEINE|SERINE|GLUTAMATE|TYROSINE) or (?P<mut_res>(CYS|ILE|SER|GLN|MET|ASN|PRO|LYS|ASP|THR|PHE|ALA|GLY|HIS|LEU|ARG|TRP|VAL|GLU|TYR)|(GLUTAMINE|GLUTAMIC ACID|LEUCINE|VALINE|ISOLEUCINE|LYSINE|ALANINE|GLYCINE|ASPARTATE|METHIONINE|THREONINE|HISTIDINE|ASPARTIC ACID|ARGININE|ASPARAGINE|TRYPTOPHAN|PROLINE|PHENYLALANINE|CYSTEINE|SERINE|GLUTAMATE|TYROSINE))(?=([.,\s)\]\'":;\-?!/]|$))
# WRESPPOS replaced by MRES
(^|[\s\(\[\'"/,\-])(?P<wt_res>(CYS|ILE|SER|GLN|MET|ASN|PRO|LYS|ASP|THR|PHE|ALA|GLY|HIS|LEU|ARG|TRP|VAL|GLU|TYR)|(GLUTAMINE|GLUTAMIC ACID|LEUCINE|VALINE|ISOLEUCINE|LYSINE|ALANINE|GLYCINE|ASPARTATE|METHIONINE|THREONINE|HISTIDINE|ASPARTIC ACID|ARGININE|ASPARAGINE|TRYPTOPHAN|PROLINE|PHENYLALANINE|CYSTEINE|SERINE|GLUTAMATE|TYROSINE))(?P<pos>[1-9][0-9]*) replaced by (?P<mut_res>(CYS|ILE|SER|GLN|MET|ASN|PRO|LYS|ASP|THR|PHE|ALA|GLY|HIS|LEU|ARG|TRP|VAL|GLU|TYR)|(GLUTAMINE|GLUTAMIC ACID|LEUCINE|VALINE|ISOLEUCINE|LYSINE|ALANINE|GLYCINE|ASPARTATE|METHIONINE|THREONINE|HISTIDINE|ASPARTIC ACID|ARGININE|ASPARAGINE|TRYPTOPHAN|PROLINE|PHENYLALANINE|CYSTEINE|SERINE|GLUTAMATE|TYROSINE))(?=([.,\s)\]\'":;\-?!/]|$))
# WRESPPOS and RESPOS were replaced by MRES
(^|[\s\(\[\'"/,\-])(?P<wt_res>(CYS|ILE|SER|GLN|MET|ASN|PRO|LYS|ASP|THR|PHE|ALA|GLY|HIS|LEU|ARG|TRP|VAL|GLU|TYR)|(GLUTAMINE|GLUTAMIC ACID|LEUCINE|VALINE|ISOLEUCINE|LYSINE|ALANINE|GLYCINE|ASPARTATE|METHIONINE|THREONINE|HISTIDINE|ASPARTIC ACID|ARGININE|ASPARAGINE|TRYPTOPHAN|PROLINE|PHENYLALANINE|CYSTEINE|SERINE|GLUTAMATE|TYROSINE))(?P<pos>[1-9][0-9]*) and (CYS|ILE|SER|GLN|MET|ASN|PRO|LYS|ASP|THR|PHE|ALA|GLY|HIS|LEU|ARG|TRP|VAL|GLU|TYR|GLUTAMINE|GLUTAMIC ACID|LEUCINE|VALINE|ISOLEUCINE|LYSINE|ALANINE|GLYCINE|ASPARTATE|METHIONINE|THREONINE|HISTIDINE|ASPARTIC ACID|ARGININE|ASPARAGINE|TRYPTOPHAN|PROLINE|PHENYLALANINE|CYSTEINE|SERINE|GLUTAMATE|TYROSINE)([1-9][0-9]*) were replaced by (?P<mut_res>(CYS|ILE|SER|GLN|MET|ASN|PRO|LYS|ASP|THR|PHE|ALA|GLY|HIS|LEU|ARG|TRP|VAL|GLU|TYR)|(GLUTAMINE|GLUTAMIC ACID|LEUCINE|VALINE|ISOLEUCINE|LYSINE|ALANINE|GLYCINE|ASPARTATE|METHIONINE|THREONINE|HISTIDINE|ASPARTIC ACID|ARGININE|ASPARAGINE|TRYPTOPHAN|PROLINE|PHENYLALANINE|CYSTEINE|SERINE|GLUTAMATE|TYROSINE))(?=([.,\s)\]\'":;\-?!/]|$))
# WRESPPOS were replaced by MRES
(^|[\s\(\[\'"/,\-])(?P<wt_res>(CYS|ILE|SER|GLN|MET|ASN|PRO|LYS|ASP|THR|PHE|ALA|GLY|HIS|LEU|ARG|TRP|VAL|GLU|TYR)|(GLUTAMINE|GLUTAMIC ACID|LEUCINE|VALINE|ISOLEUCINE|LYSINE|ALANINE|GLYCINE|ASPARTATE|METHIONINE|THREONINE|HISTIDINE|ASPARTIC ACID|ARGININE|ASPARAGINE|TRYPTOPHAN|PROLINE|PHENYLALANINE|CYSTEINE|SERINE|GLUTAMATE|TYROSINE))(?P<pos>[1-9][0-9]*) were replaced by (?P<mut_res>(CYS|ILE|SER|GLN|MET|ASN|PRO|LYS|ASP|THR|PHE|ALA|GLY|HIS|LEU|ARG|TRP|VAL|GLU|TYR)|(GLUTAMINE|GLUTAMIC ACID|LEUCINE|VALINE|ISOLEUCINE|LYSINE|ALANINE|GLYCINE|ASPARTATE|METHIONINE|THREONINE|HISTIDINE|ASPARTIC ACID|ARGININE|ASPARAGINE|TRYPTOPHAN|PROLINE|PHENYLALANINE|CYSTEINE|SERINE|GLUTAMATE|TYROSINE))(?=([.,\s)\]\'":;\-?!/]|$))
# WRESPPOS and RESPOS by MRES
(^|[\s\(\[\'"/,\-])(?P<wt_res>(CYS|ILE|SER|GLN|MET|ASN|PRO|LYS|ASP|THR|PHE|ALA|GLY|HIS|LEU|ARG|TRP|VAL|GLU|TYR)|(GLUTAMINE|GLUTAMIC ACID|LEUCINE|VALINE|ISOLEUCINE|LYSINE|ALANINE|GLYCINE|ASPARTATE|METHIONINE|THREONINE|HISTIDINE|ASPARTIC ACID|ARGININE|ASPARAGINE|TRYPTOPHAN|PROLINE|PHENYLALANINE|CYSTEINE|SERINE|GLUTAMATE|TYROSINE))(?P<pos>[1-9][0-9]*) and (CYS|ILE|SER|GLN|MET|ASN|PRO|LYS|ASP|THR|PHE|ALA|GLY|HIS|LEU|ARG|TRP|VAL|GLU|TYR|GLUTAMINE|GLUTAMIC ACID|LEUCINE|VALINE|ISOLEUCINE|LYSINE|ALANINE|GLYCINE|ASPARTATE|METHIONINE|THREONINE|HISTIDINE|ASPARTIC ACID|ARGININE|ASPARAGINE|TRYPTOPHAN|PROLINE|PHENYLALANINE|CYSTEINE|SERINE|GLUTAMATE|TYROSINE)([1-9][0-9]*) by (?P<mut_res>(CYS|ILE|SER|GLN|MET|ASN|PRO|LYS|ASP|THR|PHE|ALA|GLY|HIS|LEU|ARG|TRP|VAL|GLU|TYR)|(GLUTAMINE|GLUTAMIC ACID|LEUCINE|VALINE|ISOLEUCINE|LYSINE|ALANINE|GLYCINE|ASPARTATE|METHIONINE|THREONINE|HISTIDINE|ASPARTIC ACID|ARGININE|ASPARAGINE|TRYPTOPHAN|PROLINE|PHENYLALANINE|CYSTEINE|SERINE|GLUTAMATE|TYROSINE))(?=([.,\s)\]\'":;\-?!/]|$))
# WRES-PPOS/MRES
(^|[\s\(\[\'"/,\-])(?P<wt_res>(CYS|ILE|SER|GLN|MET|ASN|PRO|LYS|ASP|THR|PHE|ALA|GLY|HIS|LEU|ARG|TRP|VAL|GLU|TYR)|(GLUTAMINE|GLUTAMIC ACID|LEUCINE|VALINE|ISOLEUCINE|LYSINE|ALANINE|GLYCINE|ASPARTATE|METHIONINE|THREONINE|HISTIDINE|ASPARTIC ACID|ARGININE|ASPARAGINE|TRYPTOPHAN|PROLINE|PHENYLALANINE|CYSTEINE|SERINE|GLUTAMATE|TYROSINE))-(?P<pos>[1-9][0-9]*)/(?P<mut_res>(CYS|ILE|SER|GLN|MET|ASN|PRO|LYS|ASP|THR|PHE|ALA|GLY|HIS|LEU|ARG|TRP|VAL|GLU|TYR)|(GLUTAMINE|GLUTAMIC ACID|LEUCINE|VALINE|ISOLEUCINE|LYSINE|ALANINE|GLYCINE|ASPARTATE|METHIONINE|THREONINE|HISTIDINE|ASPARTIC ACID|ARGININE|ASPARAGINE|TRYPTOPHAN|PROLINE|PHENYLALANINE|CYSTEINE|SERINE|GLUTAMATE|TYROSINE))(?=([.,\s)\]\'":;\-?!/]|$))
# WRES-PPOS was mutated to MRES
(^|[\s\(\[\'"/,\-])(?P<wt_res>(CYS|ILE|SER|GLN|MET|ASN|PRO|LYS|ASP|THR|PHE|ALA|GLY|HIS|LEU|ARG|TRP|VAL|GLU|TYR)|(GLUTAMINE|GLUTAMIC ACID|LEUCINE|VALINE|ISOLEUCINE|LYSINE|ALANINE|GLYCINE|ASPARTATE|METHIONINE|THREONINE|HISTIDINE|ASPARTIC ACID|ARGININE|ASPARAGINE|TRYPTOPHAN|PROLINE|PHENYLALANINE|CYSTEINE|SERINE|GLUTAMATE|TYROSINE))-(?P<pos>[1-9][0-9]*) was mutated to (?P<mut_res>(CYS|ILE|SER|GLN|MET|ASN|PRO|LYS|ASP|THR|PHE|ALA|GLY|HIS|LEU|ARG|TRP|VAL|GLU|TYR)|(GLUTAMINE|GLUTAMIC ACID|LEUCINE|VALINE|ISOLEUCINE|LYSINE|ALANINE|GLYCINE|ASPARTATE|METHIONINE|THREONINE|HISTIDINE|ASPARTIC ACID|ARGININE|ASPARAGINE|TRYPTOPHAN|PROLINE|PHENYLALANINE|CYSTEINE|SERINE|GLUTAMATE|TYROSINE))(?=([.,\s)\]\'":;\-?!/]|$))
# WRES-PPOS to RES and MRES
(^|[\s\(\[\'"/,\-])(?P<wt_res>(CYS|ILE|SER|GLN|MET|ASN|PRO|LYS|ASP|THR|PHE|ALA|GLY|HIS|LEU|ARG|TRP|VAL|GLU|TYR)|(GLUTAMINE|GLUTAMIC ACID|LEUCINE|VALINE|ISOLEUCINE|LYSINE|ALANINE|GLYCINE|ASPARTATE|METHIONINE|THREONINE|HISTIDINE|ASPARTIC ACID|ARGININE|ASPARAGINE|TRYPTOPHAN|PROLINE|PHENYLALANINE|CYSTEINE|SERINE|GLUTAMATE|TYROSINE))-(?P<pos>[1-9][0-9]*) to (CYS|ILE|SER|GLN|MET|ASN|PRO|LYS|ASP|THR|PHE|ALA|GLY|HIS|LEU|ARG|TRP|VAL|GLU|TYR|GLUTAMINE|GLUTAMIC ACID|LEUCINE|VALINE|ISOLEUCINE|LYSINE|ALANINE|GLYCINE|ASPARTATE|METHIONINE|THREONINE|HISTIDINE|ASPARTIC ACID|ARGININE|ASPARAGINE|TRYPTOPHAN|PROLINE|PHENYLALANINE|CYSTEINE|SERINE|GLUTAMATE|TYROSINE) and (?P<mut_res>(CYS|ILE|SER|GLN|MET|ASN|PRO|LYS|ASP|THR|PHE|ALA|GLY|HIS|LEU|ARG|TRP|VAL|GLU|TYR)|(GLUTAMINE|GLUTAMIC ACID|LEUCINE|VALINE|ISOLEUCINE|LYSINE|ALANINE|GLYCINE|ASPARTATE|METHIONINE|THREONINE|HISTIDINE|ASPARTIC ACID|ARGININE|ASPARAGINE|TRYPTOPHAN|PROLINE|PHENYLALANINE|CYSTEINE|SERINE|GLUTAMATE|TYROSINE))(?=([.,\s)\]\'":;\-?!/]|$))
# WRES-PPOS is replaced by MRES
(^|[\s\(\[\'"/,\-])(?P<wt_res>(CYS|ILE|SER|GLN|MET|ASN|PRO|LYS|ASP|THR|PHE|ALA|GLY|HIS|LEU|ARG|TRP|VAL|GLU|TYR)|(GLUTAMINE|GLUTAMIC ACID|LEUCINE|VALINE|ISOLEUCINE|LYSINE|ALANINE|GLYCINE|ASPARTATE|METHIONINE|THREONINE|HISTIDINE|ASPARTIC ACID|ARGININE|ASPARAGINE|TRYPTOPHAN|PROLINE|PHENYLALANINE|CYSTEINE|SERINE|GLUTAMATE|TYROSINE))-(?P<pos>[1-9][0-9]*) is replaced by (?P<mut_res>(CYS|ILE|SER|GLN|MET|ASN|PRO|LYS|ASP|THR|PHE|ALA|GLY|HIS|LEU|ARG|TRP|VAL|GLU|TYR)|(GLUTAMINE|GLUTAMIC ACID|LEUCINE|VALINE|ISOLEUCINE|LYSINE|ALANINE|GLYCINE|ASPARTATE|METHIONINE|THREONINE|HISTIDINE|ASPARTIC ACID|ARGININE|ASPARAGINE|TRYPTOPHAN|PROLINE|PHENYLALANINE|CYSTEINE|SERINE|GLUTAMATE|TYROSINE))(?=([.,\s)\]\'":;\-?!/]|$))
# WRES-PPOS into MRES
(^|[\s\(\[\'"/,\-])(?P<wt_res>(CYS|ILE|SER|GLN|MET|ASN|PRO|LYS|ASP|THR|PHE|ALA|GLY|HIS|LEU|ARG|TRP|VAL|GLU|TYR)|(GLUTAMINE|GLUTAMIC ACID|LEUCINE|VALINE|ISOLEUCINE|LYSINE|ALANINE|GLYCINE|ASPARTATE|METHIONINE|THREONINE|HISTIDINE|ASPARTIC ACID|ARGININE|ASPARAGINE|TRYPTOPHAN|PROLINE|PHENYLALANINE|CYSTEINE|SERINE|GLUTAMATE|TYROSINE))-(?P<pos>[1-9][0-9]*) into (?P<mut_res>(CYS|ILE|SER|GLN|MET|ASN|PRO|LYS|ASP|THR|PHE|ALA|GLY|HIS|LEU|ARG|TRP|VAL|GLU|TYR)|(GLUTAMINE|GLUTAMIC ACID|LEUCINE|VALINE|ISOLEUCINE|LYSINE|ALANINE|GLYCINE|ASPARTATE|METHIONINE|THREONINE|HISTIDINE|ASPARTIC ACID|ARGININE|ASPARAGINE|TRYPTOPHAN|PROLINE|PHENYLALANINE|CYSTEINE|SERINE|GLUTAMATE|TYROSINE))(?=([.,\s)\]\'":;\-?!/]|$))
# WRES-PPOS by a MRES
(^|[\s\(\[\'"/,\-])(?P<wt_res>(CYS|ILE|SER|GLN|MET|ASN|PRO|LYS|ASP|THR|PHE|ALA|GLY|HIS|LEU|ARG|TRP|VAL|GLU|TYR)|(GLUTAMINE|GLUTAMIC ACID|LEUCINE|VALINE|ISOLEUCINE|LYSINE|ALANINE|GLYCINE|ASPARTATE|METHIONINE|THREONINE|HISTIDINE|ASPARTIC ACID|ARGININE|ASPARAGINE|TRYPTOPHAN|PROLINE|PHENYLALANINE|CYSTEINE|SERINE|GLUTAMATE|TYROSINE))-(?P<pos>[1-9][0-9]*) by (a|an){0,1} (?P<mut_res>(CYS|ILE|SER|GLN|MET|ASN|PRO|LYS|ASP|THR|PHE|ALA|GLY|HIS|LEU|ARG|TRP|VAL|GLU|TYR)|(GLUTAMINE|GLUTAMIC ACID|LEUCINE|VALINE|ISOLEUCINE|LYSINE|ALANINE|GLYCINE|ASPARTATE|METHIONINE|THREONINE|HISTIDINE|ASPARTIC ACID|ARGININE|ASPARAGINE|TRYPTOPHAN|PROLINE|PHENYLALANINE|CYSTEINE|SERINE|GLUTAMATE|TYROSINE))(?=([.,\s)\]\'":;\-?!/]|$))
# WRES-PPOS and RES-POS with MRES
(^|[\s\(\[\'"/,\-])(?P<wt_res>(CYS|ILE|SER|GLN|MET|ASN|PRO|LYS|ASP|THR|PHE|ALA|GLY|HIS|LEU|ARG|TRP|VAL|GLU|TYR)|(GLUTAMINE|GLUTAMIC ACID|LEUCINE|VALINE|ISOLEUCINE|LYSINE|ALANINE|GLYCINE|ASPARTATE|METHIONINE|THREONINE|HISTIDINE|ASPARTIC ACID|ARGININE|ASPARAGINE|TRYPTOPHAN|PROLINE|PHENYLALANINE|CYSTEINE|SERINE|GLUTAMATE|TYROSINE))-(?P<pos>[1-9][0-9]*) and (CYS|ILE|SER|GLN|MET|ASN|PRO|LYS|ASP|THR|PHE|ALA|GLY|HIS|LEU|ARG|TRP|VAL|GLU|TYR|GLUTAMINE|GLUTAMIC ACID|LEUCINE|VALINE|ISOLEUCINE|LYSINE|ALANINE|GLYCINE|ASPARTATE|METHIONINE|THREONINE|HISTIDINE|ASPARTIC ACID|ARGININE|ASPARAGINE|TRYPTOPHAN|PROLINE|PHENYLALANINE|CYSTEINE|SERINE|GLUTAMATE|TYROSINE)-([1-9][0-9]*) with (?P<mut_res>(CYS|ILE|SER|GLN|MET|ASN|PRO|LYS|ASP|THR|PHE|ALA|GLY|HIS|LEU|ARG|TRP|VAL|GLU|TYR)|(GLUTAMINE|GLUTAMIC ACID|LEUCINE|VALINE|ISOLEUCINE|LYSINE|ALANINE|GLYCINE|ASPARTATE|METHIONINE|THREONINE|HISTIDINE|ASPARTIC ACID|ARGININE|ASPARAGINE|TRYPTOPHAN|PROLINE|PHENYLALANINE|CYSTEINE|SERINE|GLUTAMATE|TYROSINE))(?=([.,\s)\]\'":;\-?!/]|$))
# WRES-->MRESPPOS
(^|[\s\(\[\'"/,\-])(?P<wt_res>(CYS|ILE|SER|GLN|MET|ASN|PRO|LYS|ASP|THR|PHE|ALA|GLY|HIS|LEU|ARG|TRP|VAL|GLU|TYR)|(GLUTAMINE|GLUTAMIC ACID|LEUCINE|VALINE|ISOLEUCINE|LYSINE|ALANINE|GLYCINE|ASPARTATE|METHIONINE|THREONINE|HISTIDINE|ASPARTIC ACID|ARGININE|ASPARAGINE|TRYPTOPHAN|PROLINE|PHENYLALANINE|CYSTEINE|SERINE|GLUTAMATE|TYROSINE))-->(?P<mut_res>(CYS|ILE|SER|GLN|MET|ASN|PRO|LYS|ASP|THR|PHE|ALA|GLY|HIS|LEU|ARG|TRP|VAL|GLU|TYR)|(GLUTAMINE|GLUTAMIC ACID|LEUCINE|VALINE|ISOLEUCINE|LYSINE|ALANINE|GLYCINE|ASPARTATE|METHIONINE|THREONINE|HISTIDINE|ASPARTIC ACID|ARGININE|ASPARAGINE|TRYPTOPHAN|PROLINE|PHENYLALANINE|CYSTEINE|SERINE|GLUTAMATE|TYROSINE))(?P<pos>[1-9][0-9]*)(?=([.,\s)\]\'":;\-?!/]|$))
# WRES----MRESPPOS
(^|[\s\(\[\'"/,\-])(?P<wt_res>(CYS|ILE|SER|GLN|MET|ASN|PRO|LYS|ASP|THR|PHE|ALA|GLY|HIS|LEU|ARG|TRP|VAL|GLU|TYR)|(GLUTAMINE|GLUTAMIC ACID|LEUCINE|VALINE|ISOLEUCINE|LYSINE|ALANINE|GLYCINE|ASPARTATE|METHIONINE|THREONINE|HISTIDINE|ASPARTIC ACID|ARGININE|ASPARAGINE|TRYPTOPHAN|PROLINE|PHENYLALANINE|CYSTEINE|SERINE|GLUTAMATE|TYROSINE))----(?P<mut_res>(CYS|ILE|SER|GLN|MET|ASN|PRO|LYS|ASP|THR|PHE|ALA|GLY|HIS|LEU|ARG|TRP|VAL|GLU|TYR)|(GLUTAMINE|GLUTAMIC ACID|LEUCINE|VALINE|ISOLEUCINE|LYSINE|ALANINE|GLYCINE|ASPARTATE|METHIONINE|THREONINE|HISTIDINE|ASPARTIC ACID|ARGININE|ASPARAGINE|TRYPTOPHAN|PROLINE|PHENYLALANINE|CYSTEINE|SERINE|GLUTAMATE|TYROSINE))(?P<pos>[1-9][0-9]*)(?=([.,\s)\]\'":;\-?!/]|$))
# WRES----MRES PPOS
(^|[\s\(\[\'"/,\-])(?P<wt_res>(CYS|ILE|SER|GLN|MET|ASN|PRO|LYS|ASP|THR|PHE|ALA|GLY|HIS|LEU|ARG|TRP|VAL|GLU|TYR)|(GLUTAMINE|GLUTAMIC ACID|LEUCINE|VALINE|ISOLEUCINE|LYSINE|ALANINE|GLYCINE|ASPARTATE|METHIONINE|THREONINE|HISTIDINE|ASPARTIC ACID|ARGININE|ASPARAGINE|TRYPTOPHAN|PROLINE|PHENYLALANINE|CYSTEINE|SERINE|GLUTAMATE|TYROSINE))----(?P<mut_res>(CYS|ILE|SER|GLN|MET|ASN|PRO|LYS|ASP|THR|PHE|ALA|GLY|HIS|LEU|ARG|TRP|VAL|GLU|TYR)|(GLUTAMINE|GLUTAMIC ACID|LEUCINE|VALINE|ISOLEUCINE|LYSINE|ALANINE|GLYCINE|ASPARTATE|METHIONINE|THREONINE|HISTIDINE|ASPARTIC ACID|ARGININE|ASPARAGINE|TRYPTOPHAN|PROLINE|PHENYLALANINE|CYSTEINE|SERINE|GLUTAMATE|TYROSINE)) (?P<pos>[1-9][0-9]*)(?=([.,\s)\]\'":;\-?!/]|$))
# WRES(PPOS) and RES(POS) to MRES
(^|[\s\(\[\'"/,\-])(?P<wt_res>(CYS|ILE|SER|GLN|MET|ASN|PRO|LYS|ASP|THR|PHE|ALA|GLY|HIS|LEU|ARG|TRP|VAL|GLU|TYR)|(GLUTAMINE|GLUTAMIC ACID|LEUCINE|VALINE|ISOLEUCINE|LYSINE|ALANINE|GLYCINE|ASPARTATE|METHIONINE|THREONINE|HISTIDINE|ASPARTIC ACID|ARGININE|ASPARAGINE|TRYPTOPHAN|PROLINE|PHENYLALANINE|CYSTEINE|SERINE|GLUTAMATE|TYROSINE))\((?P<pos>[1-9][0-9]*)\) and (CYS|ILE|SER|GLN|MET|ASN|PRO|LYS|ASP|THR|PHE|ALA|GLY|HIS|LEU|ARG|TRP|VAL|GLU|TYR|GLUTAMINE|GLUTAMIC ACID|LEUCINE|VALINE|ISOLEUCINE|LYSINE|ALANINE|GLYCINE|ASPARTATE|METHIONINE|THREONINE|HISTIDINE|ASPARTIC ACID|ARGININE|ASPARAGINE|TRYPTOPHAN|PROLINE|PHENYLALANINE|CYSTEINE|SERINE|GLUTAMATE|TYROSINE)\(([1-9][0-9]*)\) to (?P<mut_res>(CYS|ILE|SER|GLN|MET|ASN|PRO|LYS|ASP|THR|PHE|ALA|GLY|HIS|LEU|ARG|TRP|VAL|GLU|TYR)|(GLUTAMINE|GLUTAMIC ACID|LEUCINE|VALINE|ISOLEUCINE|LYSINE|ALANINE|GLYCINE|ASPARTATE|METHIONINE|THREONINE|HISTIDINE|ASPARTIC ACID|ARGININE|ASPARAGINE|TRYPTOPHAN|PROLINE|PHENYLALANINE|CYSTEINE|SERINE|GLUTAMATE|TYROSINE))(?=([.,\s)\]\'":;\-?!/]|$))
# WRES to MRES change at position PPOS
(^|[\s\(\[\'"/,\-])(?P<wt_res>(CYS|ILE|SER|GLN|MET|ASN|PRO|LYS|ASP|THR|PHE|ALA|GLY|HIS|LEU|ARG|TRP|VAL|GLU|TYR)|(GLUTAMINE|GLUTAMIC ACID|LEUCINE|VALINE|ISOLEUCINE|LYSINE|ALANINE|GLYCINE|ASPARTATE|METHIONINE|THREONINE|HISTIDINE|ASPARTIC ACID|ARGININE|ASPARAGINE|TRYPTOPHAN|PROLINE|PHENYLALANINE|CYSTEINE|SERINE|GLUTAMATE|TYROSINE)) to (?P<mut_res>(CYS|ILE|SER|GLN|MET|ASN|PRO|LYS|ASP|THR|PHE|ALA|GLY|HIS|LEU|ARG|TRP|VAL|GLU|TYR)|(GLUTAMINE|GLUTAMIC ACID|LEUCINE|VALINE|ISOLEUCINE|LYSINE|ALANINE|GLYCINE|ASPARTATE|METHIONINE|THREONINE|HISTIDINE|ASPARTIC ACID|ARGININE|ASPARAGINE|TRYPTOPHAN|PROLINE|PHENYLALANINE|CYSTEINE|SERINE|GLUTAMATE|TYROSINE)) change at position (?P<pos>[1-9][0-9]*)(?=([.,\s)\]\'":;\-?!/]|$))
# WRES to MRES change at amino acid PPOS
(^|[\s\(\[\'"/,\-])(?P<wt_res>(CYS|ILE|SER|GLN|MET|ASN|PRO|LYS|ASP|THR|PHE|ALA|GLY|HIS|LEU|ARG|TRP|VAL|GLU|TYR)|(GLUTAMINE|GLUTAMIC ACID|LEUCINE|VALINE|ISOLEUCINE|LYSINE|ALANINE|GLYCINE|ASPARTATE|METHIONINE|THREONINE|HISTIDINE|ASPARTIC ACID|ARGININE|ASPARAGINE|TRYPTOPHAN|PROLINE|PHENYLALANINE|CYSTEINE|SERINE|GLUTAMATE|TYROSINE)) to (?P<mut_res>(CYS|ILE|SER|GLN|MET|ASN|PRO|LYS|ASP|THR|PHE|ALA|GLY|HIS|LEU|ARG|TRP|VAL|GLU|TYR)|(GLUTAMINE|GLUTAMIC ACID|LEUCINE|VALINE|ISOLEUCINE|LYSINE|ALANINE|GLYCINE|ASPARTATE|METHIONINE|THREONINE|HISTIDINE|ASPARTIC ACID|ARGININE|ASPARAGINE|TRYPTOPHAN|PROLINE|PHENYLALANINE|CYSTEINE|SERINE|GLUTAMATE|TYROSINE)) change at amino acid (?P<pos>[1-9][0-9]*)(?=([.,\s)\]\'":;\-?!/]|$))
# WRES to MRES at the PPOS
(^|[\s\(\[\'"/,\-])(?P<wt_res>(CYS|ILE|SER|GLN|MET|ASN|PRO|LYS|ASP|THR|PHE|ALA|GLY|HIS|LEU|ARG|TRP|VAL|GLU|TYR)|(GLUTAMINE|GLUTAMIC ACID|LEUCINE|VALINE|ISOLEUCINE|LYSINE|ALANINE|GLYCINE|ASPARTATE|METHIONINE|THREONINE|HISTIDINE|ASPARTIC ACID|ARGININE|ASPARAGINE|TRYPTOPHAN|PROLINE|PHENYLALANINE|CYSTEINE|SERINE|GLUTAMATE|TYROSINE)) to (?P<mut_res>(CYS|ILE|SER|GLN|MET|ASN|PRO|LYS|ASP|THR|PHE|ALA|GLY|HIS|LEU|ARG|TRP|VAL|GLU|TYR)|(GLUTAMINE|GLUTAMIC ACID|LEUCINE|VALINE|ISOLEUCINE|LYSINE|ALANINE|GLYCINE|ASPARTATE|METHIONINE|THREONINE|HISTIDINE|ASPARTIC ACID|ARGININE|ASPARAGINE|TRYPTOPHAN|PROLINE|PHENYLALANINE|CYSTEINE|SERINE|GLUTAMATE|TYROSINE)) at the (?P<pos>[1-9][0-9]*)(?=([.,\s)\]\'":;\-?!/]|$))
# WRES to MRES at amino acid PPOS
(^|[\s\(\[\'"/,\-])(?P<wt_res>(CYS|ILE|SER|GLN|MET|ASN|PRO|LYS|ASP|THR|PHE|ALA|GLY|HIS|LEU|ARG|TRP|VAL|GLU|TYR)|(GLUTAMINE|GLUTAMIC ACID|LEUCINE|VALINE|ISOLEUCINE|LYSINE|ALANINE|GLYCINE|ASPARTATE|METHIONINE|THREONINE|HISTIDINE|ASPARTIC ACID|ARGININE|ASPARAGINE|TRYPTOPHAN|PROLINE|PHENYLALANINE|CYSTEINE|SERINE|GLUTAMATE|TYROSINE)) to (?P<mut_res>(CYS|ILE|SER|GLN|MET|ASN|PRO|LYS|ASP|THR|PHE|ALA|GLY|HIS|LEU|ARG|TRP|VAL|GLU|TYR)|(GLUTAMINE|GLUTAMIC ACID|LEUCINE|VALINE|ISOLEUCINE|LYSINE|ALANINE|GLYCINE|ASPARTATE|METHIONINE|THREONINE|HISTIDINE|ASPARTIC ACID|ARGININE|ASPARAGINE|TRYPTOPHAN|PROLINE|PHENYLALANINE|CYSTEINE|SERINE|GLUTAMATE|TYROSINE)) at amino acid (?P<pos>[1-9][0-9]*)(?=([.,\s)\]\'":;\-?!/]|$))
# WRES to MRES at PPOS
(^|[\s\(\[\'"/,\-])(?P<wt_res>(CYS|ILE|SER|GLN|MET|ASN|PRO|LYS|ASP|THR|PHE|ALA|GLY|HIS|LEU|ARG|TRP|VAL|GLU|TYR)|(GLUTAMINE|GLUTAMIC ACID|LEUCINE|VALINE|ISOLEUCINE|LYSINE|ALANINE|GLYCINE|ASPARTATE|METHIONINE|THREONINE|HISTIDINE|ASPARTIC ACID|ARGININE|ASPARAGINE|TRYPTOPHAN|PROLINE|PHENYLALANINE|CYSTEINE|SERINE|GLUTAMATE|TYROSINE)) to (?P<mut_res>(CYS|ILE|SER|GLN|MET|ASN|PRO|LYS|ASP|THR|PHE|ALA|GLY|HIS|LEU|ARG|TRP|VAL|GLU|TYR)|(GLUTAMINE|GLUTAMIC ACID|LEUCINE|VALINE|ISOLEUCINE|LYSINE|ALANINE|GLYCINE|ASPARTATE|METHIONINE|THREONINE|HISTIDINE|ASPARTIC ACID|ARGININE|ASPARAGINE|TRYPTOPHAN|PROLINE|PHENYLALANINE|CYSTEINE|SERINE|GLUTAMATE|TYROSINE)) at (?P<pos>[1-9][0-9]*)(?=([.,\s)\]\'":;\-?!/]|$))
# MRES substitution for WRES PPOS
(^|[\s\(\[\'"/,\-])(?P<mut_res>(CYS|ILE|SER|GLN|MET|ASN|PRO|LYS|ASP|THR|PHE|ALA|GLY|HIS|LEU|ARG|TRP|VAL|GLU|TYR)|(GLUTAMINE|GLUTAMIC ACID|LEUCINE|VALINE|ISOLEUCINE|LYSINE|ALANINE|GLYCINE|ASPARTATE|METHIONINE|THREONINE|HISTIDINE|ASPARTIC ACID|ARGININE|ASPARAGINE|TRYPTOPHAN|PROLINE|PHENYLALANINE|CYSTEINE|SERINE|GLUTAMATE|TYROSINE)) substitution for (?P<wt_res>(CYS|ILE|SER|GLN|MET|ASN|PRO|LYS|ASP|THR|PHE|ALA|GLY|HIS|LEU|ARG|TRP|VAL|GLU|TYR)|(GLUTAMINE|GLUTAMIC ACID|LEUCINE|VALINE|ISOLEUCINE|LYSINE|ALANINE|GLYCINE|ASPARTATE|METHIONINE|THREONINE|HISTIDINE|ASPARTIC ACID|ARGININE|ASPARAGINE|TRYPTOPHAN|PROLINE|PHENYLALANINE|CYSTEINE|SERINE|GLUTAMATE|TYROSINE)) (?P<pos>[1-9][0-9]*)(?=([.,\s)\]\'":;\-?!/]|$))
# MRES in place of WRES at position PPOS
(^|[\s\(\[\'"/,\-])(?P<mut_res>(CYS|ILE|SER|GLN|MET|ASN|PRO|LYS|ASP|THR|PHE|ALA|GLY|HIS|LEU|ARG|TRP|VAL|GLU|TYR)|(GLUTAMINE|GLUTAMIC ACID|LEUCINE|VALINE|ISOLEUCINE|LYSINE|ALANINE|GLYCINE|ASPARTATE|METHIONINE|THREONINE|HISTIDINE|ASPARTIC ACID|ARGININE|ASPARAGINE|TRYPTOPHAN|PROLINE|PHENYLALANINE|CYSTEINE|SERINE|GLUTAMATE|TYROSINE)) in place of (?P<wt_res>(CYS|ILE|SER|GLN|MET|ASN|PRO|LYS|ASP|THR|PHE|ALA|GLY|HIS|LEU|ARG|TRP|VAL|GLU|TYR)|(GLUTAMINE|GLUTAMIC ACID|LEUCINE|VALINE|ISOLEUCINE|LYSINE|ALANINE|GLYCINE|ASPARTATE|METHIONINE|THREONINE|HISTIDINE|ASPARTIC ACID|ARGININE|ASPARAGINE|TRYPTOPHAN|PROLINE|PHENYLALANINE|CYSTEINE|SERINE|GLUTAMATE|TYROSINE)) at position (?P<pos>[1-9][0-9]*)(?=([.,\s)\]\'":;\-?!/]|$))
# MRES for WRES in position PPOS
(^|[\s\(\[\'"/,\-])(?P<mut_res>(CYS|ILE|SER|GLN|MET|ASN|PRO|LYS|ASP|THR|PHE|ALA|GLY|HIS|LEU|ARG|TRP|VAL|GLU|TYR)|(GLUTAMINE|GLUTAMIC ACID|LEUCINE|VALINE|ISOLEUCINE|LYSINE|ALANINE|GLYCINE|ASPARTATE|METHIONINE|THREONINE|HISTIDINE|ASPARTIC ACID|ARGININE|ASPARAGINE|TRYPTOPHAN|PROLINE|PHENYLALANINE|CYSTEINE|SERINE|GLUTAMATE|TYROSINE)) for (?P<wt_res>(CYS|ILE|SER|GLN|MET|ASN|PRO|LYS|ASP|THR|PHE|ALA|GLY|HIS|LEU|ARG|TRP|VAL|GLU|TYR)|(GLUTAMINE|GLUTAMIC ACID|LEUCINE|VALINE|ISOLEUCINE|LYSINE|ALANINE|GLYCINE|ASPARTATE|METHIONINE|THREONINE|HISTIDINE|ASPARTIC ACID|ARGININE|ASPARAGINE|TRYPTOPHAN|PROLINE|PHENYLALANINE|CYSTEINE|SERINE|GLUTAMATE|TYROSINE)) in position (?P<pos>[1-9][0-9]*)(?=([.,\s)\]\'":;\-?!/]|$))
# MRES for WRES at amino acid residue PPOS
(^|[\s\(\[\'"/,\-])(?P<mut_res>(CYS|ILE|SER|GLN|MET|ASN|PRO|LYS|ASP|THR|PHE|ALA|GLY|HIS|LEU|ARG|TRP|VAL|GLU|TYR)|(GLUTAMINE|GLUTAMIC ACID|LEUCINE|VALINE|ISOLEUCINE|LYSINE|ALANINE|GLYCINE|ASPARTATE|METHIONINE|THREONINE|HISTIDINE|ASPARTIC ACID|ARGININE|ASPARAGINE|TRYPTOPHAN|PROLINE|PHENYLALANINE|CYSTEINE|SERINE|GLUTAMATE|TYROSINE)) for (?P<wt_res>(CYS|ILE|SER|GLN|MET|ASN|PRO|LYS|ASP|THR|PHE|ALA|GLY|HIS|LEU|ARG|TRP|VAL|GLU|TYR)|(GLUTAMINE|GLUTAMIC ACID|LEUCINE|VALINE|ISOLEUCINE|LYSINE|ALANINE|GLYCINE|ASPARTATE|METHIONINE|THREONINE|HISTIDINE|ASPARTIC ACID|ARGININE|ASPARAGINE|TRYPTOPHAN|PROLINE|PHENYLALANINE|CYSTEINE|SERINE|GLUTAMATE|TYROSINE)) at amino acid residue (?P<pos>[1-9][0-9]*)(?=([.,\s)\]\'":;\-?!/]|$))
# WRES by MRES in position PPOS
(^|[\s\(\[\'"/,\-])(?P<wt_res>(CYS|ILE|SER|GLN|MET|ASN|PRO|LYS|ASP|THR|PHE|ALA|GLY|HIS|LEU|ARG|TRP|VAL|GLU|TYR)|(GLUTAMINE|GLUTAMIC ACID|LEUCINE|VALINE|ISOLEUCINE|LYSINE|ALANINE|GLYCINE|ASPARTATE|METHIONINE|THREONINE|HISTIDINE|ASPARTIC ACID|ARGININE|ASPARAGINE|TRYPTOPHAN|PROLINE|PHENYLALANINE|CYSTEINE|SERINE|GLUTAMATE|TYROSINE)) by (?P<mut_res>(CYS|ILE|SER|GLN|MET|ASN|PRO|LYS|ASP|THR|PHE|ALA|GLY|HIS|LEU|ARG|TRP|VAL|GLU|TYR)|(GLUTAMINE|GLUTAMIC ACID|LEUCINE|VALINE|ISOLEUCINE|LYSINE|ALANINE|GLYCINE|ASPARTATE|METHIONINE|THREONINE|HISTIDINE|ASPARTIC ACID|ARGININE|ASPARAGINE|TRYPTOPHAN|PROLINE|PHENYLALANINE|CYSTEINE|SERINE|GLUTAMATE|TYROSINE)) in position (?P<pos>[1-9][0-9]*)(?=([.,\s)\]\'":;\-?!/]|$))
# WRES PPOS-MRES
(^|[\s\(\[\'"/,\-])(?P<wt_res>(CYS|ILE|SER|GLN|MET|ASN|PRO|LYS|ASP|THR|PHE|ALA|GLY|HIS|LEU|ARG|TRP|VAL|GLU|TYR)|(GLUTAMINE|GLUTAMIC ACID|LEUCINE|VALINE|ISOLEUCINE|LYSINE|ALANINE|GLYCINE|ASPARTATE|METHIONINE|THREONINE|HISTIDINE|ASPARTIC ACID|ARGININE|ASPARAGINE|TRYPTOPHAN|PROLINE|PHENYLALANINE|CYSTEINE|SERINE|GLUTAMATE|TYROSINE)) (?P<pos>[1-9][0-9]*)-(?P<mut_res>(CYS|ILE|SER|GLN|MET|ASN|PRO|LYS|ASP|THR|PHE|ALA|GLY|HIS|LEU|ARG|TRP|VAL|GLU|TYR)|(GLUTAMINE|GLUTAMIC ACID|LEUCINE|VALINE|ISOLEUCINE|LYSINE|ALANINE|GLYCINE|ASPARTATE|METHIONINE|THREONINE|HISTIDINE|ASPARTIC ACID|ARGININE|ASPARAGINE|TRYPTOPHAN|PROLINE|PHENYLALANINE|CYSTEINE|SERINE|GLUTAMATE|TYROSINE))(?=([.,\s)\]\'":;\-?!/]|$))
# PPOSWRES replaced by MRES
(^|[\s\(\[\'"/,\-])(?P<pos>[1-9][0-9]*)(?P<wt_res>(CYS|ILE|SER|GLN|MET|ASN|PRO|LYS|ASP|THR|PHE|ALA|GLY|HIS|LEU|ARG|TRP|VAL|GLU|TYR)|(GLUTAMINE|GLUTAMIC ACID|LEUCINE|VALINE|ISOLEUCINE|LYSINE|ALANINE|GLYCINE|ASPARTATE|METHIONINE|THREONINE|HISTIDINE|ASPARTIC ACID|ARGININE|ASPARAGINE|TRYPTOPHAN|PROLINE|PHENYLALANINE|CYSTEINE|SERINE|GLUTAMATE|TYROSINE)) replaced by (?P<mut_res>(CYS|ILE|SER|GLN|MET|ASN|PRO|LYS|ASP|THR|PHE|ALA|GLY|HIS|LEU|ARG|TRP|VAL|GLU|TYR)|(GLUTAMINE|GLUTAMIC ACID|LEUCINE|VALINE|ISOLEUCINE|LYSINE|ALANINE|GLYCINE|ASPARTATE|METHIONINE|THREONINE|HISTIDINE|ASPARTIC ACID|ARGININE|ASPARAGINE|TRYPTOPHAN|PROLINE|PHENYLALANINE|CYSTEINE|SERINE|GLUTAMATE|TYROSINE))(?=([.,\s)\]\'":;\-?!/]|$))
# PPOS(ghPOS)WRES----MRES
(^|[\s\(\[\'"/,\-])(?P<pos>[1-9][0-9]*)\(gh([1-9][0-9]*)\)(?P<wt_res>(CYS|ILE|SER|GLN|MET|ASN|PRO|LYS|ASP|THR|PHE|ALA|GLY|HIS|LEU|ARG|TRP|VAL|GLU|TYR)|(GLUTAMINE|GLUTAMIC ACID|LEUCINE|VALINE|ISOLEUCINE|LYSINE|ALANINE|GLYCINE|ASPARTATE|METHIONINE|THREONINE|HISTIDINE|ASPARTIC ACID|ARGININE|ASPARAGINE|TRYPTOPHAN|PROLINE|PHENYLALANINE|CYSTEINE|SERINE|GLUTAMATE|TYROSINE))----(?P<mut_res>(CYS|ILE|SER|GLN|MET|ASN|PRO|LYS|ASP|THR|PHE|ALA|GLY|HIS|LEU|ARG|TRP|VAL|GLU|TYR)|(GLUTAMINE|GLUTAMIC ACID|LEUCINE|VALINE|ISOLEUCINE|LYSINE|ALANINE|GLYCINE|ASPARTATE|METHIONINE|THREONINE|HISTIDINE|ASPARTIC ACID|ARGININE|ASPARAGINE|TRYPTOPHAN|PROLINE|PHENYLALANINE|CYSTEINE|SERINE|GLUTAMATE|TYROSINE))(?=([.,\s)\]\'":;\-?!/]|$))
# PPOS(ePOS)WRES --> MRES
(^|[\s\(\[\'"/,\-])(?P<pos>[1-9][0-9]*)\(e([1-9][0-9]*)\)(?P<wt_res>(CYS|ILE|SER|GLN|MET|ASN|PRO|LYS|ASP|THR|PHE|ALA|GLY|HIS|LEU|ARG|TRP|VAL|GLU|TYR)|(GLUTAMINE|GLUTAMIC ACID|LEUCINE|VALINE|ISOLEUCINE|LYSINE|ALANINE|GLYCINE|ASPARTATE|METHIONINE|THREONINE|HISTIDINE|ASPARTIC ACID|ARGININE|ASPARAGINE|TRYPTOPHAN|PROLINE|PHENYLALANINE|CYSTEINE|SERINE|GLUTAMATE|TYROSINE)) --> (?P<mut_res>(CYS|ILE|SER|GLN|MET|ASN|PRO|LYS|ASP|THR|PHE|ALA|GLY|HIS|LEU|ARG|TRP|VAL|GLU|TYR)|(GLUTAMINE|GLUTAMIC ACID|LEUCINE|VALINE|ISOLEUCINE|LYSINE|ALANINE|GLYCINE|ASPARTATE|METHIONINE|THREONINE|HISTIDINE|ASPARTIC ACID|ARGININE|ASPARAGINE|TRYPTOPHAN|PROLINE|PHENYLALANINE|CYSTEINE|SERINE|GLUTAMATE|TYROSINE))(?=([.,\s)\]\'":;\-?!/]|$))
# PPOS(cdPOS)WRES----MRES
(^|[\s\(\[\'"/,\-])(?P<pos>[1-9][0-9]*)\(cd([1-9][0-9]*)\)(?P<wt_res>(CYS|ILE|SER|GLN|MET|ASN|PRO|LYS|ASP|THR|PHE|ALA|GLY|HIS|LEU|ARG|TRP|VAL|GLU|TYR)|(GLUTAMINE|GLUTAMIC ACID|LEUCINE|VALINE|ISOLEUCINE|LYSINE|ALANINE|GLYCINE|ASPARTATE|METHIONINE|THREONINE|HISTIDINE|ASPARTIC ACID|ARGININE|ASPARAGINE|TRYPTOPHAN|PROLINE|PHENYLALANINE|CYSTEINE|SERINE|GLUTAMATE|TYROSINE))----(?P<mut_res>(CYS|ILE|SER|GLN|MET|ASN|PRO|LYS|ASP|THR|PHE|ALA|GLY|HIS|LEU|ARG|TRP|VAL|GLU|TYR)|(GLUTAMINE|GLUTAMIC ACID|LEUCINE|VALINE|ISOLEUCINE|LYSINE|ALANINE|GLYCINE|ASPARTATE|METHIONINE|THREONINE|HISTIDINE|ASPARTIC ACID|ARGININE|ASPARAGINE|TRYPTOPHAN|PROLINE|PHENYLALANINE|CYSTEINE|SERINE|GLUTAMATE|TYROSINE))(?=([.,\s)\]\'":;\-?!/]|$))
# PPOS(cPOS)WRES-->MRES
(^|[\s\(\[\'"/,\-])(?P<pos>[1-9][0-9]*)\(c([1-9][0-9]*)\)(?P<wt_res>(CYS|ILE|SER|GLN|MET|ASN|PRO|LYS|ASP|THR|PHE|ALA|GLY|HIS|LEU|ARG|TRP|VAL|GLU|TYR)|(GLUTAMINE|GLUTAMIC ACID|LEUCINE|VALINE|ISOLEUCINE|LYSINE|ALANINE|GLYCINE|ASPARTATE|METHIONINE|THREONINE|HISTIDINE|ASPARTIC ACID|ARGININE|ASPARAGINE|TRYPTOPHAN|PROLINE|PHENYLALANINE|CYSTEINE|SERINE|GLUTAMATE|TYROSINE))-->(?P<mut_res>(CYS|ILE|SER|GLN|MET|ASN|PRO|LYS|ASP|THR|PHE|ALA|GLY|HIS|LEU|ARG|TRP|VAL|GLU|TYR)|(GLUTAMINE|GLUTAMIC ACID|LEUCINE|VALINE|ISOLEUCINE|LYSINE|ALANINE|GLYCINE|ASPARTATE|METHIONINE|THREONINE|HISTIDINE|ASPARTIC ACID|ARGININE|ASPARAGINE|TRYPTOPHAN|PROLINE|PHENYLALANINE|CYSTEINE|SERINE|GLUTAMATE|TYROSINE))(?=([.,\s)\]\'":;\-?!/]|$))
# PPOS(cPOS)WRES----MRES
(^|[\s\(\[\'"/,\-])(?P<pos>[1-9][0-9]*)\(c([1-9][0-9]*)\)(?P<wt_res>(CYS|ILE|SER|GLN|MET|ASN|PRO|LYS|ASP|THR|PHE|ALA|GLY|HIS|LEU|ARG|TRP|VAL|GLU|TYR)|(GLUTAMINE|GLUTAMIC ACID|LEUCINE|VALINE|ISOLEUCINE|LYSINE|ALANINE|GLYCINE|ASPARTATE|METHIONINE|THREONINE|HISTIDINE|ASPARTIC ACID|ARGININE|ASPARAGINE|TRYPTOPHAN|PROLINE|PHENYLALANINE|CYSTEINE|SERINE|GLUTAMATE|TYROSINE))----(?P<mut_res>(CYS|ILE|SER|GLN|MET|ASN|PRO|LYS|ASP|THR|PHE|ALA|GLY|HIS|LEU|ARG|TRP|VAL|GLU|TYR)|(GLUTAMINE|GLUTAMIC ACID|LEUCINE|VALINE|ISOLEUCINE|LYSINE|ALANINE|GLYCINE|ASPARTATE|METHIONINE|THREONINE|HISTIDINE|ASPARTIC ACID|ARGININE|ASPARAGINE|TRYPTOPHAN|PROLINE|PHENYLALANINE|CYSTEINE|SERINE|GLUTAMATE|TYROSINE))(?=([.,\s)\]\'":;\-?!/]|$))
# PPOS(bPOS) WRES----MRES
(^|[\s\(\[\'"/,\-])(?P<pos>[1-9][0-9]*)\(b([1-9][0-9]*)\) (?P<wt_res>(CYS|ILE|SER|GLN|MET|ASN|PRO|LYS|ASP|THR|PHE|ALA|GLY|HIS|LEU|ARG|TRP|VAL|GLU|TYR)|(GLUTAMINE|GLUTAMIC ACID|LEUCINE|VALINE|ISOLEUCINE|LYSINE|ALANINE|GLYCINE|ASPARTATE|METHIONINE|THREONINE|HISTIDINE|ASPARTIC ACID|ARGININE|ASPARAGINE|TRYPTOPHAN|PROLINE|PHENYLALANINE|CYSTEINE|SERINE|GLUTAMATE|TYROSINE))----(?P<mut_res>(CYS|ILE|SER|GLN|MET|ASN|PRO|LYS|ASP|THR|PHE|ALA|GLY|HIS|LEU|ARG|TRP|VAL|GLU|TYR)|(GLUTAMINE|GLUTAMIC ACID|LEUCINE|VALINE|ISOLEUCINE|LYSINE|ALANINE|GLYCINE|ASPARTATE|METHIONINE|THREONINE|HISTIDINE|ASPARTIC ACID|ARGININE|ASPARAGINE|TRYPTOPHAN|PROLINE|PHENYLALANINE|CYSTEINE|SERINE|GLUTAMATE|TYROSINE))(?=([.,\s)\]\'":;\-?!/]|$))
# PPOS WRES with MRES
(^|[\s\(\[\'"/,\-])(?P<pos>[1-9][0-9]*) (?P<wt_res>(CYS|ILE|SER|GLN|MET|ASN|PRO|LYS|ASP|THR|PHE|ALA|GLY|HIS|LEU|ARG|TRP|VAL|GLU|TYR)|(GLUTAMINE|GLUTAMIC ACID|LEUCINE|VALINE|ISOLEUCINE|LYSINE|ALANINE|GLYCINE|ASPARTATE|METHIONINE|THREONINE|HISTIDINE|ASPARTIC ACID|ARGININE|ASPARAGINE|TRYPTOPHAN|PROLINE|PHENYLALANINE|CYSTEINE|SERINE|GLUTAMATE|TYROSINE)) with (?P<mut_res>(CYS|ILE|SER|GLN|MET|ASN|PRO|LYS|ASP|THR|PHE|ALA|GLY|HIS|LEU|ARG|TRP|VAL|GLU|TYR)|(GLUTAMINE|GLUTAMIC ACID|LEUCINE|VALINE|ISOLEUCINE|LYSINE|ALANINE|GLYCINE|ASPARTATE|METHIONINE|THREONINE|HISTIDINE|ASPARTIC ACID|ARGININE|ASPARAGINE|TRYPTOPHAN|PROLINE|PHENYLALANINE|CYSTEINE|SERINE|GLUTAMATE|TYROSINE))(?=([.,\s)\]\'":;\-?!/]|$))
# PPOS (fPOS) WRES-->MRES
(^|[\s\(\[\'"/,\-])(?P<pos>[1-9][0-9]*) \(f([1-9][0-9]*)\) (?P<wt_res>(CYS|ILE|SER|GLN|MET|ASN|PRO|LYS|ASP|THR|PHE|ALA|GLY|HIS|LEU|ARG|TRP|VAL|GLU|TYR)|(GLUTAMINE|GLUTAMIC ACID|LEUCINE|VALINE|ISOLEUCINE|LYSINE|ALANINE|GLYCINE|ASPARTATE|METHIONINE|THREONINE|HISTIDINE|ASPARTIC ACID|ARGININE|ASPARAGINE|TRYPTOPHAN|PROLINE|PHENYLALANINE|CYSTEINE|SERINE|GLUTAMATE|TYROSINE))-->(?P<mut_res>(CYS|ILE|SER|GLN|MET|ASN|PRO|LYS|ASP|THR|PHE|ALA|GLY|HIS|LEU|ARG|TRP|VAL|GLU|TYR)|(GLUTAMINE|GLUTAMIC ACID|LEUCINE|VALINE|ISOLEUCINE|LYSINE|ALANINE|GLYCINE|ASPARTATE|METHIONINE|THREONINE|HISTIDINE|ASPARTIC ACID|ARGININE|ASPARAGINE|TRYPTOPHAN|PROLINE|PHENYLALANINE|CYSTEINE|SERINE|GLUTAMATE|TYROSINE))(?=([.,\s)\]\'":;\-?!/]|$))
# PPOS (ePOS) WRES----MRES
(^|[\s\(\[\'"/,\-])(?P<pos>[1-9][0-9]*) \(e([1-9][0-9]*)\) (?P<wt_res>(CYS|ILE|SER|GLN|MET|ASN|PRO|LYS|ASP|THR|PHE|ALA|GLY|HIS|LEU|ARG|TRP|VAL|GLU|TYR)|(GLUTAMINE|GLUTAMIC ACID|LEUCINE|VALINE|ISOLEUCINE|LYSINE|ALANINE|GLYCINE|ASPARTATE|METHIONINE|THREONINE|HISTIDINE|ASPARTIC ACID|ARGININE|ASPARAGINE|TRYPTOPHAN|PROLINE|PHENYLALANINE|CYSTEINE|SERINE|GLUTAMATE|TYROSINE))----(?P<mut_res>(CYS|ILE|SER|GLN|MET|ASN|PRO|LYS|ASP|THR|PHE|ALA|GLY|HIS|LEU|ARG|TRP|VAL|GLU|TYR)|(GLUTAMINE|GLUTAMIC ACID|LEUCINE|VALINE|ISOLEUCINE|LYSINE|ALANINE|GLYCINE|ASPARTATE|METHIONINE|THREONINE|HISTIDINE|ASPARTIC ACID|ARGININE|ASPARAGINE|TRYPTOPHAN|PROLINE|PHENYLALANINE|CYSTEINE|SERINE|GLUTAMATE|TYROSINE))(?=([.,\s)\]\'":;\-?!/]|$))
# WRESPPOS/MRES
(^|[\s\(\[\'"/,\-])(?P<wt_res>(CYS|ILE|SER|GLN|MET|ASN|PRO|LYS|ASP|THR|PHE|ALA|GLY|HIS|LEU|ARG|TRP|VAL|GLU|TYR)|(GLUTAMINE|GLUTAMIC ACID|LEUCINE|VALINE|ISOLEUCINE|LYSINE|ALANINE|GLYCINE|ASPARTATE|METHIONINE|THREONINE|HISTIDINE|ASPARTIC ACID|ARGININE|ASPARAGINE|TRYPTOPHAN|PROLINE|PHENYLALANINE|CYSTEINE|SERINE|GLUTAMATE|TYROSINE))(?P<pos>[1-9][0-9]*)/(?P<mut_res>(CYS|ILE|SER|GLN|MET|ASN|PRO|LYS|ASP|THR|PHE|ALA|GLY|HIS|LEU|ARG|TRP|VAL|GLU|TYR)|(GLUTAMINE|GLUTAMIC ACID|LEUCINE|VALINE|ISOLEUCINE|LYSINE|ALANINE|GLYCINE|ASPARTATE|METHIONINE|THREONINE|HISTIDINE|ASPARTIC ACID|ARGININE|ASPARAGINE|TRYPTOPHAN|PROLINE|PHENYLALANINE|CYSTEINE|SERINE|GLUTAMATE|TYROSINE))(?=([.,\s)\]\'":;\-?!/]|$))
# WRESPPOS, to MRES
(^|[\s\(\[\'"/,\-])(?P<wt_res>(CYS|ILE|SER|GLN|MET|ASN|PRO|LYS|ASP|THR|PHE|ALA|GLY|HIS|LEU|ARG|TRP|VAL|GLU|TYR)|(GLUTAMINE|GLUTAMIC ACID|LEUCINE|VALINE|ISOLEUCINE|LYSINE|ALANINE|GLYCINE|ASPARTATE|METHIONINE|THREONINE|HISTIDINE|ASPARTIC ACID|ARGININE|ASPARAGINE|TRYPTOPHAN|PROLINE|PHENYLALANINE|CYSTEINE|SERINE|GLUTAMATE|TYROSINE))(?P<pos>[1-9][0-9]*), to (?P<mut_res>(CYS|ILE|SER|GLN|MET|ASN|PRO|LYS|ASP|THR|PHE|ALA|GLY|HIS|LEU|ARG|TRP|VAL|GLU|TYR)|(GLUTAMINE|GLUTAMIC ACID|LEUCINE|VALINE|ISOLEUCINE|LYSINE|ALANINE|GLYCINE|ASPARTATE|METHIONINE|THREONINE|HISTIDINE|ASPARTIC ACID|ARGININE|ASPARAGINE|TRYPTOPHAN|PROLINE|PHENYLALANINE|CYSTEINE|SERINE|GLUTAMATE|TYROSINE))(?=([.,\s)\]\'":;\-?!/]|$))
# WRESPPOS with an MRES
(^|[\s\(\[\'"/,\-])(?P<wt_res>(CYS|ILE|SER|GLN|MET|ASN|PRO|LYS|ASP|THR|PHE|ALA|GLY|HIS|LEU|ARG|TRP|VAL|GLU|TYR)|(GLUTAMINE|GLUTAMIC ACID|LEUCINE|VALINE|ISOLEUCINE|LYSINE|ALANINE|GLYCINE|ASPARTATE|METHIONINE|THREONINE|HISTIDINE|ASPARTIC ACID|ARGININE|ASPARAGINE|TRYPTOPHAN|PROLINE|PHENYLALANINE|CYSTEINE|SERINE|GLUTAMATE|TYROSINE))(?P<pos>[1-9][0-9]*) with (a|an){0,1} (?P<mut_res>(CYS|ILE|SER|GLN|MET|ASN|PRO|LYS|ASP|THR|PHE|ALA|GLY|HIS|LEU|ARG|TRP|VAL|GLU|TYR)|(GLUTAMINE|GLUTAMIC ACID|LEUCINE|VALINE|ISOLEUCINE|LYSINE|ALANINE|GLYCINE|ASPARTATE|METHIONINE|THREONINE|HISTIDINE|ASPARTIC ACID|ARGININE|ASPARAGINE|TRYPTOPHAN|PROLINE|PHENYLALANINE|CYSTEINE|SERINE|GLUTAMATE|TYROSINE))(?=([.,\s)\]\'":;\-?!/]|$))
# WRESPPOS was substituted with MRES
(^|[\s\(\[\'"/,\-])(?P<wt_res>(CYS|ILE|SER|GLN|MET|ASN|PRO|LYS|ASP|THR|PHE|ALA|GLY|HIS|LEU|ARG|TRP|VAL|GLU|TYR)|(GLUTAMINE|GLUTAMIC ACID|LEUCINE|VALINE|ISOLEUCINE|LYSINE|ALANINE|GLYCINE|ASPARTATE|METHIONINE|THREONINE|HISTIDINE|ASPARTIC ACID|ARGININE|ASPARAGINE|TRYPTOPHAN|PROLINE|PHENYLALANINE|CYSTEINE|SERINE|GLUTAMATE|TYROSINE))(?P<pos>[1-9][0-9]*) was substituted with (?P<mut_res>(CYS|ILE|SER|GLN|MET|ASN|PRO|LYS|ASP|THR|PHE|ALA|GLY|HIS|LEU|ARG|TRP|VAL|GLU|TYR)|(GLUTAMINE|GLUTAMIC ACID|LEUCINE|VALINE|ISOLEUCINE|LYSINE|ALANINE|GLYCINE|ASPARTATE|METHIONINE|THREONINE|HISTIDINE|ASPARTIC ACID|ARGININE|ASPARAGINE|TRYPTOPHAN|PROLINE|PHENYLALANINE|CYSTEINE|SERINE|GLUTAMATE|TYROSINE))(?=([.,\s)\]\'":;\-?!/]|$))
# WRESPPOS to a MRES
(^|[\s\(\[\'"/,\-])(?P<wt_res>(CYS|ILE|SER|GLN|MET|ASN|PRO|LYS|ASP|THR|PHE|ALA|GLY|HIS|LEU|ARG|TRP|VAL|GLU|TYR)|(GLUTAMINE|GLUTAMIC ACID|LEUCINE|VALINE|ISOLEUCINE|LYSINE|ALANINE|GLYCINE|ASPARTATE|METHIONINE|THREONINE|HISTIDINE|ASPARTIC ACID|ARGININE|ASPARAGINE|TRYPTOPHAN|PROLINE|PHENYLALANINE|CYSTEINE|SERINE|GLUTAMATE|TYROSINE))(?P<pos>[1-9][0-9]*) to (a|an){0,1} (?P<mut_res>(CYS|ILE|SER|GLN|MET|ASN|PRO|LYS|ASP|THR|PHE|ALA|GLY|HIS|LEU|ARG|TRP|VAL|GLU|TYR)|(GLUTAMINE|GLUTAMIC ACID|LEUCINE|VALINE|ISOLEUCINE|LYSINE|ALANINE|GLYCINE|ASPARTATE|METHIONINE|THREONINE|HISTIDINE|ASPARTIC ACID|ARGININE|ASPARAGINE|TRYPTOPHAN|PROLINE|PHENYLALANINE|CYSTEINE|SERINE|GLUTAMATE|TYROSINE))(?=([.,\s)\]\'":;\-?!/]|$))
# WRESPPOS by an MRES
(^|[\s\(\[\'"/,\-])(?P<wt_res>(CYS|ILE|SER|GLN|MET|ASN|PRO|LYS|ASP|THR|PHE|ALA|GLY|HIS|LEU|ARG|TRP|VAL|GLU|TYR)|(GLUTAMINE|GLUTAMIC ACID|LEUCINE|VALINE|ISOLEUCINE|LYSINE|ALANINE|GLYCINE|ASPARTATE|METHIONINE|THREONINE|HISTIDINE|ASPARTIC ACID|ARGININE|ASPARAGINE|TRYPTOPHAN|PROLINE|PHENYLALANINE|CYSTEINE|SERINE|GLUTAMATE|TYROSINE))(?P<pos>[1-9][0-9]*) by (a|an){0,1} (?P<mut_res>(CYS|ILE|SER|GLN|MET|ASN|PRO|LYS|ASP|THR|PHE|ALA|GLY|HIS|LEU|ARG|TRP|VAL|GLU|TYR)|(GLUTAMINE|GLUTAMIC ACID|LEUCINE|VALINE|ISOLEUCINE|LYSINE|ALANINE|GLYCINE|ASPARTATE|METHIONINE|THREONINE|HISTIDINE|ASPARTIC ACID|ARGININE|ASPARAGINE|TRYPTOPHAN|PROLINE|PHENYLALANINE|CYSTEINE|SERINE|GLUTAMATE|TYROSINE))(?=([.,\s)\]\'":;\-?!/]|$))
# WRES-to-MRES substitution at residue PPOS
(^|[\s\(\[\'"/,\-])(?P<wt_res>(CYS|ILE|SER|GLN|MET|ASN|PRO|LYS|ASP|THR|PHE|ALA|GLY|HIS|LEU|ARG|TRP|VAL|GLU|TYR)|(GLUTAMINE|GLUTAMIC ACID|LEUCINE|VALINE|ISOLEUCINE|LYSINE|ALANINE|GLYCINE|ASPARTATE|METHIONINE|THREONINE|HISTIDINE|ASPARTIC ACID|ARGININE|ASPARAGINE|TRYPTOPHAN|PROLINE|PHENYLALANINE|CYSTEINE|SERINE|GLUTAMATE|TYROSINE))-to-(?P<mut_res>(CYS|ILE|SER|GLN|MET|ASN|PRO|LYS|ASP|THR|PHE|ALA|GLY|HIS|LEU|ARG|TRP|VAL|GLU|TYR)|(GLUTAMINE|GLUTAMIC ACID|LEUCINE|VALINE|ISOLEUCINE|LYSINE|ALANINE|GLYCINE|ASPARTATE|METHIONINE|THREONINE|HISTIDINE|ASPARTIC ACID|ARGININE|ASPARAGINE|TRYPTOPHAN|PROLINE|PHENYLALANINE|CYSTEINE|SERINE|GLUTAMATE|TYROSINE)) substitution at residue (?P<pos>[1-9][0-9]*)(?=([.,\s)\]\'":;\-?!/]|$))
# WRES-to-MRES mutation at position PPOS
(^|[\s\(\[\'"/,\-])(?P<wt_res>(CYS|ILE|SER|GLN|MET|ASN|PRO|LYS|ASP|THR|PHE|ALA|GLY|HIS|LEU|ARG|TRP|VAL|GLU|TYR)|(GLUTAMINE|GLUTAMIC ACID|LEUCINE|VALINE|ISOLEUCINE|LYSINE|ALANINE|GLYCINE|ASPARTATE|METHIONINE|THREONINE|HISTIDINE|ASPARTIC ACID|ARGININE|ASPARAGINE|TRYPTOPHAN|PROLINE|PHENYLALANINE|CYSTEINE|SERINE|GLUTAMATE|TYROSINE))-to-(?P<mut_res>(CYS|ILE|SER|GLN|MET|ASN|PRO|LYS|ASP|THR|PHE|ALA|GLY|HIS|LEU|ARG|TRP|VAL|GLU|TYR)|(GLUTAMINE|GLUTAMIC ACID|LEUCINE|VALINE|ISOLEUCINE|LYSINE|ALANINE|GLYCINE|ASPARTATE|METHIONINE|THREONINE|HISTIDINE|ASPARTIC ACID|ARGININE|ASPARAGINE|TRYPTOPHAN|PROLINE|PHENYLALANINE|CYSTEINE|SERINE|GLUTAMATE|TYROSINE)) mutation at position (?P<pos>[1-9][0-9]*)(?=([.,\s)\]\'":;\-?!/]|$))
# WRES-PPOS with an MRES
(^|[\s\(\[\'"/,\-])(?P<wt_res>(CYS|ILE|SER|GLN|MET|ASN|PRO|LYS|ASP|THR|PHE|ALA|GLY|HIS|LEU|ARG|TRP|VAL|GLU|TYR)|(GLUTAMINE|GLUTAMIC ACID|LEUCINE|VALINE|ISOLEUCINE|LYSINE|ALANINE|GLYCINE|ASPARTATE|METHIONINE|THREONINE|HISTIDINE|ASPARTIC ACID|ARGININE|ASPARAGINE|TRYPTOPHAN|PROLINE|PHENYLALANINE|CYSTEINE|SERINE|GLUTAMATE|TYROSINE))-(?P<pos>[1-9][0-9]*) with (a|an){0,1} (?P<mut_res>(CYS|ILE|SER|GLN|MET|ASN|PRO|LYS|ASP|THR|PHE|ALA|GLY|HIS|LEU|ARG|TRP|VAL|GLU|TYR)|(GLUTAMINE|GLUTAMIC ACID|LEUCINE|VALINE|ISOLEUCINE|LYSINE|ALANINE|GLYCINE|ASPARTATE|METHIONINE|THREONINE|HISTIDINE|ASPARTIC ACID|ARGININE|ASPARAGINE|TRYPTOPHAN|PROLINE|PHENYLALANINE|CYSTEINE|SERINE|GLUTAMATE|TYROSINE))(?=([.,\s)\]\'":;\-?!/]|$))
# WRES-PPOS to an MRES
(^|[\s\(\[\'"/,\-])(?P<wt_res>(CYS|ILE|SER|GLN|MET|ASN|PRO|LYS|ASP|THR|PHE|ALA|GLY|HIS|LEU|ARG|TRP|VAL|GLU|TYR)|(GLUTAMINE|GLUTAMIC ACID|LEUCINE|VALINE|ISOLEUCINE|LYSINE|ALANINE|GLYCINE|ASPARTATE|METHIONINE|THREONINE|HISTIDINE|ASPARTIC ACID|ARGININE|ASPARAGINE|TRYPTOPHAN|PROLINE|PHENYLALANINE|CYSTEINE|SERINE|GLUTAMATE|TYROSINE))-(?P<pos>[1-9][0-9]*) to (a|an){0,1} (?P<mut_res>(CYS|ILE|SER|GLN|MET|ASN|PRO|LYS|ASP|THR|PHE|ALA|GLY|HIS|LEU|ARG|TRP|VAL|GLU|TYR)|(GLUTAMINE|GLUTAMIC ACID|LEUCINE|VALINE|ISOLEUCINE|LYSINE|ALANINE|GLYCINE|ASPARTATE|METHIONINE|THREONINE|HISTIDINE|ASPARTIC ACID|ARGININE|ASPARAGINE|TRYPTOPHAN|PROLINE|PHENYLALANINE|CYSTEINE|SERINE|GLUTAMATE|TYROSINE))(?=([.,\s)\]\'":;\-?!/]|$))
# WRES-PPOS by an MRES
(^|[\s\(\[\'"/,\-])(?P<wt_res>(CYS|ILE|SER|GLN|MET|ASN|PRO|LYS|ASP|THR|PHE|ALA|GLY|HIS|LEU|ARG|TRP|VAL|GLU|TYR)|(GLUTAMINE|GLUTAMIC ACID|LEUCINE|VALINE|ISOLEUCINE|LYSINE|ALANINE|GLYCINE|ASPARTATE|METHIONINE|THREONINE|HISTIDINE|ASPARTIC ACID|ARGININE|ASPARAGINE|TRYPTOPHAN|PROLINE|PHENYLALANINE|CYSTEINE|SERINE|GLUTAMATE|TYROSINE))-(?P<pos>[1-9][0-9]*) by (a|an){0,1} (?P<mut_res>(CYS|ILE|SER|GLN|MET|ASN|PRO|LYS|ASP|THR|PHE|ALA|GLY|HIS|LEU|ARG|TRP|VAL|GLU|TYR)|(GLUTAMINE|GLUTAMIC ACID|LEUCINE|VALINE|ISOLEUCINE|LYSINE|ALANINE|GLYCINE|ASPARTATE|METHIONINE|THREONINE|HISTIDINE|ASPARTIC ACID|ARGININE|ASPARAGINE|TRYPTOPHAN|PROLINE|PHENYLALANINE|CYSTEINE|SERINE|GLUTAMATE|TYROSINE))(?=([.,\s)\]\'":;\-?!/]|$))
# WRES----MRES substitution at residue PPOS
(^|[\s\(\[\'"/,\-])(?P<wt_res>(CYS|ILE|SER|GLN|MET|ASN|PRO|LYS|ASP|THR|PHE|ALA|GLY|HIS|LEU|ARG|TRP|VAL|GLU|TYR)|(GLUTAMINE|GLUTAMIC ACID|LEUCINE|VALINE|ISOLEUCINE|LYSINE|ALANINE|GLYCINE|ASPARTATE|METHIONINE|THREONINE|HISTIDINE|ASPARTIC ACID|ARGININE|ASPARAGINE|TRYPTOPHAN|PROLINE|PHENYLALANINE|CYSTEINE|SERINE|GLUTAMATE|TYROSINE))----(?P<mut_res>(CYS|ILE|SER|GLN|MET|ASN|PRO|LYS|ASP|THR|PHE|ALA|GLY|HIS|LEU|ARG|TRP|VAL|GLU|TYR)|(GLUTAMINE|GLUTAMIC ACID|LEUCINE|VALINE|ISOLEUCINE|LYSINE|ALANINE|GLYCINE|ASPARTATE|METHIONINE|THREONINE|HISTIDINE|ASPARTIC ACID|ARGININE|ASPARAGINE|TRYPTOPHAN|PROLINE|PHENYLALANINE|CYSTEINE|SERINE|GLUTAMATE|TYROSINE)) substitution at residue (?P<pos>[1-9][0-9]*)(?=([.,\s)\]\'":;\-?!/]|$))
# WRES with MRES at codon PPOS
(^|[\s\(\[\'"/,\-])(?P<wt_res>(CYS|ILE|SER|GLN|MET|ASN|PRO|LYS|ASP|THR|PHE|ALA|GLY|HIS|LEU|ARG|TRP|VAL|GLU|TYR)|(GLUTAMINE|GLUTAMIC ACID|LEUCINE|VALINE|ISOLEUCINE|LYSINE|ALANINE|GLYCINE|ASPARTATE|METHIONINE|THREONINE|HISTIDINE|ASPARTIC ACID|ARGININE|ASPARAGINE|TRYPTOPHAN|PROLINE|PHENYLALANINE|CYSTEINE|SERINE|GLUTAMATE|TYROSINE)) with (?P<mut_res>(CYS|ILE|SER|GLN|MET|ASN|PRO|LYS|ASP|THR|PHE|ALA|GLY|HIS|LEU|ARG|TRP|VAL|GLU|TYR)|(GLUTAMINE|GLUTAMIC ACID|LEUCINE|VALINE|ISOLEUCINE|LYSINE|ALANINE|GLYCINE|ASPARTATE|METHIONINE|THREONINE|HISTIDINE|ASPARTIC ACID|ARGININE|ASPARAGINE|TRYPTOPHAN|PROLINE|PHENYLALANINE|CYSTEINE|SERINE|GLUTAMATE|TYROSINE)) at codon (?P<pos>[1-9][0-9]*)(?=([.,\s)\]\'":;\-?!/]|$))
# WRES to a MRES at position PPOS
(^|[\s\(\[\'"/,\-])(?P<wt_res>(CYS|ILE|SER|GLN|MET|ASN|PRO|LYS|ASP|THR|PHE|ALA|GLY|HIS|LEU|ARG|TRP|VAL|GLU|TYR)|(GLUTAMINE|GLUTAMIC ACID|LEUCINE|VALINE|ISOLEUCINE|LYSINE|ALANINE|GLYCINE|ASPARTATE|METHIONINE|THREONINE|HISTIDINE|ASPARTIC ACID|ARGININE|ASPARAGINE|TRYPTOPHAN|PROLINE|PHENYLALANINE|CYSTEINE|SERINE|GLUTAMATE|TYROSINE)) to (a|an){0,1} (?P<mut_res>(CYS|ILE|SER|GLN|MET|ASN|PRO|LYS|ASP|THR|PHE|ALA|GLY|HIS|LEU|ARG|TRP|VAL|GLU|TYR)|(GLUTAMINE|GLUTAMIC ACID|LEUCINE|VALINE|ISOLEUCINE|LYSINE|ALANINE|GLYCINE|ASPARTATE|METHIONINE|THREONINE|HISTIDINE|ASPARTIC ACID|ARGININE|ASPARAGINE|TRYPTOPHAN|PROLINE|PHENYLALANINE|CYSTEINE|SERINE|GLUTAMATE|TYROSINE)) at position (?P<pos>[1-9][0-9]*)(?=([.,\s)\]\'":;\-?!/]|$))
# WRES to MRES mutation at residue PPOS
(^|[\s\(\[\'"/,\-])(?P<wt_res>(CYS|ILE|SER|GLN|MET|ASN|PRO|LYS|ASP|THR|PHE|ALA|GLY|HIS|LEU|ARG|TRP|VAL|GLU|TYR)|(GLUTAMINE|GLUTAMIC ACID|LEUCINE|VALINE|ISOLEUCINE|LYSINE|ALANINE|GLYCINE|ASPARTATE|METHIONINE|THREONINE|HISTIDINE|ASPARTIC ACID|ARGININE|ASPARAGINE|TRYPTOPHAN|PROLINE|PHENYLALANINE|CYSTEINE|SERINE|GLUTAMATE|TYROSINE)) to (?P<mut_res>(CYS|ILE|SER|GLN|MET|ASN|PRO|LYS|ASP|THR|PHE|ALA|GLY|HIS|LEU|ARG|TRP|VAL|GLU|TYR)|(GLUTAMINE|GLUTAMIC ACID|LEUCINE|VALINE|ISOLEUCINE|LYSINE|ALANINE|GLYCINE|ASPARTATE|METHIONINE|THREONINE|HISTIDINE|ASPARTIC ACID|ARGININE|ASPARAGINE|TRYPTOPHAN|PROLINE|PHENYLALANINE|CYSTEINE|SERINE|GLUTAMATE|TYROSINE)) mutation at residue (?P<pos>[1-9][0-9]*)(?=([.,\s)\]\'":;\-?!/]|$))
# WRES to MRES change at codon PPOS
(^|[\s\(\[\'"/,\-])(?P<wt_res>(CYS|ILE|SER|GLN|MET|ASN|PRO|LYS|ASP|THR|PHE|ALA|GLY|HIS|LEU|ARG|TRP|VAL|GLU|TYR)|(GLUTAMINE|GLUTAMIC ACID|LEUCINE|VALINE|ISOLEUCINE|LYSINE|ALANINE|GLYCINE|ASPARTATE|METHIONINE|THREONINE|HISTIDINE|ASPARTIC ACID|ARGININE|ASPARAGINE|TRYPTOPHAN|PROLINE|PHENYLALANINE|CYSTEINE|SERINE|GLUTAMATE|TYROSINE)) to (?P<mut_res>(CYS|ILE|SER|GLN|MET|ASN|PRO|LYS|ASP|THR|PHE|ALA|GLY|HIS|LEU|ARG|TRP|VAL|GLU|TYR)|(GLUTAMINE|GLUTAMIC ACID|LEUCINE|VALINE|ISOLEUCINE|LYSINE|ALANINE|GLYCINE|ASPARTATE|METHIONINE|THREONINE|HISTIDINE|ASPARTIC ACID|ARGININE|ASPARAGINE|TRYPTOPHAN|PROLINE|PHENYLALANINE|CYSTEINE|SERINE|GLUTAMATE|TYROSINE)) change at codon (?P<pos>[1-9][0-9]*)(?=([.,\s)\]\'":;\-?!/]|$))
# MRES substitution of WRESPPOS
(^|[\s\(\[\'"/,\-])(?P<mut_res>(CYS|ILE|SER|GLN|MET|ASN|PRO|LYS|ASP|THR|PHE|ALA|GLY|HIS|LEU|ARG|TRP|VAL|GLU|TYR)|(GLUTAMINE|GLUTAMIC ACID|LEUCINE|VALINE|ISOLEUCINE|LYSINE|ALANINE|GLYCINE|ASPARTATE|METHIONINE|THREONINE|HISTIDINE|ASPARTIC ACID|ARGININE|ASPARAGINE|TRYPTOPHAN|PROLINE|PHENYLALANINE|CYSTEINE|SERINE|GLUTAMATE|TYROSINE)) substitution of (?P<wt_res>(CYS|ILE|SER|GLN|MET|ASN|PRO|LYS|ASP|THR|PHE|ALA|GLY|HIS|LEU|ARG|TRP|VAL|GLU|TYR)|(GLUTAMINE|GLUTAMIC ACID|LEUCINE|VALINE|ISOLEUCINE|LYSINE|ALANINE|GLYCINE|ASPARTATE|METHIONINE|THREONINE|HISTIDINE|ASPARTIC ACID|ARGININE|ASPARAGINE|TRYPTOPHAN|PROLINE|PHENYLALANINE|CYSTEINE|SERINE|GLUTAMATE|TYROSINE))(?P<pos>[1-9][0-9]*)(?=([.,\s)\]\'":;\-?!/]|$))
# MRES substitution of WRES-PPOS
(^|[\s\(\[\'"/,\-])(?P<mut_res>(CYS|ILE|SER|GLN|MET|ASN|PRO|LYS|ASP|THR|PHE|ALA|GLY|HIS|LEU|ARG|TRP|VAL|GLU|TYR)|(GLUTAMINE|GLUTAMIC ACID|LEUCINE|VALINE|ISOLEUCINE|LYSINE|ALANINE|GLYCINE|ASPARTATE|METHIONINE|THREONINE|HISTIDINE|ASPARTIC ACID|ARGININE|ASPARAGINE|TRYPTOPHAN|PROLINE|PHENYLALANINE|CYSTEINE|SERINE|GLUTAMATE|TYROSINE)) substitution of (?P<wt_res>(CYS|ILE|SER|GLN|MET|ASN|PRO|LYS|ASP|THR|PHE|ALA|GLY|HIS|LEU|ARG|TRP|VAL|GLU|TYR)|(GLUTAMINE|GLUTAMIC ACID|LEUCINE|VALINE|ISOLEUCINE|LYSINE|ALANINE|GLYCINE|ASPARTATE|METHIONINE|THREONINE|HISTIDINE|ASPARTIC ACID|ARGININE|ASPARAGINE|TRYPTOPHAN|PROLINE|PHENYLALANINE|CYSTEINE|SERINE|GLUTAMATE|TYROSINE))-(?P<pos>[1-9][0-9]*)(?=([.,\s)\]\'":;\-?!/]|$))
# MRES substitution for WRES-alphaPPOS-POS
(^|[\s\(\[\'"/,\-])(?P<mut_res>(CYS|ILE|SER|GLN|MET|ASN|PRO|LYS|ASP|THR|PHE|ALA|GLY|HIS|LEU|ARG|TRP|VAL|GLU|TYR)|(GLUTAMINE|GLUTAMIC ACID|LEUCINE|VALINE|ISOLEUCINE|LYSINE|ALANINE|GLYCINE|ASPARTATE|METHIONINE|THREONINE|HISTIDINE|ASPARTIC ACID|ARGININE|ASPARAGINE|TRYPTOPHAN|PROLINE|PHENYLALANINE|CYSTEINE|SERINE|GLUTAMATE|TYROSINE)) substitution for (?P<wt_res>(CYS|ILE|SER|GLN|MET|ASN|PRO|LYS|ASP|THR|PHE|ALA|GLY|HIS|LEU|ARG|TRP|VAL|GLU|TYR)|(GLUTAMINE|GLUTAMIC ACID|LEUCINE|VALINE|ISOLEUCINE|LYSINE|ALANINE|GLYCINE|ASPARTATE|METHIONINE|THREONINE|HISTIDINE|ASPARTIC ACID|ARGININE|ASPARAGINE|TRYPTOPHAN|PROLINE|PHENYLALANINE|CYSTEINE|SERINE|GLUTAMATE|TYROSINE))-alpha(?P<pos>[1-9][0-9]*)-([1-9][0-9]*)(?=([.,\s)\]\'":;\-?!/]|$))
# MRES substitution for WRES-alphaPOS-PPOS
(^|[\s\(\[\'"/,\-])(?P<mut_res>(CYS|ILE|SER|GLN|MET|ASN|PRO|LYS|ASP|THR|PHE|ALA|GLY|HIS|LEU|ARG|TRP|VAL|GLU|TYR)|(GLUTAMINE|GLUTAMIC ACID|LEUCINE|VALINE|ISOLEUCINE|LYSINE|ALANINE|GLYCINE|ASPARTATE|METHIONINE|THREONINE|HISTIDINE|ASPARTIC ACID|ARGININE|ASPARAGINE|TRYPTOPHAN|PROLINE|PHENYLALANINE|CYSTEINE|SERINE|GLUTAMATE|TYROSINE)) substitution for (?P<wt_res>(CYS|ILE|SER|GLN|MET|ASN|PRO|LYS|ASP|THR|PHE|ALA|GLY|HIS|LEU|ARG|TRP|VAL|GLU|TYR)|(GLUTAMINE|GLUTAMIC ACID|LEUCINE|VALINE|ISOLEUCINE|LYSINE|ALANINE|GLYCINE|ASPARTATE|METHIONINE|THREONINE|HISTIDINE|ASPARTIC ACID|ARGININE|ASPARAGINE|TRYPTOPHAN|PROLINE|PHENYLALANINE|CYSTEINE|SERINE|GLUTAMATE|TYROSINE))-alpha([1-9][0-9]*)-(?P<pos>[1-9][0-9]*)(?=([.,\s)\]\'":;\-?!/]|$))
# MRES substitution for WRES-PPOS
(^|[\s\(\[\'"/,\-])(?P<mut_res>(CYS|ILE|SER|GLN|MET|ASN|PRO|LYS|ASP|THR|PHE|ALA|GLY|HIS|LEU|ARG|TRP|VAL|GLU|TYR)|(GLUTAMINE|GLUTAMIC ACID|LEUCINE|VALINE|ISOLEUCINE|LYSINE|ALANINE|GLYCINE|ASPARTATE|METHIONINE|THREONINE|HISTIDINE|ASPARTIC ACID|ARGININE|ASPARAGINE|TRYPTOPHAN|PROLINE|PHENYLALANINE|CYSTEINE|SERINE|GLUTAMATE|TYROSINE)) substitution for (?P<wt_res>(CYS|ILE|SER|GLN|MET|ASN|PRO|LYS|ASP|THR|PHE|ALA|GLY|HIS|LEU|ARG|TRP|VAL|GLU|TYR)|(GLUTAMINE|GLUTAMIC ACID|LEUCINE|VALINE|ISOLEUCINE|LYSINE|ALANINE|GLYCINE|ASPARTATE|METHIONINE|THREONINE|HISTIDINE|ASPARTIC ACID|ARGININE|ASPARAGINE|TRYPTOPHAN|PROLINE|PHENYLALANINE|CYSTEINE|SERINE|GLUTAMATE|TYROSINE))-(?P<pos>[1-9][0-9]*)(?=([.,\s)\]\'":;\-?!/]|$))
# MRES substitution at WRES-PPOS
(^|[\s\(\[\'"/,\-])(?P<mut_res>(CYS|ILE|SER|GLN|MET|ASN|PRO|LYS|ASP|THR|PHE|ALA|GLY|HIS|LEU|ARG|TRP|VAL|GLU|TYR)|(GLUTAMINE|GLUTAMIC ACID|LEUCINE|VALINE|ISOLEUCINE|LYSINE|ALANINE|GLYCINE|ASPARTATE|METHIONINE|THREONINE|HISTIDINE|ASPARTIC ACID|ARGININE|ASPARAGINE|TRYPTOPHAN|PROLINE|PHENYLALANINE|CYSTEINE|SERINE|GLUTAMATE|TYROSINE)) substitution at (?P<wt_res>(CYS|ILE|SER|GLN|MET|ASN|PRO|LYS|ASP|THR|PHE|ALA|GLY|HIS|LEU|ARG|TRP|VAL|GLU|TYR)|(GLUTAMINE|GLUTAMIC ACID|LEUCINE|VALINE|ISOLEUCINE|LYSINE|ALANINE|GLYCINE|ASPARTATE|METHIONINE|THREONINE|HISTIDINE|ASPARTIC ACID|ARGININE|ASPARAGINE|TRYPTOPHAN|PROLINE|PHENYLALANINE|CYSTEINE|SERINE|GLUTAMATE|TYROSINE))-(?P<pos>[1-9][0-9]*)(?=([.,\s)\]\'":;\-?!/]|$))
# MRES substituted for WRES-PPOS
(^|[\s\(\[\'"/,\-])(?P<mut_res>(CYS|ILE|SER|GLN|MET|ASN|PRO|LYS|ASP|THR|PHE|ALA|GLY|HIS|LEU|ARG|TRP|VAL|GLU|TYR)|(GLUTAMINE|GLUTAMIC ACID|LEUCINE|VALINE|ISOLEUCINE|LYSINE|ALANINE|GLYCINE|ASPARTATE|METHIONINE|THREONINE|HISTIDINE|ASPARTIC ACID|ARGININE|ASPARAGINE|TRYPTOPHAN|PROLINE|PHENYLALANINE|CYSTEINE|SERINE|GLUTAMATE|TYROSINE)) substituted for (?P<wt_res>(CYS|ILE|SER|GLN|MET|ASN|PRO|LYS|ASP|THR|PHE|ALA|GLY|HIS|LEU|ARG|TRP|VAL|GLU|TYR)|(GLUTAMINE|GLUTAMIC ACID|LEUCINE|VALINE|ISOLEUCINE|LYSINE|ALANINE|GLYCINE|ASPARTATE|METHIONINE|THREONINE|HISTIDINE|ASPARTIC ACID|ARGININE|ASPARAGINE|TRYPTOPHAN|PROLINE|PHENYLALANINE|CYSTEINE|SERINE|GLUTAMATE|TYROSINE))-(?P<pos>[1-9][0-9]*)(?=([.,\s)\]\'":;\-?!/]|$))
# WRES mPPOS to MRES
(^|[\s\(\[\'"/,\-])(?P<wt_res>(CYS|ILE|SER|GLN|MET|ASN|PRO|LYS|ASP|THR|PHE|ALA|GLY|HIS|LEU|ARG|TRP|VAL|GLU|TYR)|(GLUTAMINE|GLUTAMIC ACID|LEUCINE|VALINE|ISOLEUCINE|LYSINE|ALANINE|GLYCINE|ASPARTATE|METHIONINE|THREONINE|HISTIDINE|ASPARTIC ACID|ARGININE|ASPARAGINE|TRYPTOPHAN|PROLINE|PHENYLALANINE|CYSTEINE|SERINE|GLUTAMATE|TYROSINE)) m(?P<pos>[1-9][0-9]*) to (?P<mut_res>(CYS|ILE|SER|GLN|MET|ASN|PRO|LYS|ASP|THR|PHE|ALA|GLY|HIS|LEU|ARG|TRP|VAL|GLU|TYR)|(GLUTAMINE|GLUTAMIC ACID|LEUCINE|VALINE|ISOLEUCINE|LYSINE|ALANINE|GLYCINE|ASPARTATE|METHIONINE|THREONINE|HISTIDINE|ASPARTIC ACID|ARGININE|ASPARAGINE|TRYPTOPHAN|PROLINE|PHENYLALANINE|CYSTEINE|SERINE|GLUTAMATE|TYROSINE))(?=([.,\s)\]\'":;\-?!/]|$))
# WRES at position PPOS with a MRES
(^|[\s\(\[\'"/,\-])(?P<wt_res>(CYS|ILE|SER|GLN|MET|ASN|PRO|LYS|ASP|THR|PHE|ALA|GLY|HIS|LEU|ARG|TRP|VAL|GLU|TYR)|(GLUTAMINE|GLUTAMIC ACID|LEUCINE|VALINE|ISOLEUCINE|LYSINE|ALANINE|GLYCINE|ASPARTATE|METHIONINE|THREONINE|HISTIDINE|ASPARTIC ACID|ARGININE|ASPARAGINE|TRYPTOPHAN|PROLINE|PHENYLALANINE|CYSTEINE|SERINE|GLUTAMATE|TYROSINE)) at position (?P<pos>[1-9][0-9]*) with (a|an){0,1} (?P<mut_res>(CYS|ILE|SER|GLN|MET|ASN|PRO|LYS|ASP|THR|PHE|ALA|GLY|HIS|LEU|ARG|TRP|VAL|GLU|TYR)|(GLUTAMINE|GLUTAMIC ACID|LEUCINE|VALINE|ISOLEUCINE|LYSINE|ALANINE|GLYCINE|ASPARTATE|METHIONINE|THREONINE|HISTIDINE|ASPARTIC ACID|ARGININE|ASPARAGINE|TRYPTOPHAN|PROLINE|PHENYLALANINE|CYSTEINE|SERINE|GLUTAMATE|TYROSINE))(?=([.,\s)\]\'":;\-?!/]|$))
# MRES at position PPOS instead of WRES
(^|[\s\(\[\'"/,\-])(?P<mut_res>(CYS|ILE|SER|GLN|MET|ASN|PRO|LYS|ASP|THR|PHE|ALA|GLY|HIS|LEU|ARG|TRP|VAL|GLU|TYR)|(GLUTAMINE|GLUTAMIC ACID|LEUCINE|VALINE|ISOLEUCINE|LYSINE|ALANINE|GLYCINE|ASPARTATE|METHIONINE|THREONINE|HISTIDINE|ASPARTIC ACID|ARGININE|ASPARAGINE|TRYPTOPHAN|PROLINE|PHENYLALANINE|CYSTEINE|SERINE|GLUTAMATE|TYROSINE)) at position (?P<pos>[1-9][0-9]*) instead of (?P<wt_res>(CYS|ILE|SER|GLN|MET|ASN|PRO|LYS|ASP|THR|PHE|ALA|GLY|HIS|LEU|ARG|TRP|VAL|GLU|TYR)|(GLUTAMINE|GLUTAMIC ACID|LEUCINE|VALINE|ISOLEUCINE|LYSINE|ALANINE|GLYCINE|ASPARTATE|METHIONINE|THREONINE|HISTIDINE|ASPARTIC ACID|ARGININE|ASPARAGINE|TRYPTOPHAN|PROLINE|PHENYLALANINE|CYSTEINE|SERINE|GLUTAMATE|TYROSINE))(?=([.,\s)\]\'":;\-?!/]|$))
# PPOS: WRES----MRES
(^|[\s\(\[\'"/,\-])(?P<pos>[1-9][0-9]*): (?P<wt_res>(CYS|ILE|SER|GLN|MET|ASN|PRO|LYS|ASP|THR|PHE|ALA|GLY|HIS|LEU|ARG|TRP|VAL|GLU|TYR)|(GLUTAMINE|GLUTAMIC ACID|LEUCINE|VALINE|ISOLEUCINE|LYSINE|ALANINE|GLYCINE|ASPARTATE|METHIONINE|THREONINE|HISTIDINE|ASPARTIC ACID|ARGININE|ASPARAGINE|TRYPTOPHAN|PROLINE|PHENYLALANINE|CYSTEINE|SERINE|GLUTAMATE|TYROSINE))----(?P<mut_res>(CYS|ILE|SER|GLN|MET|ASN|PRO|LYS|ASP|THR|PHE|ALA|GLY|HIS|LEU|ARG|TRP|VAL|GLU|TYR)|(GLUTAMINE|GLUTAMIC ACID|LEUCINE|VALINE|ISOLEUCINE|LYSINE|ALANINE|GLYCINE|ASPARTATE|METHIONINE|THREONINE|HISTIDINE|ASPARTIC ACID|ARGININE|ASPARAGINE|TRYPTOPHAN|PROLINE|PHENYLALANINE|CYSTEINE|SERINE|GLUTAMATE|TYROSINE))(?=([.,\s)\]\'":;\-?!/]|$))
# PPOS(hPOS) WRES-->MRES
(^|[\s\(\[\'"/,\-])(?P<pos>[1-9][0-9]*)\(h([1-9][0-9]*)\) (?P<wt_res>(CYS|ILE|SER|GLN|MET|ASN|PRO|LYS|ASP|THR|PHE|ALA|GLY|HIS|LEU|ARG|TRP|VAL|GLU|TYR)|(GLUTAMINE|GLUTAMIC ACID|LEUCINE|VALINE|ISOLEUCINE|LYSINE|ALANINE|GLYCINE|ASPARTATE|METHIONINE|THREONINE|HISTIDINE|ASPARTIC ACID|ARGININE|ASPARAGINE|TRYPTOPHAN|PROLINE|PHENYLALANINE|CYSTEINE|SERINE|GLUTAMATE|TYROSINE))-->(?P<mut_res>(CYS|ILE|SER|GLN|MET|ASN|PRO|LYS|ASP|THR|PHE|ALA|GLY|HIS|LEU|ARG|TRP|VAL|GLU|TYR)|(GLUTAMINE|GLUTAMIC ACID|LEUCINE|VALINE|ISOLEUCINE|LYSINE|ALANINE|GLYCINE|ASPARTATE|METHIONINE|THREONINE|HISTIDINE|ASPARTIC ACID|ARGININE|ASPARAGINE|TRYPTOPHAN|PROLINE|PHENYLALANINE|CYSTEINE|SERINE|GLUTAMATE|TYROSINE))(?=([.,\s)\]\'":;\-?!/]|$))
# PPOS(fgPOS)WRES-->MRES
(^|[\s\(\[\'"/,\-])(?P<pos>[1-9][0-9]*)\(fg([1-9][0-9]*)\)(?P<wt_res>(CYS|ILE|SER|GLN|MET|ASN|PRO|LYS|ASP|THR|PHE|ALA|GLY|HIS|LEU|ARG|TRP|VAL|GLU|TYR)|(GLUTAMINE|GLUTAMIC ACID|LEUCINE|VALINE|ISOLEUCINE|LYSINE|ALANINE|GLYCINE|ASPARTATE|METHIONINE|THREONINE|HISTIDINE|ASPARTIC ACID|ARGININE|ASPARAGINE|TRYPTOPHAN|PROLINE|PHENYLALANINE|CYSTEINE|SERINE|GLUTAMATE|TYROSINE))-->(?P<mut_res>(CYS|ILE|SER|GLN|MET|ASN|PRO|LYS|ASP|THR|PHE|ALA|GLY|HIS|LEU|ARG|TRP|VAL|GLU|TYR)|(GLUTAMINE|GLUTAMIC ACID|LEUCINE|VALINE|ISOLEUCINE|LYSINE|ALANINE|GLYCINE|ASPARTATE|METHIONINE|THREONINE|HISTIDINE|ASPARTIC ACID|ARGININE|ASPARAGINE|TRYPTOPHAN|PROLINE|PHENYLALANINE|CYSTEINE|SERINE|GLUTAMATE|TYROSINE))(?=([.,\s)\]\'":;\-?!/]|$))
# PPOS (hPOS) WRES-->MRES
(^|[\s\(\[\'"/,\-])(?P<pos>[1-9][0-9]*) \(h([1-9][0-9]*)\) (?P<wt_res>(CYS|ILE|SER|GLN|MET|ASN|PRO|LYS|ASP|THR|PHE|ALA|GLY|HIS|LEU|ARG|TRP|VAL|GLU|TYR)|(GLUTAMINE|GLUTAMIC ACID|LEUCINE|VALINE|ISOLEUCINE|LYSINE|ALANINE|GLYCINE|ASPARTATE|METHIONINE|THREONINE|HISTIDINE|ASPARTIC ACID|ARGININE|ASPARAGINE|TRYPTOPHAN|PROLINE|PHENYLALANINE|CYSTEINE|SERINE|GLUTAMATE|TYROSINE))-->(?P<mut_res>(CYS|ILE|SER|GLN|MET|ASN|PRO|LYS|ASP|THR|PHE|ALA|GLY|HIS|LEU|ARG|TRP|VAL|GLU|TYR)|(GLUTAMINE|GLUTAMIC ACID|LEUCINE|VALINE|ISOLEUCINE|LYSINE|ALANINE|GLYCINE|ASPARTATE|METHIONINE|THREONINE|HISTIDINE|ASPARTIC ACID|ARGININE|ASPARAGINE|TRYPTOPHAN|PROLINE|PHENYLALANINE|CYSTEINE|SERINE|GLUTAMATE|TYROSINE))(?=([.,\s)\]\'":;\-?!/]|$))
# PPOS (gPOS) WRES----MRES
(^|[\s\(\[\'"/,\-])(?P<pos>[1-9][0-9]*) \(g([1-9][0-9]*)\) (?P<wt_res>(CYS|ILE|SER|GLN|MET|ASN|PRO|LYS|ASP|THR|PHE|ALA|GLY|HIS|LEU|ARG|TRP|VAL|GLU|TYR)|(GLUTAMINE|GLUTAMIC ACID|LEUCINE|VALINE|ISOLEUCINE|LYSINE|ALANINE|GLYCINE|ASPARTATE|METHIONINE|THREONINE|HISTIDINE|ASPARTIC ACID|ARGININE|ASPARAGINE|TRYPTOPHAN|PROLINE|PHENYLALANINE|CYSTEINE|SERINE|GLUTAMATE|TYROSINE))----(?P<mut_res>(CYS|ILE|SER|GLN|MET|ASN|PRO|LYS|ASP|THR|PHE|ALA|GLY|HIS|LEU|ARG|TRP|VAL|GLU|TYR)|(GLUTAMINE|GLUTAMIC ACID|LEUCINE|VALINE|ISOLEUCINE|LYSINE|ALANINE|GLYCINE|ASPARTATE|METHIONINE|THREONINE|HISTIDINE|ASPARTIC ACID|ARGININE|ASPARAGINE|TRYPTOPHAN|PROLINE|PHENYLALANINE|CYSTEINE|SERINE|GLUTAMATE|TYROSINE))(?=([.,\s)\]\'":;\-?!/]|$))
# PPOS (cdPOS) WRES replaced by MRES
(^|[\s\(\[\'"/,\-])(?P<pos>[1-9][0-9]*) \(cd([1-9][0-9]*)\) (?P<wt_res>(CYS|ILE|SER|GLN|MET|ASN|PRO|LYS|ASP|THR|PHE|ALA|GLY|HIS|LEU|ARG|TRP|VAL|GLU|TYR)|(GLUTAMINE|GLUTAMIC ACID|LEUCINE|VALINE|ISOLEUCINE|LYSINE|ALANINE|GLYCINE|ASPARTATE|METHIONINE|THREONINE|HISTIDINE|ASPARTIC ACID|ARGININE|ASPARAGINE|TRYPTOPHAN|PROLINE|PHENYLALANINE|CYSTEINE|SERINE|GLUTAMATE|TYROSINE)) replaced by (?P<mut_res>(CYS|ILE|SER|GLN|MET|ASN|PRO|LYS|ASP|THR|PHE|ALA|GLY|HIS|LEU|ARG|TRP|VAL|GLU|TYR)|(GLUTAMINE|GLUTAMIC ACID|LEUCINE|VALINE|ISOLEUCINE|LYSINE|ALANINE|GLYCINE|ASPARTATE|METHIONINE|THREONINE|HISTIDINE|ASPARTIC ACID|ARGININE|ASPARAGINE|TRYPTOPHAN|PROLINE|PHENYLALANINE|CYSTEINE|SERINE|GLUTAMATE|TYROSINE))(?=([.,\s)\]\'":;\-?!/]|$))
# PPOS (aPOS) WRES replaced by MRES
(^|[\s\(\[\'"/,\-])(?P<pos>[1-9][0-9]*) \(a([1-9][0-9]*)\) (?P<wt_res>(CYS|ILE|SER|GLN|MET|ASN|PRO|LYS|ASP|THR|PHE|ALA|GLY|HIS|LEU|ARG|TRP|VAL|GLU|TYR)|(GLUTAMINE|GLUTAMIC ACID|LEUCINE|VALINE|ISOLEUCINE|LYSINE|ALANINE|GLYCINE|ASPARTATE|METHIONINE|THREONINE|HISTIDINE|ASPARTIC ACID|ARGININE|ASPARAGINE|TRYPTOPHAN|PROLINE|PHENYLALANINE|CYSTEINE|SERINE|GLUTAMATE|TYROSINE)) replaced by (?P<mut_res>(CYS|ILE|SER|GLN|MET|ASN|PRO|LYS|ASP|THR|PHE|ALA|GLY|HIS|LEU|ARG|TRP|VAL|GLU|TYR)|(GLUTAMINE|GLUTAMIC ACID|LEUCINE|VALINE|ISOLEUCINE|LYSINE|ALANINE|GLYCINE|ASPARTATE|METHIONINE|THREONINE|HISTIDINE|ASPARTIC ACID|ARGININE|ASPARAGINE|TRYPTOPHAN|PROLINE|PHENYLALANINE|CYSTEINE|SERINE|GLUTAMATE|TYROSINE))(?=([.,\s)\]\'":;\-?!/]|$))
# WRESPPOS-->RES or MRES
(^|[\s\(\[\'"/,\-])(?P<wt_res>(CYS|ILE|SER|GLN|MET|ASN|PRO|LYS|ASP|THR|PHE|ALA|GLY|HIS|LEU|ARG|TRP|VAL|GLU|TYR)|(GLUTAMINE|GLUTAMIC ACID|LEUCINE|VALINE|ISOLEUCINE|LYSINE|ALANINE|GLYCINE|ASPARTATE|METHIONINE|THREONINE|HISTIDINE|ASPARTIC ACID|ARGININE|ASPARAGINE|TRYPTOPHAN|PROLINE|PHENYLALANINE|CYSTEINE|SERINE|GLUTAMATE|TYROSINE))(?P<pos>[1-9][0-9]*)-->(CYS|ILE|SER|GLN|MET|ASN|PRO|LYS|ASP|THR|PHE|ALA|GLY|HIS|LEU|ARG|TRP|VAL|GLU|TYR|GLUTAMINE|GLUTAMIC ACID|LEUCINE|VALINE|ISOLEUCINE|LYSINE|ALANINE|GLYCINE|ASPARTATE|METHIONINE|THREONINE|HISTIDINE|ASPARTIC ACID|ARGININE|ASPARAGINE|TRYPTOPHAN|PROLINE|PHENYLALANINE|CYSTEINE|SERINE|GLUTAMATE|TYROSINE) or (?P<mut_res>(CYS|ILE|SER|GLN|MET|ASN|PRO|LYS|ASP|THR|PHE|ALA|GLY|HIS|LEU|ARG|TRP|VAL|GLU|TYR)|(GLUTAMINE|GLUTAMIC ACID|LEUCINE|VALINE|ISOLEUCINE|LYSINE|ALANINE|GLYCINE|ASPARTATE|METHIONINE|THREONINE|HISTIDINE|ASPARTIC ACID|ARGININE|ASPARAGINE|TRYPTOPHAN|PROLINE|PHENYLALANINE|CYSTEINE|SERINE|GLUTAMATE|TYROSINE))(?=([.,\s)\]\'":;\-?!/]|$))
# WRESPPOS- > MRES
(^|[\s\(\[\'"/,\-])(?P<wt_res>(CYS|ILE|SER|GLN|MET|ASN|PRO|LYS|ASP|THR|PHE|ALA|GLY|HIS|LEU|ARG|TRP|VAL|GLU|TYR)|(GLUTAMINE|GLUTAMIC ACID|LEUCINE|VALINE|ISOLEUCINE|LYSINE|ALANINE|GLYCINE|ASPARTATE|METHIONINE|THREONINE|HISTIDINE|ASPARTIC ACID|ARGININE|ASPARAGINE|TRYPTOPHAN|PROLINE|PHENYLALANINE|CYSTEINE|SERINE|GLUTAMATE|TYROSINE))(?P<pos>[1-9][0-9]*)- > (?P<mut_res>(CYS|ILE|SER|GLN|MET|ASN|PRO|LYS|ASP|THR|PHE|ALA|GLY|HIS|LEU|ARG|TRP|VAL|GLU|TYR)|(GLUTAMINE|GLUTAMIC ACID|LEUCINE|VALINE|ISOLEUCINE|LYSINE|ALANINE|GLYCINE|ASPARTATE|METHIONINE|THREONINE|HISTIDINE|ASPARTIC ACID|ARGININE|ASPARAGINE|TRYPTOPHAN|PROLINE|PHENYLALANINE|CYSTEINE|SERINE|GLUTAMATE|TYROSINE))(?=([.,\s)\]\'":;\-?!/]|$))
# WRESPPOS)MRES
(^|[\s\(\[\'"/,\-])(?P<wt_res>(CYS|ILE|SER|GLN|MET|ASN|PRO|LYS|ASP|THR|PHE|ALA|GLY|HIS|LEU|ARG|TRP|VAL|GLU|TYR)|(GLUTAMINE|GLUTAMIC ACID|LEUCINE|VALINE|ISOLEUCINE|LYSINE|ALANINE|GLYCINE|ASPARTATE|METHIONINE|THREONINE|HISTIDINE|ASPARTIC ACID|ARGININE|ASPARAGINE|TRYPTOPHAN|PROLINE|PHENYLALANINE|CYSTEINE|SERINE|GLUTAMATE|TYROSINE))(?P<pos>[1-9][0-9]*)\)(?P<mut_res>(CYS|ILE|SER|GLN|MET|ASN|PRO|LYS|ASP|THR|PHE|ALA|GLY|HIS|LEU|ARG|TRP|VAL|GLU|TYR)|(GLUTAMINE|GLUTAMIC ACID|LEUCINE|VALINE|ISOLEUCINE|LYSINE|ALANINE|GLYCINE|ASPARTATE|METHIONINE|THREONINE|HISTIDINE|ASPARTIC ACID|ARGININE|ASPARAGINE|TRYPTOPHAN|PROLINE|PHENYLALANINE|CYSTEINE|SERINE|GLUTAMATE|TYROSINE))(?=([.,\s)\]\'":;\-?!/]|$))
# WRESPPOS with either MRES or RES
(^|[\s\(\[\'"/,\-])(?P<wt_res>(CYS|ILE|SER|GLN|MET|ASN|PRO|LYS|ASP|THR|PHE|ALA|GLY|HIS|LEU|ARG|TRP|VAL|GLU|TYR)|(GLUTAMINE|GLUTAMIC ACID|LEUCINE|VALINE|ISOLEUCINE|LYSINE|ALANINE|GLYCINE|ASPARTATE|METHIONINE|THREONINE|HISTIDINE|ASPARTIC ACID|ARGININE|ASPARAGINE|TRYPTOPHAN|PROLINE|PHENYLALANINE|CYSTEINE|SERINE|GLUTAMATE|TYROSINE))(?P<pos>[1-9][0-9]*) with either (?P<mut_res>(CYS|ILE|SER|GLN|MET|ASN|PRO|LYS|ASP|THR|PHE|ALA|GLY|HIS|LEU|ARG|TRP|VAL|GLU|TYR)|(GLUTAMINE|GLUTAMIC ACID|LEUCINE|VALINE|ISOLEUCINE|LYSINE|ALANINE|GLYCINE|ASPARTATE|METHIONINE|THREONINE|HISTIDINE|ASPARTIC ACID|ARGININE|ASPARAGINE|TRYPTOPHAN|PROLINE|PHENYLALANINE|CYSTEINE|SERINE|GLUTAMATE|TYROSINE)) or (CYS|ILE|SER|GLN|MET|ASN|PRO|LYS|ASP|THR|PHE|ALA|GLY|HIS|LEU|ARG|TRP|VAL|GLU|TYR|GLUTAMINE|GLUTAMIC ACID|LEUCINE|VALINE|ISOLEUCINE|LYSINE|ALANINE|GLYCINE|ASPARTATE|METHIONINE|THREONINE|HISTIDINE|ASPARTIC ACID|ARGININE|ASPARAGINE|TRYPTOPHAN|PROLINE|PHENYLALANINE|CYSTEINE|SERINE|GLUTAMATE|TYROSINE)(?=([.,\s)\]\'":;\-?!/]|$))
# WRESPPOS with either RES or MRES
(^|[\s\(\[\'"/,\-])(?P<wt_res>(CYS|ILE|SER|GLN|MET|ASN|PRO|LYS|ASP|THR|PHE|ALA|GLY|HIS|LEU|ARG|TRP|VAL|GLU|TYR)|(GLUTAMINE|GLUTAMIC ACID|LEUCINE|VALINE|ISOLEUCINE|LYSINE|ALANINE|GLYCINE|ASPARTATE|METHIONINE|THREONINE|HISTIDINE|ASPARTIC ACID|ARGININE|ASPARAGINE|TRYPTOPHAN|PROLINE|PHENYLALANINE|CYSTEINE|SERINE|GLUTAMATE|TYROSINE))(?P<pos>[1-9][0-9]*) with either (CYS|ILE|SER|GLN|MET|ASN|PRO|LYS|ASP|THR|PHE|ALA|GLY|HIS|LEU|ARG|TRP|VAL|GLU|TYR|GLUTAMINE|GLUTAMIC ACID|LEUCINE|VALINE|ISOLEUCINE|LYSINE|ALANINE|GLYCINE|ASPARTATE|METHIONINE|THREONINE|HISTIDINE|ASPARTIC ACID|ARGININE|ASPARAGINE|TRYPTOPHAN|PROLINE|PHENYLALANINE|CYSTEINE|SERINE|GLUTAMATE|TYROSINE) or (?P<mut_res>(CYS|ILE|SER|GLN|MET|ASN|PRO|LYS|ASP|THR|PHE|ALA|GLY|HIS|LEU|ARG|TRP|VAL|GLU|TYR)|(GLUTAMINE|GLUTAMIC ACID|LEUCINE|VALINE|ISOLEUCINE|LYSINE|ALANINE|GLYCINE|ASPARTATE|METHIONINE|THREONINE|HISTIDINE|ASPARTIC ACID|ARGININE|ASPARAGINE|TRYPTOPHAN|PROLINE|PHENYLALANINE|CYSTEINE|SERINE|GLUTAMATE|TYROSINE))(?=([.,\s)\]\'":;\-?!/]|$))
# WRESPPOS was replaced by RES, MRES
(^|[\s\(\[\'"/,\-])(?P<wt_res>(CYS|ILE|SER|GLN|MET|ASN|PRO|LYS|ASP|THR|PHE|ALA|GLY|HIS|LEU|ARG|TRP|VAL|GLU|TYR)|(GLUTAMINE|GLUTAMIC ACID|LEUCINE|VALINE|ISOLEUCINE|LYSINE|ALANINE|GLYCINE|ASPARTATE|METHIONINE|THREONINE|HISTIDINE|ASPARTIC ACID|ARGININE|ASPARAGINE|TRYPTOPHAN|PROLINE|PHENYLALANINE|CYSTEINE|SERINE|GLUTAMATE|TYROSINE))(?P<pos>[1-9][0-9]*) was replaced by (CYS|ILE|SER|GLN|MET|ASN|PRO|LYS|ASP|THR|PHE|ALA|GLY|HIS|LEU|ARG|TRP|VAL|GLU|TYR|GLUTAMINE|GLUTAMIC ACID|LEUCINE|VALINE|ISOLEUCINE|LYSINE|ALANINE|GLYCINE|ASPARTATE|METHIONINE|THREONINE|HISTIDINE|ASPARTIC ACID|ARGININE|ASPARAGINE|TRYPTOPHAN|PROLINE|PHENYLALANINE|CYSTEINE|SERINE|GLUTAMATE|TYROSINE), (?P<mut_res>(CYS|ILE|SER|GLN|MET|ASN|PRO|LYS|ASP|THR|PHE|ALA|GLY|HIS|LEU|ARG|TRP|VAL|GLU|TYR)|(GLUTAMINE|GLUTAMIC ACID|LEUCINE|VALINE|ISOLEUCINE|LYSINE|ALANINE|GLYCINE|ASPARTATE|METHIONINE|THREONINE|HISTIDINE|ASPARTIC ACID|ARGININE|ASPARAGINE|TRYPTOPHAN|PROLINE|PHENYLALANINE|CYSTEINE|SERINE|GLUTAMATE|TYROSINE))(?=([.,\s)\]\'":;\-?!/]|$))
# WRESPPOS was replaced by RES, RES, or MRES
(^|[\s\(\[\'"/,\-])(?P<wt_res>(CYS|ILE|SER|GLN|MET|ASN|PRO|LYS|ASP|THR|PHE|ALA|GLY|HIS|LEU|ARG|TRP|VAL|GLU|TYR)|(GLUTAMINE|GLUTAMIC ACID|LEUCINE|VALINE|ISOLEUCINE|LYSINE|ALANINE|GLYCINE|ASPARTATE|METHIONINE|THREONINE|HISTIDINE|ASPARTIC ACID|ARGININE|ASPARAGINE|TRYPTOPHAN|PROLINE|PHENYLALANINE|CYSTEINE|SERINE|GLUTAMATE|TYROSINE))(?P<pos>[1-9][0-9]*) was replaced by (CYS|ILE|SER|GLN|MET|ASN|PRO|LYS|ASP|THR|PHE|ALA|GLY|HIS|LEU|ARG|TRP|VAL|GLU|TYR|GLUTAMINE|GLUTAMIC ACID|LEUCINE|VALINE|ISOLEUCINE|LYSINE|ALANINE|GLYCINE|ASPARTATE|METHIONINE|THREONINE|HISTIDINE|ASPARTIC ACID|ARGININE|ASPARAGINE|TRYPTOPHAN|PROLINE|PHENYLALANINE|CYSTEINE|SERINE|GLUTAMATE|TYROSINE), (CYS|ILE|SER|GLN|MET|ASN|PRO|LYS|ASP|THR|PHE|ALA|GLY|HIS|LEU|ARG|TRP|VAL|GLU|TYR|GLUTAMINE|GLUTAMIC ACID|LEUCINE|VALINE|ISOLEUCINE|LYSINE|ALANINE|GLYCINE|ASPARTATE|METHIONINE|THREONINE|HISTIDINE|ASPARTIC ACID|ARGININE|ASPARAGINE|TRYPTOPHAN|PROLINE|PHENYLALANINE|CYSTEINE|SERINE|GLUTAMATE|TYROSINE), or (?P<mut_res>(CYS|ILE|SER|GLN|MET|ASN|PRO|LYS|ASP|THR|PHE|ALA|GLY|HIS|LEU|ARG|TRP|VAL|GLU|TYR)|(GLUTAMINE|GLUTAMIC ACID|LEUCINE|VALINE|ISOLEUCINE|LYSINE|ALANINE|GLYCINE|ASPARTATE|METHIONINE|THREONINE|HISTIDINE|ASPARTIC ACID|ARGININE|ASPARAGINE|TRYPTOPHAN|PROLINE|PHENYLALANINE|CYSTEINE|SERINE|GLUTAMATE|TYROSINE))(?=([.,\s)\]\'":;\-?!/]|$))
# WRESPPOS to RES, MRES
(^|[\s\(\[\'"/,\-])(?P<wt_res>(CYS|ILE|SER|GLN|MET|ASN|PRO|LYS|ASP|THR|PHE|ALA|GLY|HIS|LEU|ARG|TRP|VAL|GLU|TYR)|(GLUTAMINE|GLUTAMIC ACID|LEUCINE|VALINE|ISOLEUCINE|LYSINE|ALANINE|GLYCINE|ASPARTATE|METHIONINE|THREONINE|HISTIDINE|ASPARTIC ACID|ARGININE|ASPARAGINE|TRYPTOPHAN|PROLINE|PHENYLALANINE|CYSTEINE|SERINE|GLUTAMATE|TYROSINE))(?P<pos>[1-9][0-9]*) to (CYS|ILE|SER|GLN|MET|ASN|PRO|LYS|ASP|THR|PHE|ALA|GLY|HIS|LEU|ARG|TRP|VAL|GLU|TYR|GLUTAMINE|GLUTAMIC ACID|LEUCINE|VALINE|ISOLEUCINE|LYSINE|ALANINE|GLYCINE|ASPARTATE|METHIONINE|THREONINE|HISTIDINE|ASPARTIC ACID|ARGININE|ASPARAGINE|TRYPTOPHAN|PROLINE|PHENYLALANINE|CYSTEINE|SERINE|GLUTAMATE|TYROSINE), (?P<mut_res>(CYS|ILE|SER|GLN|MET|ASN|PRO|LYS|ASP|THR|PHE|ALA|GLY|HIS|LEU|ARG|TRP|VAL|GLU|TYR)|(GLUTAMINE|GLUTAMIC ACID|LEUCINE|VALINE|ISOLEUCINE|LYSINE|ALANINE|GLYCINE|ASPARTATE|METHIONINE|THREONINE|HISTIDINE|ASPARTIC ACID|ARGININE|ASPARAGINE|TRYPTOPHAN|PROLINE|PHENYLALANINE|CYSTEINE|SERINE|GLUTAMATE|TYROSINE))(?=([.,\s)\]\'":;\-?!/]|$))
# WRESPPOS to RES, RES, MRES
(^|[\s\(\[\'"/,\-])(?P<wt_res>(CYS|ILE|SER|GLN|MET|ASN|PRO|LYS|ASP|THR|PHE|ALA|GLY|HIS|LEU|ARG|TRP|VAL|GLU|TYR)|(GLUTAMINE|GLUTAMIC ACID|LEUCINE|VALINE|ISOLEUCINE|LYSINE|ALANINE|GLYCINE|ASPARTATE|METHIONINE|THREONINE|HISTIDINE|ASPARTIC ACID|ARGININE|ASPARAGINE|TRYPTOPHAN|PROLINE|PHENYLALANINE|CYSTEINE|SERINE|GLUTAMATE|TYROSINE))(?P<pos>[1-9][0-9]*) to (CYS|ILE|SER|GLN|MET|ASN|PRO|LYS|ASP|THR|PHE|ALA|GLY|HIS|LEU|ARG|TRP|VAL|GLU|TYR|GLUTAMINE|GLUTAMIC ACID|LEUCINE|VALINE|ISOLEUCINE|LYSINE|ALANINE|GLYCINE|ASPARTATE|METHIONINE|THREONINE|HISTIDINE|ASPARTIC ACID|ARGININE|ASPARAGINE|TRYPTOPHAN|PROLINE|PHENYLALANINE|CYSTEINE|SERINE|GLUTAMATE|TYROSINE), (CYS|ILE|SER|GLN|MET|ASN|PRO|LYS|ASP|THR|PHE|ALA|GLY|HIS|LEU|ARG|TRP|VAL|GLU|TYR|GLUTAMINE|GLUTAMIC ACID|LEUCINE|VALINE|ISOLEUCINE|LYSINE|ALANINE|GLYCINE|ASPARTATE|METHIONINE|THREONINE|HISTIDINE|ASPARTIC ACID|ARGININE|ASPARAGINE|TRYPTOPHAN|PROLINE|PHENYLALANINE|CYSTEINE|SERINE|GLUTAMATE|TYROSINE), (?P<mut_res>(CYS|ILE|SER|GLN|MET|ASN|PRO|LYS|ASP|THR|PHE|ALA|GLY|HIS|LEU|ARG|TRP|VAL|GLU|TYR)|(GLUTAMINE|GLUTAMIC ACID|LEUCINE|VALINE|ISOLEUCINE|LYSINE|ALANINE|GLYCINE|ASPARTATE|METHIONINE|THREONINE|HISTIDINE|ASPARTIC ACID|ARGININE|ASPARAGINE|TRYPTOPHAN|PROLINE|PHENYLALANINE|CYSTEINE|SERINE|GLUTAMATE|TYROSINE))(?=([.,\s)\]\'":;\-?!/]|$))
# WRESPPOS to RES, RES, RES, and MRES
(^|[\s\(\[\'"/,\-])(?P<wt_res>(CYS|ILE|SER|GLN|MET|ASN|PRO|LYS|ASP|THR|PHE|ALA|GLY|HIS|LEU|ARG|TRP|VAL|GLU|TYR)|(GLUTAMINE|GLUTAMIC ACID|LEUCINE|VALINE|ISOLEUCINE|LYSINE|ALANINE|GLYCINE|ASPARTATE|METHIONINE|THREONINE|HISTIDINE|ASPARTIC ACID|ARGININE|ASPARAGINE|TRYPTOPHAN|PROLINE|PHENYLALANINE|CYSTEINE|SERINE|GLUTAMATE|TYROSINE))(?P<pos>[1-9][0-9]*) to (CYS|ILE|SER|GLN|MET|ASN|PRO|LYS|ASP|THR|PHE|ALA|GLY|HIS|LEU|ARG|TRP|VAL|GLU|TYR|GLUTAMINE|GLUTAMIC ACID|LEUCINE|VALINE|ISOLEUCINE|LYSINE|ALANINE|GLYCINE|ASPARTATE|METHIONINE|THREONINE|HISTIDINE|ASPARTIC ACID|ARGININE|ASPARAGINE|TRYPTOPHAN|PROLINE|PHENYLALANINE|CYSTEINE|SERINE|GLUTAMATE|TYROSINE), (CYS|ILE|SER|GLN|MET|ASN|PRO|LYS|ASP|THR|PHE|ALA|GLY|HIS|LEU|ARG|TRP|VAL|GLU|TYR|GLUTAMINE|GLUTAMIC ACID|LEUCINE|VALINE|ISOLEUCINE|LYSINE|ALANINE|GLYCINE|ASPARTATE|METHIONINE|THREONINE|HISTIDINE|ASPARTIC ACID|ARGININE|ASPARAGINE|TRYPTOPHAN|PROLINE|PHENYLALANINE|CYSTEINE|SERINE|GLUTAMATE|TYROSINE), (CYS|ILE|SER|GLN|MET|ASN|PRO|LYS|ASP|THR|PHE|ALA|GLY|HIS|LEU|ARG|TRP|VAL|GLU|TYR|GLUTAMINE|GLUTAMIC ACID|LEUCINE|VALINE|ISOLEUCINE|LYSINE|ALANINE|GLYCINE|ASPARTATE|METHIONINE|THREONINE|HISTIDINE|ASPARTIC ACID|ARGININE|ASPARAGINE|TRYPTOPHAN|PROLINE|PHENYLALANINE|CYSTEINE|SERINE|GLUTAMATE|TYROSINE), and (?P<mut_res>(CYS|ILE|SER|GLN|MET|ASN|PRO|LYS|ASP|THR|PHE|ALA|GLY|HIS|LEU|ARG|TRP|VAL|GLU|TYR)|(GLUTAMINE|GLUTAMIC ACID|LEUCINE|VALINE|ISOLEUCINE|LYSINE|ALANINE|GLYCINE|ASPARTATE|METHIONINE|THREONINE|HISTIDINE|ASPARTIC ACID|ARGININE|ASPARAGINE|TRYPTOPHAN|PROLINE|PHENYLALANINE|CYSTEINE|SERINE|GLUTAMATE|TYROSINE))(?=([.,\s)\]\'":;\-?!/]|$))
# WRESPPOS has been replaced by MRES
(^|[\s\(\[\'"/,\-])(?P<wt_res>(CYS|ILE|SER|GLN|MET|ASN|PRO|LYS|ASP|THR|PHE|ALA|GLY|HIS|LEU|ARG|TRP|VAL|GLU|TYR)|(GLUTAMINE|GLUTAMIC ACID|LEUCINE|VALINE|ISOLEUCINE|LYSINE|ALANINE|GLYCINE|ASPARTATE|METHIONINE|THREONINE|HISTIDINE|ASPARTIC ACID|ARGININE|ASPARAGINE|TRYPTOPHAN|PROLINE|PHENYLALANINE|CYSTEINE|SERINE|GLUTAMATE|TYROSINE))(?P<pos>[1-9][0-9]*) has been replaced by (?P<mut_res>(CYS|ILE|SER|GLN|MET|ASN|PRO|LYS|ASP|THR|PHE|ALA|GLY|HIS|LEU|ARG|TRP|VAL|GLU|TYR)|(GLUTAMINE|GLUTAMIC ACID|LEUCINE|VALINE|ISOLEUCINE|LYSINE|ALANINE|GLYCINE|ASPARTATE|METHIONINE|THREONINE|HISTIDINE|ASPARTIC ACID|ARGININE|ASPARAGINE|TRYPTOPHAN|PROLINE|PHENYLALANINE|CYSTEINE|SERINE|GLUTAMATE|TYROSINE))(?=([.,\s)\]\'":;\-?!/]|$))
# WRESPPOS by RES and MRES
(^|[\s\(\[\'"/,\-])(?P<wt_res>(CYS|ILE|SER|GLN|MET|ASN|PRO|LYS|ASP|THR|PHE|ALA|GLY|HIS|LEU|ARG|TRP|VAL|GLU|TYR)|(GLUTAMINE|GLUTAMIC ACID|LEUCINE|VALINE|ISOLEUCINE|LYSINE|ALANINE|GLYCINE|ASPARTATE|METHIONINE|THREONINE|HISTIDINE|ASPARTIC ACID|ARGININE|ASPARAGINE|TRYPTOPHAN|PROLINE|PHENYLALANINE|CYSTEINE|SERINE|GLUTAMATE|TYROSINE))(?P<pos>[1-9][0-9]*) by (CYS|ILE|SER|GLN|MET|ASN|PRO|LYS|ASP|THR|PHE|ALA|GLY|HIS|LEU|ARG|TRP|VAL|GLU|TYR|GLUTAMINE|GLUTAMIC ACID|LEUCINE|VALINE|ISOLEUCINE|LYSINE|ALANINE|GLYCINE|ASPARTATE|METHIONINE|THREONINE|HISTIDINE|ASPARTIC ACID|ARGININE|ASPARAGINE|TRYPTOPHAN|PROLINE|PHENYLALANINE|CYSTEINE|SERINE|GLUTAMATE|TYROSINE) and (?P<mut_res>(CYS|ILE|SER|GLN|MET|ASN|PRO|LYS|ASP|THR|PHE|ALA|GLY|HIS|LEU|ARG|TRP|VAL|GLU|TYR)|(GLUTAMINE|GLUTAMIC ACID|LEUCINE|VALINE|ISOLEUCINE|LYSINE|ALANINE|GLYCINE|ASPARTATE|METHIONINE|THREONINE|HISTIDINE|ASPARTIC ACID|ARGININE|ASPARAGINE|TRYPTOPHAN|PROLINE|PHENYLALANINE|CYSTEINE|SERINE|GLUTAMATE|TYROSINE))(?=([.,\s)\]\'":;\-?!/]|$))
# WRES-PPOS with RES, MRES
(^|[\s\(\[\'"/,\-])(?P<wt_res>(CYS|ILE|SER|GLN|MET|ASN|PRO|LYS|ASP|THR|PHE|ALA|GLY|HIS|LEU|ARG|TRP|VAL|GLU|TYR)|(GLUTAMINE|GLUTAMIC ACID|LEUCINE|VALINE|ISOLEUCINE|LYSINE|ALANINE|GLYCINE|ASPARTATE|METHIONINE|THREONINE|HISTIDINE|ASPARTIC ACID|ARGININE|ASPARAGINE|TRYPTOPHAN|PROLINE|PHENYLALANINE|CYSTEINE|SERINE|GLUTAMATE|TYROSINE))-(?P<pos>[1-9][0-9]*) with (CYS|ILE|SER|GLN|MET|ASN|PRO|LYS|ASP|THR|PHE|ALA|GLY|HIS|LEU|ARG|TRP|VAL|GLU|TYR|GLUTAMINE|GLUTAMIC ACID|LEUCINE|VALINE|ISOLEUCINE|LYSINE|ALANINE|GLYCINE|ASPARTATE|METHIONINE|THREONINE|HISTIDINE|ASPARTIC ACID|ARGININE|ASPARAGINE|TRYPTOPHAN|PROLINE|PHENYLALANINE|CYSTEINE|SERINE|GLUTAMATE|TYROSINE), (?P<mut_res>(CYS|ILE|SER|GLN|MET|ASN|PRO|LYS|ASP|THR|PHE|ALA|GLY|HIS|LEU|ARG|TRP|VAL|GLU|TYR)|(GLUTAMINE|GLUTAMIC ACID|LEUCINE|VALINE|ISOLEUCINE|LYSINE|ALANINE|GLYCINE|ASPARTATE|METHIONINE|THREONINE|HISTIDINE|ASPARTIC ACID|ARGININE|ASPARAGINE|TRYPTOPHAN|PROLINE|PHENYLALANINE|CYSTEINE|SERINE|GLUTAMATE|TYROSINE))(?=([.,\s)\]\'":;\-?!/]|$))
# WRES-PPOS with RES, RES, or MRES
(^|[\s\(\[\'"/,\-])(?P<wt_res>(CYS|ILE|SER|GLN|MET|ASN|PRO|LYS|ASP|THR|PHE|ALA|GLY|HIS|LEU|ARG|TRP|VAL|GLU|TYR)|(GLUTAMINE|GLUTAMIC ACID|LEUCINE|VALINE|ISOLEUCINE|LYSINE|ALANINE|GLYCINE|ASPARTATE|METHIONINE|THREONINE|HISTIDINE|ASPARTIC ACID|ARGININE|ASPARAGINE|TRYPTOPHAN|PROLINE|PHENYLALANINE|CYSTEINE|SERINE|GLUTAMATE|TYROSINE))-(?P<pos>[1-9][0-9]*) with (CYS|ILE|SER|GLN|MET|ASN|PRO|LYS|ASP|THR|PHE|ALA|GLY|HIS|LEU|ARG|TRP|VAL|GLU|TYR|GLUTAMINE|GLUTAMIC ACID|LEUCINE|VALINE|ISOLEUCINE|LYSINE|ALANINE|GLYCINE|ASPARTATE|METHIONINE|THREONINE|HISTIDINE|ASPARTIC ACID|ARGININE|ASPARAGINE|TRYPTOPHAN|PROLINE|PHENYLALANINE|CYSTEINE|SERINE|GLUTAMATE|TYROSINE), (CYS|ILE|SER|GLN|MET|ASN|PRO|LYS|ASP|THR|PHE|ALA|GLY|HIS|LEU|ARG|TRP|VAL|GLU|TYR|GLUTAMINE|GLUTAMIC ACID|LEUCINE|VALINE|ISOLEUCINE|LYSINE|ALANINE|GLYCINE|ASPARTATE|METHIONINE|THREONINE|HISTIDINE|ASPARTIC ACID|ARGININE|ASPARAGINE|TRYPTOPHAN|PROLINE|PHENYLALANINE|CYSTEINE|SERINE|GLUTAMATE|TYROSINE), or (?P<mut_res>(CYS|ILE|SER|GLN|MET|ASN|PRO|LYS|ASP|THR|PHE|ALA|GLY|HIS|LEU|ARG|TRP|VAL|GLU|TYR)|(GLUTAMINE|GLUTAMIC ACID|LEUCINE|VALINE|ISOLEUCINE|LYSINE|ALANINE|GLYCINE|ASPARTATE|METHIONINE|THREONINE|HISTIDINE|ASPARTIC ACID|ARGININE|ASPARAGINE|TRYPTOPHAN|PROLINE|PHENYLALANINE|CYSTEINE|SERINE|GLUTAMATE|TYROSINE))(?=([.,\s)\]\'":;\-?!/]|$))
# WRES-PPOS was changed to MRES
(^|[\s\(\[\'"/,\-])(?P<wt_res>(CYS|ILE|SER|GLN|MET|ASN|PRO|LYS|ASP|THR|PHE|ALA|GLY|HIS|LEU|ARG|TRP|VAL|GLU|TYR)|(GLUTAMINE|GLUTAMIC ACID|LEUCINE|VALINE|ISOLEUCINE|LYSINE|ALANINE|GLYCINE|ASPARTATE|METHIONINE|THREONINE|HISTIDINE|ASPARTIC ACID|ARGININE|ASPARAGINE|TRYPTOPHAN|PROLINE|PHENYLALANINE|CYSTEINE|SERINE|GLUTAMATE|TYROSINE))-(?P<pos>[1-9][0-9]*) was changed to (?P<mut_res>(CYS|ILE|SER|GLN|MET|ASN|PRO|LYS|ASP|THR|PHE|ALA|GLY|HIS|LEU|ARG|TRP|VAL|GLU|TYR)|(GLUTAMINE|GLUTAMIC ACID|LEUCINE|VALINE|ISOLEUCINE|LYSINE|ALANINE|GLYCINE|ASPARTATE|METHIONINE|THREONINE|HISTIDINE|ASPARTIC ACID|ARGININE|ASPARAGINE|TRYPTOPHAN|PROLINE|PHENYLALANINE|CYSTEINE|SERINE|GLUTAMATE|TYROSINE))(?=([.,\s)\]\'":;\-?!/]|$))
# WRES-PPOS to be replaced by MRES
(^|[\s\(\[\'"/,\-])(?P<wt_res>(CYS|ILE|SER|GLN|MET|ASN|PRO|LYS|ASP|THR|PHE|ALA|GLY|HIS|LEU|ARG|TRP|VAL|GLU|TYR)|(GLUTAMINE|GLUTAMIC ACID|LEUCINE|VALINE|ISOLEUCINE|LYSINE|ALANINE|GLYCINE|ASPARTATE|METHIONINE|THREONINE|HISTIDINE|ASPARTIC ACID|ARGININE|ASPARAGINE|TRYPTOPHAN|PROLINE|PHENYLALANINE|CYSTEINE|SERINE|GLUTAMATE|TYROSINE))-(?P<pos>[1-9][0-9]*) to be replaced by (?P<mut_res>(CYS|ILE|SER|GLN|MET|ASN|PRO|LYS|ASP|THR|PHE|ALA|GLY|HIS|LEU|ARG|TRP|VAL|GLU|TYR)|(GLUTAMINE|GLUTAMIC ACID|LEUCINE|VALINE|ISOLEUCINE|LYSINE|ALANINE|GLYCINE|ASPARTATE|METHIONINE|THREONINE|HISTIDINE|ASPARTIC ACID|ARGININE|ASPARAGINE|TRYPTOPHAN|PROLINE|PHENYLALANINE|CYSTEINE|SERINE|GLUTAMATE|TYROSINE))(?=([.,\s)\]\'":;\-?!/]|$))
# WRES-PPOS to RES, MRES
(^|[\s\(\[\'"/,\-])(?P<wt_res>(CYS|ILE|SER|GLN|MET|ASN|PRO|LYS|ASP|THR|PHE|ALA|GLY|HIS|LEU|ARG|TRP|VAL|GLU|TYR)|(GLUTAMINE|GLUTAMIC ACID|LEUCINE|VALINE|ISOLEUCINE|LYSINE|ALANINE|GLYCINE|ASPARTATE|METHIONINE|THREONINE|HISTIDINE|ASPARTIC ACID|ARGININE|ASPARAGINE|TRYPTOPHAN|PROLINE|PHENYLALANINE|CYSTEINE|SERINE|GLUTAMATE|TYROSINE))-(?P<pos>[1-9][0-9]*) to (CYS|ILE|SER|GLN|MET|ASN|PRO|LYS|ASP|THR|PHE|ALA|GLY|HIS|LEU|ARG|TRP|VAL|GLU|TYR|GLUTAMINE|GLUTAMIC ACID|LEUCINE|VALINE|ISOLEUCINE|LYSINE|ALANINE|GLYCINE|ASPARTATE|METHIONINE|THREONINE|HISTIDINE|ASPARTIC ACID|ARGININE|ASPARAGINE|TRYPTOPHAN|PROLINE|PHENYLALANINE|CYSTEINE|SERINE|GLUTAMATE|TYROSINE), (?P<mut_res>(CYS|ILE|SER|GLN|MET|ASN|PRO|LYS|ASP|THR|PHE|ALA|GLY|HIS|LEU|ARG|TRP|VAL|GLU|TYR)|(GLUTAMINE|GLUTAMIC ACID|LEUCINE|VALINE|ISOLEUCINE|LYSINE|ALANINE|GLYCINE|ASPARTATE|METHIONINE|THREONINE|HISTIDINE|ASPARTIC ACID|ARGININE|ASPARAGINE|TRYPTOPHAN|PROLINE|PHENYLALANINE|CYSTEINE|SERINE|GLUTAMATE|TYROSINE))(?=([.,\s)\]\'":;\-?!/]|$))
# WRES-PPOS to RES, RES, and MRES
(^|[\s\(\[\'"/,\-])(?P<wt_res>(CYS|ILE|SER|GLN|MET|ASN|PRO|LYS|ASP|THR|PHE|ALA|GLY|HIS|LEU|ARG|TRP|VAL|GLU|TYR)|(GLUTAMINE|GLUTAMIC ACID|LEUCINE|VALINE|ISOLEUCINE|LYSINE|ALANINE|GLYCINE|ASPARTATE|METHIONINE|THREONINE|HISTIDINE|ASPARTIC ACID|ARGININE|ASPARAGINE|TRYPTOPHAN|PROLINE|PHENYLALANINE|CYSTEINE|SERINE|GLUTAMATE|TYROSINE))-(?P<pos>[1-9][0-9]*) to (CYS|ILE|SER|GLN|MET|ASN|PRO|LYS|ASP|THR|PHE|ALA|GLY|HIS|LEU|ARG|TRP|VAL|GLU|TYR|GLUTAMINE|GLUTAMIC ACID|LEUCINE|VALINE|ISOLEUCINE|LYSINE|ALANINE|GLYCINE|ASPARTATE|METHIONINE|THREONINE|HISTIDINE|ASPARTIC ACID|ARGININE|ASPARAGINE|TRYPTOPHAN|PROLINE|PHENYLALANINE|CYSTEINE|SERINE|GLUTAMATE|TYROSINE), (CYS|ILE|SER|GLN|MET|ASN|PRO|LYS|ASP|THR|PHE|ALA|GLY|HIS|LEU|ARG|TRP|VAL|GLU|TYR|GLUTAMINE|GLUTAMIC ACID|LEUCINE|VALINE|ISOLEUCINE|LYSINE|ALANINE|GLYCINE|ASPARTATE|METHIONINE|THREONINE|HISTIDINE|ASPARTIC ACID|ARGININE|ASPARAGINE|TRYPTOPHAN|PROLINE|PHENYLALANINE|CYSTEINE|SERINE|GLUTAMATE|TYROSINE), and (?P<mut_res>(CYS|ILE|SER|GLN|MET|ASN|PRO|LYS|ASP|THR|PHE|ALA|GLY|HIS|LEU|ARG|TRP|VAL|GLU|TYR)|(GLUTAMINE|GLUTAMIC ACID|LEUCINE|VALINE|ISOLEUCINE|LYSINE|ALANINE|GLYCINE|ASPARTATE|METHIONINE|THREONINE|HISTIDINE|ASPARTIC ACID|ARGININE|ASPARAGINE|TRYPTOPHAN|PROLINE|PHENYLALANINE|CYSTEINE|SERINE|GLUTAMATE|TYROSINE))(?=([.,\s)\]\'":;\-?!/]|$))
# WRES-PPOS replaced by MRES
(^|[\s\(\[\'"/,\-])(?P<wt_res>(CYS|ILE|SER|GLN|MET|ASN|PRO|LYS|ASP|THR|PHE|ALA|GLY|HIS|LEU|ARG|TRP|VAL|GLU|TYR)|(GLUTAMINE|GLUTAMIC ACID|LEUCINE|VALINE|ISOLEUCINE|LYSINE|ALANINE|GLYCINE|ASPARTATE|METHIONINE|THREONINE|HISTIDINE|ASPARTIC ACID|ARGININE|ASPARAGINE|TRYPTOPHAN|PROLINE|PHENYLALANINE|CYSTEINE|SERINE|GLUTAMATE|TYROSINE))-(?P<pos>[1-9][0-9]*) replaced by (?P<mut_res>(CYS|ILE|SER|GLN|MET|ASN|PRO|LYS|ASP|THR|PHE|ALA|GLY|HIS|LEU|ARG|TRP|VAL|GLU|TYR)|(GLUTAMINE|GLUTAMIC ACID|LEUCINE|VALINE|ISOLEUCINE|LYSINE|ALANINE|GLYCINE|ASPARTATE|METHIONINE|THREONINE|HISTIDINE|ASPARTIC ACID|ARGININE|ASPARAGINE|TRYPTOPHAN|PROLINE|PHENYLALANINE|CYSTEINE|SERINE|GLUTAMATE|TYROSINE))(?=([.,\s)\]\'":;\-?!/]|$))
# WRES-PPOS by either MRES
(^|[\s\(\[\'"/,\-])(?P<wt_res>(CYS|ILE|SER|GLN|MET|ASN|PRO|LYS|ASP|THR|PHE|ALA|GLY|HIS|LEU|ARG|TRP|VAL|GLU|TYR)|(GLUTAMINE|GLUTAMIC ACID|LEUCINE|VALINE|ISOLEUCINE|LYSINE|ALANINE|GLYCINE|ASPARTATE|METHIONINE|THREONINE|HISTIDINE|ASPARTIC ACID|ARGININE|ASPARAGINE|TRYPTOPHAN|PROLINE|PHENYLALANINE|CYSTEINE|SERINE|GLUTAMATE|TYROSINE))-(?P<pos>[1-9][0-9]*) by either (?P<mut_res>(CYS|ILE|SER|GLN|MET|ASN|PRO|LYS|ASP|THR|PHE|ALA|GLY|HIS|LEU|ARG|TRP|VAL|GLU|TYR)|(GLUTAMINE|GLUTAMIC ACID|LEUCINE|VALINE|ISOLEUCINE|LYSINE|ALANINE|GLYCINE|ASPARTATE|METHIONINE|THREONINE|HISTIDINE|ASPARTIC ACID|ARGININE|ASPARAGINE|TRYPTOPHAN|PROLINE|PHENYLALANINE|CYSTEINE|SERINE|GLUTAMATE|TYROSINE))(?=([.,\s)\]\'":;\-?!/]|$))
# WRES-PPOS by either RES or MRES
(^|[\s\(\[\'"/,\-])(?P<wt_res>(CYS|ILE|SER|GLN|MET|ASN|PRO|LYS|ASP|THR|PHE|ALA|GLY|HIS|LEU|ARG|TRP|VAL|GLU|TYR)|(GLUTAMINE|GLUTAMIC ACID|LEUCINE|VALINE|ISOLEUCINE|LYSINE|ALANINE|GLYCINE|ASPARTATE|METHIONINE|THREONINE|HISTIDINE|ASPARTIC ACID|ARGININE|ASPARAGINE|TRYPTOPHAN|PROLINE|PHENYLALANINE|CYSTEINE|SERINE|GLUTAMATE|TYROSINE))-(?P<pos>[1-9][0-9]*) by either (CYS|ILE|SER|GLN|MET|ASN|PRO|LYS|ASP|THR|PHE|ALA|GLY|HIS|LEU|ARG|TRP|VAL|GLU|TYR|GLUTAMINE|GLUTAMIC ACID|LEUCINE|VALINE|ISOLEUCINE|LYSINE|ALANINE|GLYCINE|ASPARTATE|METHIONINE|THREONINE|HISTIDINE|ASPARTIC ACID|ARGININE|ASPARAGINE|TRYPTOPHAN|PROLINE|PHENYLALANINE|CYSTEINE|SERINE|GLUTAMATE|TYROSINE) or (?P<mut_res>(CYS|ILE|SER|GLN|MET|ASN|PRO|LYS|ASP|THR|PHE|ALA|GLY|HIS|LEU|ARG|TRP|VAL|GLU|TYR)|(GLUTAMINE|GLUTAMIC ACID|LEUCINE|VALINE|ISOLEUCINE|LYSINE|ALANINE|GLYCINE|ASPARTATE|METHIONINE|THREONINE|HISTIDINE|ASPARTIC ACID|ARGININE|ASPARAGINE|TRYPTOPHAN|PROLINE|PHENYLALANINE|CYSTEINE|SERINE|GLUTAMATE|TYROSINE))(?=([.,\s)\]\'":;\-?!/]|$))
# WRES----MRES-PPOS
(^|[\s\(\[\'"/,\-])(?P<wt_res>(CYS|ILE|SER|GLN|MET|ASN|PRO|LYS|ASP|THR|PHE|ALA|GLY|HIS|LEU|ARG|TRP|VAL|GLU|TYR)|(GLUTAMINE|GLUTAMIC ACID|LEUCINE|VALINE|ISOLEUCINE|LYSINE|ALANINE|GLYCINE|ASPARTATE|METHIONINE|THREONINE|HISTIDINE|ASPARTIC ACID|ARGININE|ASPARAGINE|TRYPTOPHAN|PROLINE|PHENYLALANINE|CYSTEINE|SERINE|GLUTAMATE|TYROSINE))----(?P<mut_res>(CYS|ILE|SER|GLN|MET|ASN|PRO|LYS|ASP|THR|PHE|ALA|GLY|HIS|LEU|ARG|TRP|VAL|GLU|TYR)|(GLUTAMINE|GLUTAMIC ACID|LEUCINE|VALINE|ISOLEUCINE|LYSINE|ALANINE|GLYCINE|ASPARTATE|METHIONINE|THREONINE|HISTIDINE|ASPARTIC ACID|ARGININE|ASPARAGINE|TRYPTOPHAN|PROLINE|PHENYLALANINE|CYSTEINE|SERINE|GLUTAMATE|TYROSINE))-(?P<pos>[1-9][0-9]*)(?=([.,\s)\]\'":;\-?!/]|$))
# WRES(PPOS) to RES or MRES
(^|[\s\(\[\'"/,\-])(?P<wt_res>(CYS|ILE|SER|GLN|MET|ASN|PRO|LYS|ASP|THR|PHE|ALA|GLY|HIS|LEU|ARG|TRP|VAL|GLU|TYR)|(GLUTAMINE|GLUTAMIC ACID|LEUCINE|VALINE|ISOLEUCINE|LYSINE|ALANINE|GLYCINE|ASPARTATE|METHIONINE|THREONINE|HISTIDINE|ASPARTIC ACID|ARGININE|ASPARAGINE|TRYPTOPHAN|PROLINE|PHENYLALANINE|CYSTEINE|SERINE|GLUTAMATE|TYROSINE))\((?P<pos>[1-9][0-9]*)\) to (CYS|ILE|SER|GLN|MET|ASN|PRO|LYS|ASP|THR|PHE|ALA|GLY|HIS|LEU|ARG|TRP|VAL|GLU|TYR|GLUTAMINE|GLUTAMIC ACID|LEUCINE|VALINE|ISOLEUCINE|LYSINE|ALANINE|GLYCINE|ASPARTATE|METHIONINE|THREONINE|HISTIDINE|ASPARTIC ACID|ARGININE|ASPARAGINE|TRYPTOPHAN|PROLINE|PHENYLALANINE|CYSTEINE|SERINE|GLUTAMATE|TYROSINE) or (?P<mut_res>(CYS|ILE|SER|GLN|MET|ASN|PRO|LYS|ASP|THR|PHE|ALA|GLY|HIS|LEU|ARG|TRP|VAL|GLU|TYR)|(GLUTAMINE|GLUTAMIC ACID|LEUCINE|VALINE|ISOLEUCINE|LYSINE|ALANINE|GLYCINE|ASPARTATE|METHIONINE|THREONINE|HISTIDINE|ASPARTIC ACID|ARGININE|ASPARAGINE|TRYPTOPHAN|PROLINE|PHENYLALANINE|CYSTEINE|SERINE|GLUTAMATE|TYROSINE))(?=([.,\s)\]\'":;\-?!/]|$))
# MRES was substituted for WRESPPOS
(^|[\s\(\[\'"/,\-])(?P<mut_res>(CYS|ILE|SER|GLN|MET|ASN|PRO|LYS|ASP|THR|PHE|ALA|GLY|HIS|LEU|ARG|TRP|VAL|GLU|TYR)|(GLUTAMINE|GLUTAMIC ACID|LEUCINE|VALINE|ISOLEUCINE|LYSINE|ALANINE|GLYCINE|ASPARTATE|METHIONINE|THREONINE|HISTIDINE|ASPARTIC ACID|ARGININE|ASPARAGINE|TRYPTOPHAN|PROLINE|PHENYLALANINE|CYSTEINE|SERINE|GLUTAMATE|TYROSINE)) was substituted for (?P<wt_res>(CYS|ILE|SER|GLN|MET|ASN|PRO|LYS|ASP|THR|PHE|ALA|GLY|HIS|LEU|ARG|TRP|VAL|GLU|TYR)|(GLUTAMINE|GLUTAMIC ACID|LEUCINE|VALINE|ISOLEUCINE|LYSINE|ALANINE|GLYCINE|ASPARTATE|METHIONINE|THREONINE|HISTIDINE|ASPARTIC ACID|ARGININE|ASPARAGINE|TRYPTOPHAN|PROLINE|PHENYLALANINE|CYSTEINE|SERINE|GLUTAMATE|TYROSINE))(?P<pos>[1-9][0-9]*)(?=([.,\s)\]\'":;\-?!/]|$))
# WRES to MRES-PPOS
(^|[\s\(\[\'"/,\-])(?P<wt_res>(CYS|ILE|SER|GLN|MET|ASN|PRO|LYS|ASP|THR|PHE|ALA|GLY|HIS|LEU|ARG|TRP|VAL|GLU|TYR)|(GLUTAMINE|GLUTAMIC ACID|LEUCINE|VALINE|ISOLEUCINE|LYSINE|ALANINE|GLYCINE|ASPARTATE|METHIONINE|THREONINE|HISTIDINE|ASPARTIC ACID|ARGININE|ASPARAGINE|TRYPTOPHAN|PROLINE|PHENYLALANINE|CYSTEINE|SERINE|GLUTAMATE|TYROSINE)) to (?P<mut_res>(CYS|ILE|SER|GLN|MET|ASN|PRO|LYS|ASP|THR|PHE|ALA|GLY|HIS|LEU|ARG|TRP|VAL|GLU|TYR)|(GLUTAMINE|GLUTAMIC ACID|LEUCINE|VALINE|ISOLEUCINE|LYSINE|ALANINE|GLYCINE|ASPARTATE|METHIONINE|THREONINE|HISTIDINE|ASPARTIC ACID|ARGININE|ASPARAGINE|TRYPTOPHAN|PROLINE|PHENYLALANINE|CYSTEINE|SERINE|GLUTAMATE|TYROSINE))-(?P<pos>[1-9][0-9]*)(?=([.,\s)\]\'":;\-?!/]|$))
# WRES to MRES) at position PPOS
(^|[\s\(\[\'"/,\-])(?P<wt_res>(CYS|ILE|SER|GLN|MET|ASN|PRO|LYS|ASP|THR|PHE|ALA|GLY|HIS|LEU|ARG|TRP|VAL|GLU|TYR)|(GLUTAMINE|GLUTAMIC ACID|LEUCINE|VALINE|ISOLEUCINE|LYSINE|ALANINE|GLYCINE|ASPARTATE|METHIONINE|THREONINE|HISTIDINE|ASPARTIC ACID|ARGININE|ASPARAGINE|TRYPTOPHAN|PROLINE|PHENYLALANINE|CYSTEINE|SERINE|GLUTAMATE|TYROSINE)) to (?P<mut_res>(CYS|ILE|SER|GLN|MET|ASN|PRO|LYS|ASP|THR|PHE|ALA|GLY|HIS|LEU|ARG|TRP|VAL|GLU|TYR)|(GLUTAMINE|GLUTAMIC ACID|LEUCINE|VALINE|ISOLEUCINE|LYSINE|ALANINE|GLYCINE|ASPARTATE|METHIONINE|THREONINE|HISTIDINE|ASPARTIC ACID|ARGININE|ASPARAGINE|TRYPTOPHAN|PROLINE|PHENYLALANINE|CYSTEINE|SERINE|GLUTAMATE|TYROSINE))\) at position (?P<pos>[1-9][0-9]*)(?=([.,\s)\]\'":;\-?!/]|$))
# WRES to MRES substitution at amino acid residue PPOS
(^|[\s\(\[\'"/,\-])(?P<wt_res>(CYS|ILE|SER|GLN|MET|ASN|PRO|LYS|ASP|THR|PHE|ALA|GLY|HIS|LEU|ARG|TRP|VAL|GLU|TYR)|(GLUTAMINE|GLUTAMIC ACID|LEUCINE|VALINE|ISOLEUCINE|LYSINE|ALANINE|GLYCINE|ASPARTATE|METHIONINE|THREONINE|HISTIDINE|ASPARTIC ACID|ARGININE|ASPARAGINE|TRYPTOPHAN|PROLINE|PHENYLALANINE|CYSTEINE|SERINE|GLUTAMATE|TYROSINE)) to (?P<mut_res>(CYS|ILE|SER|GLN|MET|ASN|PRO|LYS|ASP|THR|PHE|ALA|GLY|HIS|LEU|ARG|TRP|VAL|GLU|TYR)|(GLUTAMINE|GLUTAMIC ACID|LEUCINE|VALINE|ISOLEUCINE|LYSINE|ALANINE|GLYCINE|ASPARTATE|METHIONINE|THREONINE|HISTIDINE|ASPARTIC ACID|ARGININE|ASPARAGINE|TRYPTOPHAN|PROLINE|PHENYLALANINE|CYSTEINE|SERINE|GLUTAMATE|TYROSINE)) substitution at amino acid residue (?P<pos>[1-9][0-9]*)(?=([.,\s)\]\'":;\-?!/]|$))
# WRES to MRES mutation in codon PPOS
(^|[\s\(\[\'"/,\-])(?P<wt_res>(CYS|ILE|SER|GLN|MET|ASN|PRO|LYS|ASP|THR|PHE|ALA|GLY|HIS|LEU|ARG|TRP|VAL|GLU|TYR)|(GLUTAMINE|GLUTAMIC ACID|LEUCINE|VALINE|ISOLEUCINE|LYSINE|ALANINE|GLYCINE|ASPARTATE|METHIONINE|THREONINE|HISTIDINE|ASPARTIC ACID|ARGININE|ASPARAGINE|TRYPTOPHAN|PROLINE|PHENYLALANINE|CYSTEINE|SERINE|GLUTAMATE|TYROSINE)) to (?P<mut_res>(CYS|ILE|SER|GLN|MET|ASN|PRO|LYS|ASP|THR|PHE|ALA|GLY|HIS|LEU|ARG|TRP|VAL|GLU|TYR)|(GLUTAMINE|GLUTAMIC ACID|LEUCINE|VALINE|ISOLEUCINE|LYSINE|ALANINE|GLYCINE|ASPARTATE|METHIONINE|THREONINE|HISTIDINE|ASPARTIC ACID|ARGININE|ASPARAGINE|TRYPTOPHAN|PROLINE|PHENYLALANINE|CYSTEINE|SERINE|GLUTAMATE|TYROSINE)) mutation in codon (?P<pos>[1-9][0-9]*)(?=([.,\s)\]\'":;\-?!/]|$))
# WRES to MRES mutation at codon PPOS
(^|[\s\(\[\'"/,\-])(?P<wt_res>(CYS|ILE|SER|GLN|MET|ASN|PRO|LYS|ASP|THR|PHE|ALA|GLY|HIS|LEU|ARG|TRP|VAL|GLU|TYR)|(GLUTAMINE|GLUTAMIC ACID|LEUCINE|VALINE|ISOLEUCINE|LYSINE|ALANINE|GLYCINE|ASPARTATE|METHIONINE|THREONINE|HISTIDINE|ASPARTIC ACID|ARGININE|ASPARAGINE|TRYPTOPHAN|PROLINE|PHENYLALANINE|CYSTEINE|SERINE|GLUTAMATE|TYROSINE)) to (?P<mut_res>(CYS|ILE|SER|GLN|MET|ASN|PRO|LYS|ASP|THR|PHE|ALA|GLY|HIS|LEU|ARG|TRP|VAL|GLU|TYR)|(GLUTAMINE|GLUTAMIC ACID|LEUCINE|VALINE|ISOLEUCINE|LYSINE|ALANINE|GLYCINE|ASPARTATE|METHIONINE|THREONINE|HISTIDINE|ASPARTIC ACID|ARGININE|ASPARAGINE|TRYPTOPHAN|PROLINE|PHENYLALANINE|CYSTEINE|SERINE|GLUTAMATE|TYROSINE)) mutation at codon (?P<pos>[1-9][0-9]*)(?=([.,\s)\]\'":;\-?!/]|$))
# WRES to MRES mutation at amino acid PPOS
(^|[\s\(\[\'"/,\-])(?P<wt_res>(CYS|ILE|SER|GLN|MET|ASN|PRO|LYS|ASP|THR|PHE|ALA|GLY|HIS|LEU|ARG|TRP|VAL|GLU|TYR)|(GLUTAMINE|GLUTAMIC ACID|LEUCINE|VALINE|ISOLEUCINE|LYSINE|ALANINE|GLYCINE|ASPARTATE|METHIONINE|THREONINE|HISTIDINE|ASPARTIC ACID|ARGININE|ASPARAGINE|TRYPTOPHAN|PROLINE|PHENYLALANINE|CYSTEINE|SERINE|GLUTAMATE|TYROSINE)) to (?P<mut_res>(CYS|ILE|SER|GLN|MET|ASN|PRO|LYS|ASP|THR|PHE|ALA|GLY|HIS|LEU|ARG|TRP|VAL|GLU|TYR)|(GLUTAMINE|GLUTAMIC ACID|LEUCINE|VALINE|ISOLEUCINE|LYSINE|ALANINE|GLYCINE|ASPARTATE|METHIONINE|THREONINE|HISTIDINE|ASPARTIC ACID|ARGININE|ASPARAGINE|TRYPTOPHAN|PROLINE|PHENYLALANINE|CYSTEINE|SERINE|GLUTAMATE|TYROSINE)) mutation at amino acid (?P<pos>[1-9][0-9]*)(?=([.,\s)\]\'":;\-?!/]|$))
# WRES to MRES in position PPOS
(^|[\s\(\[\'"/,\-])(?P<wt_res>(CYS|ILE|SER|GLN|MET|ASN|PRO|LYS|ASP|THR|PHE|ALA|GLY|HIS|LEU|ARG|TRP|VAL|GLU|TYR)|(GLUTAMINE|GLUTAMIC ACID|LEUCINE|VALINE|ISOLEUCINE|LYSINE|ALANINE|GLYCINE|ASPARTATE|METHIONINE|THREONINE|HISTIDINE|ASPARTIC ACID|ARGININE|ASPARAGINE|TRYPTOPHAN|PROLINE|PHENYLALANINE|CYSTEINE|SERINE|GLUTAMATE|TYROSINE)) to (?P<mut_res>(CYS|ILE|SER|GLN|MET|ASN|PRO|LYS|ASP|THR|PHE|ALA|GLY|HIS|LEU|ARG|TRP|VAL|GLU|TYR)|(GLUTAMINE|GLUTAMIC ACID|LEUCINE|VALINE|ISOLEUCINE|LYSINE|ALANINE|GLYCINE|ASPARTATE|METHIONINE|THREONINE|HISTIDINE|ASPARTIC ACID|ARGININE|ASPARAGINE|TRYPTOPHAN|PROLINE|PHENYLALANINE|CYSTEINE|SERINE|GLUTAMATE|TYROSINE)) in position (?P<pos>[1-9][0-9]*)(?=([.,\s)\]\'":;\-?!/]|$))
# WRES to MRES in codon PPOS
(^|[\s\(\[\'"/,\-])(?P<wt_res>(CYS|ILE|SER|GLN|MET|ASN|PRO|LYS|ASP|THR|PHE|ALA|GLY|HIS|LEU|ARG|TRP|VAL|GLU|TYR)|(GLUTAMINE|GLUTAMIC ACID|LEUCINE|VALINE|ISOLEUCINE|LYSINE|ALANINE|GLYCINE|ASPARTATE|METHIONINE|THREONINE|HISTIDINE|ASPARTIC ACID|ARGININE|ASPARAGINE|TRYPTOPHAN|PROLINE|PHENYLALANINE|CYSTEINE|SERINE|GLUTAMATE|TYROSINE)) to (?P<mut_res>(CYS|ILE|SER|GLN|MET|ASN|PRO|LYS|ASP|THR|PHE|ALA|GLY|HIS|LEU|ARG|TRP|VAL|GLU|TYR)|(GLUTAMINE|GLUTAMIC ACID|LEUCINE|VALINE|ISOLEUCINE|LYSINE|ALANINE|GLYCINE|ASPARTATE|METHIONINE|THREONINE|HISTIDINE|ASPARTIC ACID|ARGININE|ASPARAGINE|TRYPTOPHAN|PROLINE|PHENYLALANINE|CYSTEINE|SERINE|GLUTAMATE|TYROSINE)) in codon (?P<pos>[1-9][0-9]*)(?=([.,\s)\]\'":;\-?!/]|$))
# WRES to MRES change at residue PPOS
(^|[\s\(\[\'"/,\-])(?P<wt_res>(CYS|ILE|SER|GLN|MET|ASN|PRO|LYS|ASP|THR|PHE|ALA|GLY|HIS|LEU|ARG|TRP|VAL|GLU|TYR)|(GLUTAMINE|GLUTAMIC ACID|LEUCINE|VALINE|ISOLEUCINE|LYSINE|ALANINE|GLYCINE|ASPARTATE|METHIONINE|THREONINE|HISTIDINE|ASPARTIC ACID|ARGININE|ASPARAGINE|TRYPTOPHAN|PROLINE|PHENYLALANINE|CYSTEINE|SERINE|GLUTAMATE|TYROSINE)) to (?P<mut_res>(CYS|ILE|SER|GLN|MET|ASN|PRO|LYS|ASP|THR|PHE|ALA|GLY|HIS|LEU|ARG|TRP|VAL|GLU|TYR)|(GLUTAMINE|GLUTAMIC ACID|LEUCINE|VALINE|ISOLEUCINE|LYSINE|ALANINE|GLYCINE|ASPARTATE|METHIONINE|THREONINE|HISTIDINE|ASPARTIC ACID|ARGININE|ASPARAGINE|TRYPTOPHAN|PROLINE|PHENYLALANINE|CYSTEINE|SERINE|GLUTAMATE|TYROSINE)) change at residue (?P<pos>[1-9][0-9]*)(?=([.,\s)\]\'":;\-?!/]|$))
# WRES to MRES amino acid substitution at position PPOS
(^|[\s\(\[\'"/,\-])(?P<wt_res>(CYS|ILE|SER|GLN|MET|ASN|PRO|LYS|ASP|THR|PHE|ALA|GLY|HIS|LEU|ARG|TRP|VAL|GLU|TYR)|(GLUTAMINE|GLUTAMIC ACID|LEUCINE|VALINE|ISOLEUCINE|LYSINE|ALANINE|GLYCINE|ASPARTATE|METHIONINE|THREONINE|HISTIDINE|ASPARTIC ACID|ARGININE|ASPARAGINE|TRYPTOPHAN|PROLINE|PHENYLALANINE|CYSTEINE|SERINE|GLUTAMATE|TYROSINE)) to (?P<mut_res>(CYS|ILE|SER|GLN|MET|ASN|PRO|LYS|ASP|THR|PHE|ALA|GLY|HIS|LEU|ARG|TRP|VAL|GLU|TYR)|(GLUTAMINE|GLUTAMIC ACID|LEUCINE|VALINE|ISOLEUCINE|LYSINE|ALANINE|GLYCINE|ASPARTATE|METHIONINE|THREONINE|HISTIDINE|ASPARTIC ACID|ARGININE|ASPARAGINE|TRYPTOPHAN|PROLINE|PHENYLALANINE|CYSTEINE|SERINE|GLUTAMATE|TYROSINE)) amino acid substitution at position (?P<pos>[1-9][0-9]*)(?=([.,\s)\]\'":;\-?!/]|$))
# MRES substituted for WRES at position PPOS
(^|[\s\(\[\'"/,\-])(?P<mut_res>(CYS|ILE|SER|GLN|MET|ASN|PRO|LYS|ASP|THR|PHE|ALA|GLY|HIS|LEU|ARG|TRP|VAL|GLU|TYR)|(GLUTAMINE|GLUTAMIC ACID|LEUCINE|VALINE|ISOLEUCINE|LYSINE|ALANINE|GLYCINE|ASPARTATE|METHIONINE|THREONINE|HISTIDINE|ASPARTIC ACID|ARGININE|ASPARAGINE|TRYPTOPHAN|PROLINE|PHENYLALANINE|CYSTEINE|SERINE|GLUTAMATE|TYROSINE)) substituted for (?P<wt_res>(CYS|ILE|SER|GLN|MET|ASN|PRO|LYS|ASP|THR|PHE|ALA|GLY|HIS|LEU|ARG|TRP|VAL|GLU|TYR)|(GLUTAMINE|GLUTAMIC ACID|LEUCINE|VALINE|ISOLEUCINE|LYSINE|ALANINE|GLYCINE|ASPARTATE|METHIONINE|THREONINE|HISTIDINE|ASPARTIC ACID|ARGININE|ASPARAGINE|TRYPTOPHAN|PROLINE|PHENYLALANINE|CYSTEINE|SERINE|GLUTAMATE|TYROSINE)) at position (?P<pos>[1-9][0-9]*)(?=([.,\s)\]\'":;\-?!/]|$))
# WRES residue at position PPOS to MRES
(^|[\s\(\[\'"/,\-])(?P<wt_res>(CYS|ILE|SER|GLN|MET|ASN|PRO|LYS|ASP|THR|PHE|ALA|GLY|HIS|LEU|ARG|TRP|VAL|GLU|TYR)|(GLUTAMINE|GLUTAMIC ACID|LEUCINE|VALINE|ISOLEUCINE|LYSINE|ALANINE|GLYCINE|ASPARTATE|METHIONINE|THREONINE|HISTIDINE|ASPARTIC ACID|ARGININE|ASPARAGINE|TRYPTOPHAN|PROLINE|PHENYLALANINE|CYSTEINE|SERINE|GLUTAMATE|TYROSINE)) residue at position (?P<pos>[1-9][0-9]*) to (?P<mut_res>(CYS|ILE|SER|GLN|MET|ASN|PRO|LYS|ASP|THR|PHE|ALA|GLY|HIS|LEU|ARG|TRP|VAL|GLU|TYR)|(GLUTAMINE|GLUTAMIC ACID|LEUCINE|VALINE|ISOLEUCINE|LYSINE|ALANINE|GLYCINE|ASPARTATE|METHIONINE|THREONINE|HISTIDINE|ASPARTIC ACID|ARGININE|ASPARAGINE|TRYPTOPHAN|PROLINE|PHENYLALANINE|CYSTEINE|SERINE|GLUTAMATE|TYROSINE))(?=([.,\s)\]\'":;\-?!/]|$))
# WRESPPOS) to MRES
(^|[\s\(\[\'"/,\-])(?P<wt_res>(CYS|ILE|SER|GLN|MET|ASN|PRO|LYS|ASP|THR|PHE|ALA|GLY|HIS|LEU|ARG|TRP|VAL|GLU|TYR)|(GLUTAMINE|GLUTAMIC ACID|LEUCINE|VALINE|ISOLEUCINE|LYSINE|ALANINE|GLYCINE|ASPARTATE|METHIONINE|THREONINE|HISTIDINE|ASPARTIC ACID|ARGININE|ASPARAGINE|TRYPTOPHAN|PROLINE|PHENYLALANINE|CYSTEINE|SERINE|GLUTAMATE|TYROSINE))(?P<pos>[1-9][0-9]*)\) to (?P<mut_res>(CYS|ILE|SER|GLN|MET|ASN|PRO|LYS|ASP|THR|PHE|ALA|GLY|HIS|LEU|ARG|TRP|VAL|GLU|TYR)|(GLUTAMINE|GLUTAMIC ACID|LEUCINE|VALINE|ISOLEUCINE|LYSINE|ALANINE|GLYCINE|ASPARTATE|METHIONINE|THREONINE|HISTIDINE|ASPARTIC ACID|ARGININE|ASPARAGINE|TRYPTOPHAN|PROLINE|PHENYLALANINE|CYSTEINE|SERINE|GLUTAMATE|TYROSINE))(?=([.,\s)\]\'":;\-?!/]|$))
# MRES mutant of WRESPPOS
(^|[\s\(\[\'"/,\-])(?P<mut_res>(CYS|ILE|SER|GLN|MET|ASN|PRO|LYS|ASP|THR|PHE|ALA|GLY|HIS|LEU|ARG|TRP|VAL|GLU|TYR)|(GLUTAMINE|GLUTAMIC ACID|LEUCINE|VALINE|ISOLEUCINE|LYSINE|ALANINE|GLYCINE|ASPARTATE|METHIONINE|THREONINE|HISTIDINE|ASPARTIC ACID|ARGININE|ASPARAGINE|TRYPTOPHAN|PROLINE|PHENYLALANINE|CYSTEINE|SERINE|GLUTAMATE|TYROSINE)) mutant of (?P<wt_res>(CYS|ILE|SER|GLN|MET|ASN|PRO|LYS|ASP|THR|PHE|ALA|GLY|HIS|LEU|ARG|TRP|VAL|GLU|TYR)|(GLUTAMINE|GLUTAMIC ACID|LEUCINE|VALINE|ISOLEUCINE|LYSINE|ALANINE|GLYCINE|ASPARTATE|METHIONINE|THREONINE|HISTIDINE|ASPARTIC ACID|ARGININE|ASPARAGINE|TRYPTOPHAN|PROLINE|PHENYLALANINE|CYSTEINE|SERINE|GLUTAMATE|TYROSINE))(?P<pos>[1-9][0-9]*)(?=([.,\s)\]\'":;\-?!/]|$))
# MRES is substituted for WRESPPOS
(^|[\s\(\[\'"/,\-])(?P<mut_res>(CYS|ILE|SER|GLN|MET|ASN|PRO|LYS|ASP|THR|PHE|ALA|GLY|HIS|LEU|ARG|TRP|VAL|GLU|TYR)|(GLUTAMINE|GLUTAMIC ACID|LEUCINE|VALINE|ISOLEUCINE|LYSINE|ALANINE|GLYCINE|ASPARTATE|METHIONINE|THREONINE|HISTIDINE|ASPARTIC ACID|ARGININE|ASPARAGINE|TRYPTOPHAN|PROLINE|PHENYLALANINE|CYSTEINE|SERINE|GLUTAMATE|TYROSINE)) is substituted for (?P<wt_res>(CYS|ILE|SER|GLN|MET|ASN|PRO|LYS|ASP|THR|PHE|ALA|GLY|HIS|LEU|ARG|TRP|VAL|GLU|TYR)|(GLUTAMINE|GLUTAMIC ACID|LEUCINE|VALINE|ISOLEUCINE|LYSINE|ALANINE|GLYCINE|ASPARTATE|METHIONINE|THREONINE|HISTIDINE|ASPARTIC ACID|ARGININE|ASPARAGINE|TRYPTOPHAN|PROLINE|PHENYLALANINE|CYSTEINE|SERINE|GLUTAMATE|TYROSINE))(?P<pos>[1-9][0-9]*)(?=([.,\s)\]\'":;\-?!/]|$))
# WRES in position PPOS by MRES
(^|[\s\(\[\'"/,\-])(?P<wt_res>(CYS|ILE|SER|GLN|MET|ASN|PRO|LYS|ASP|THR|PHE|ALA|GLY|HIS|LEU|ARG|TRP|VAL|GLU|TYR)|(GLUTAMINE|GLUTAMIC ACID|LEUCINE|VALINE|ISOLEUCINE|LYSINE|ALANINE|GLYCINE|ASPARTATE|METHIONINE|THREONINE|HISTIDINE|ASPARTIC ACID|ARGININE|ASPARAGINE|TRYPTOPHAN|PROLINE|PHENYLALANINE|CYSTEINE|SERINE|GLUTAMATE|TYROSINE)) in position (?P<pos>[1-9][0-9]*) by (?P<mut_res>(CYS|ILE|SER|GLN|MET|ASN|PRO|LYS|ASP|THR|PHE|ALA|GLY|HIS|LEU|ARG|TRP|VAL|GLU|TYR)|(GLUTAMINE|GLUTAMIC ACID|LEUCINE|VALINE|ISOLEUCINE|LYSINE|ALANINE|GLYCINE|ASPARTATE|METHIONINE|THREONINE|HISTIDINE|ASPARTIC ACID|ARGININE|ASPARAGINE|TRYPTOPHAN|PROLINE|PHENYLALANINE|CYSTEINE|SERINE|GLUTAMATE|TYROSINE))(?=([.,\s)\]\'":;\-?!/]|$))
# MRES in place of WRES-PPOS
(^|[\s\(\[\'"/,\-])(?P<mut_res>(CYS|ILE|SER|GLN|MET|ASN|PRO|LYS|ASP|THR|PHE|ALA|GLY|HIS|LEU|ARG|TRP|VAL|GLU|TYR)|(GLUTAMINE|GLUTAMIC ACID|LEUCINE|VALINE|ISOLEUCINE|LYSINE|ALANINE|GLYCINE|ASPARTATE|METHIONINE|THREONINE|HISTIDINE|ASPARTIC ACID|ARGININE|ASPARAGINE|TRYPTOPHAN|PROLINE|PHENYLALANINE|CYSTEINE|SERINE|GLUTAMATE|TYROSINE)) in place of (?P<wt_res>(CYS|ILE|SER|GLN|MET|ASN|PRO|LYS|ASP|THR|PHE|ALA|GLY|HIS|LEU|ARG|TRP|VAL|GLU|TYR)|(GLUTAMINE|GLUTAMIC ACID|LEUCINE|VALINE|ISOLEUCINE|LYSINE|ALANINE|GLYCINE|ASPARTATE|METHIONINE|THREONINE|HISTIDINE|ASPARTIC ACID|ARGININE|ASPARAGINE|TRYPTOPHAN|PROLINE|PHENYLALANINE|CYSTEINE|SERINE|GLUTAMATE|TYROSINE))-(?P<pos>[1-9][0-9]*)(?=([.,\s)\]\'":;\-?!/]|$))
# MRES in place of WRES PPOS
(^|[\s\(\[\'"/,\-])(?P<mut_res>(CYS|ILE|SER|GLN|MET|ASN|PRO|LYS|ASP|THR|PHE|ALA|GLY|HIS|LEU|ARG|TRP|VAL|GLU|TYR)|(GLUTAMINE|GLUTAMIC ACID|LEUCINE|VALINE|ISOLEUCINE|LYSINE|ALANINE|GLYCINE|ASPARTATE|METHIONINE|THREONINE|HISTIDINE|ASPARTIC ACID|ARGININE|ASPARAGINE|TRYPTOPHAN|PROLINE|PHENYLALANINE|CYSTEINE|SERINE|GLUTAMATE|TYROSINE)) in place of (?P<wt_res>(CYS|ILE|SER|GLN|MET|ASN|PRO|LYS|ASP|THR|PHE|ALA|GLY|HIS|LEU|ARG|TRP|VAL|GLU|TYR)|(GLUTAMINE|GLUTAMIC ACID|LEUCINE|VALINE|ISOLEUCINE|LYSINE|ALANINE|GLYCINE|ASPARTATE|METHIONINE|THREONINE|HISTIDINE|ASPARTIC ACID|ARGININE|ASPARAGINE|TRYPTOPHAN|PROLINE|PHENYLALANINE|CYSTEINE|SERINE|GLUTAMATE|TYROSINE)) (?P<pos>[1-9][0-9]*)(?=([.,\s)\]\'":;\-?!/]|$))
# MRES for WRES at position -PPOS
(^|[\s\(\[\'"/,\-])(?P<mut_res>(CYS|ILE|SER|GLN|MET|ASN|PRO|LYS|ASP|THR|PHE|ALA|GLY|HIS|LEU|ARG|TRP|VAL|GLU|TYR)|(GLUTAMINE|GLUTAMIC ACID|LEUCINE|VALINE|ISOLEUCINE|LYSINE|ALANINE|GLYCINE|ASPARTATE|METHIONINE|THREONINE|HISTIDINE|ASPARTIC ACID|ARGININE|ASPARAGINE|TRYPTOPHAN|PROLINE|PHENYLALANINE|CYSTEINE|SERINE|GLUTAMATE|TYROSINE)) for (?P<wt_res>(CYS|ILE|SER|GLN|MET|ASN|PRO|LYS|ASP|THR|PHE|ALA|GLY|HIS|LEU|ARG|TRP|VAL|GLU|TYR)|(GLUTAMINE|GLUTAMIC ACID|LEUCINE|VALINE|ISOLEUCINE|LYSINE|ALANINE|GLYCINE|ASPARTATE|METHIONINE|THREONINE|HISTIDINE|ASPARTIC ACID|ARGININE|ASPARAGINE|TRYPTOPHAN|PROLINE|PHENYLALANINE|CYSTEINE|SERINE|GLUTAMATE|TYROSINE)) at position -(?P<pos>[1-9][0-9]*)(?=([.,\s)\]\'":;\-?!/]|$))
# MRES for WRES at beta PPOS
(^|[\s\(\[\'"/,\-])(?P<mut_res>(CYS|ILE|SER|GLN|MET|ASN|PRO|LYS|ASP|THR|PHE|ALA|GLY|HIS|LEU|ARG|TRP|VAL|GLU|TYR)|(GLUTAMINE|GLUTAMIC ACID|LEUCINE|VALINE|ISOLEUCINE|LYSINE|ALANINE|GLYCINE|ASPARTATE|METHIONINE|THREONINE|HISTIDINE|ASPARTIC ACID|ARGININE|ASPARAGINE|TRYPTOPHAN|PROLINE|PHENYLALANINE|CYSTEINE|SERINE|GLUTAMATE|TYROSINE)) for (?P<wt_res>(CYS|ILE|SER|GLN|MET|ASN|PRO|LYS|ASP|THR|PHE|ALA|GLY|HIS|LEU|ARG|TRP|VAL|GLU|TYR)|(GLUTAMINE|GLUTAMIC ACID|LEUCINE|VALINE|ISOLEUCINE|LYSINE|ALANINE|GLYCINE|ASPARTATE|METHIONINE|THREONINE|HISTIDINE|ASPARTIC ACID|ARGININE|ASPARAGINE|TRYPTOPHAN|PROLINE|PHENYLALANINE|CYSTEINE|SERINE|GLUTAMATE|TYROSINE)) at beta (?P<pos>[1-9][0-9]*)(?=([.,\s)\]\'":;\-?!/]|$))
# WRES by MRES at residue PPOS
(^|[\s\(\[\'"/,\-])(?P<wt_res>(CYS|ILE|SER|GLN|MET|ASN|PRO|LYS|ASP|THR|PHE|ALA|GLY|HIS|LEU|ARG|TRP|VAL|GLU|TYR)|(GLUTAMINE|GLUTAMIC ACID|LEUCINE|VALINE|ISOLEUCINE|LYSINE|ALANINE|GLYCINE|ASPARTATE|METHIONINE|THREONINE|HISTIDINE|ASPARTIC ACID|ARGININE|ASPARAGINE|TRYPTOPHAN|PROLINE|PHENYLALANINE|CYSTEINE|SERINE|GLUTAMATE|TYROSINE)) by (?P<mut_res>(CYS|ILE|SER|GLN|MET|ASN|PRO|LYS|ASP|THR|PHE|ALA|GLY|HIS|LEU|ARG|TRP|VAL|GLU|TYR)|(GLUTAMINE|GLUTAMIC ACID|LEUCINE|VALINE|ISOLEUCINE|LYSINE|ALANINE|GLYCINE|ASPARTATE|METHIONINE|THREONINE|HISTIDINE|ASPARTIC ACID|ARGININE|ASPARAGINE|TRYPTOPHAN|PROLINE|PHENYLALANINE|CYSTEINE|SERINE|GLUTAMATE|TYROSINE)) at residue (?P<pos>[1-9][0-9]*)(?=([.,\s)\]\'":;\-?!/]|$))
# WRES at residue PPOS to MRES
(^|[\s\(\[\'"/,\-])(?P<wt_res>(CYS|ILE|SER|GLN|MET|ASN|PRO|LYS|ASP|THR|PHE|ALA|GLY|HIS|LEU|ARG|TRP|VAL|GLU|TYR)|(GLUTAMINE|GLUTAMIC ACID|LEUCINE|VALINE|ISOLEUCINE|LYSINE|ALANINE|GLYCINE|ASPARTATE|METHIONINE|THREONINE|HISTIDINE|ASPARTIC ACID|ARGININE|ASPARAGINE|TRYPTOPHAN|PROLINE|PHENYLALANINE|CYSTEINE|SERINE|GLUTAMATE|TYROSINE)) at residue (?P<pos>[1-9][0-9]*) to (?P<mut_res>(CYS|ILE|SER|GLN|MET|ASN|PRO|LYS|ASP|THR|PHE|ALA|GLY|HIS|LEU|ARG|TRP|VAL|GLU|TYR)|(GLUTAMINE|GLUTAMIC ACID|LEUCINE|VALINE|ISOLEUCINE|LYSINE|ALANINE|GLYCINE|ASPARTATE|METHIONINE|THREONINE|HISTIDINE|ASPARTIC ACID|ARGININE|ASPARAGINE|TRYPTOPHAN|PROLINE|PHENYLALANINE|CYSTEINE|SERINE|GLUTAMATE|TYROSINE))(?=([.,\s)\]\'":;\-?!/]|$))
# WRES at position PPOS with an MRES
(^|[\s\(\[\'"/,\-])(?P<wt_res>(CYS|ILE|SER|GLN|MET|ASN|PRO|LYS|ASP|THR|PHE|ALA|GLY|HIS|LEU|ARG|TRP|VAL|GLU|TYR)|(GLUTAMINE|GLUTAMIC ACID|LEUCINE|VALINE|ISOLEUCINE|LYSINE|ALANINE|GLYCINE|ASPARTATE|METHIONINE|THREONINE|HISTIDINE|ASPARTIC ACID|ARGININE|ASPARAGINE|TRYPTOPHAN|PROLINE|PHENYLALANINE|CYSTEINE|SERINE|GLUTAMATE|TYROSINE)) at position (?P<pos>[1-9][0-9]*) with (a|an){0,1} (?P<mut_res>(CYS|ILE|SER|GLN|MET|ASN|PRO|LYS|ASP|THR|PHE|ALA|GLY|HIS|LEU|ARG|TRP|VAL|GLU|TYR)|(GLUTAMINE|GLUTAMIC ACID|LEUCINE|VALINE|ISOLEUCINE|LYSINE|ALANINE|GLYCINE|ASPARTATE|METHIONINE|THREONINE|HISTIDINE|ASPARTIC ACID|ARGININE|ASPARAGINE|TRYPTOPHAN|PROLINE|PHENYLALANINE|CYSTEINE|SERINE|GLUTAMATE|TYROSINE))(?=([.,\s)\]\'":;\-?!/]|$))
# WRES at position PPOS was replaced by MRES
(^|[\s\(\[\'"/,\-])(?P<wt_res>(CYS|ILE|SER|GLN|MET|ASN|PRO|LYS|ASP|THR|PHE|ALA|GLY|HIS|LEU|ARG|TRP|VAL|GLU|TYR)|(GLUTAMINE|GLUTAMIC ACID|LEUCINE|VALINE|ISOLEUCINE|LYSINE|ALANINE|GLYCINE|ASPARTATE|METHIONINE|THREONINE|HISTIDINE|ASPARTIC ACID|ARGININE|ASPARAGINE|TRYPTOPHAN|PROLINE|PHENYLALANINE|CYSTEINE|SERINE|GLUTAMATE|TYROSINE)) at position (?P<pos>[1-9][0-9]*) was replaced by (?P<mut_res>(CYS|ILE|SER|GLN|MET|ASN|PRO|LYS|ASP|THR|PHE|ALA|GLY|HIS|LEU|ARG|TRP|VAL|GLU|TYR)|(GLUTAMINE|GLUTAMIC ACID|LEUCINE|VALINE|ISOLEUCINE|LYSINE|ALANINE|GLYCINE|ASPARTATE|METHIONINE|THREONINE|HISTIDINE|ASPARTIC ACID|ARGININE|ASPARAGINE|TRYPTOPHAN|PROLINE|PHENYLALANINE|CYSTEINE|SERINE|GLUTAMATE|TYROSINE))(?=([.,\s)\]\'":;\-?!/]|$))
# WRES PPOS with RES or MRES
(^|[\s\(\[\'"/,\-])(?P<wt_res>(CYS|ILE|SER|GLN|MET|ASN|PRO|LYS|ASP|THR|PHE|ALA|GLY|HIS|LEU|ARG|TRP|VAL|GLU|TYR)|(GLUTAMINE|GLUTAMIC ACID|LEUCINE|VALINE|ISOLEUCINE|LYSINE|ALANINE|GLYCINE|ASPARTATE|METHIONINE|THREONINE|HISTIDINE|ASPARTIC ACID|ARGININE|ASPARAGINE|TRYPTOPHAN|PROLINE|PHENYLALANINE|CYSTEINE|SERINE|GLUTAMATE|TYROSINE)) (?P<pos>[1-9][0-9]*) with (CYS|ILE|SER|GLN|MET|ASN|PRO|LYS|ASP|THR|PHE|ALA|GLY|HIS|LEU|ARG|TRP|VAL|GLU|TYR|GLUTAMINE|GLUTAMIC ACID|LEUCINE|VALINE|ISOLEUCINE|LYSINE|ALANINE|GLYCINE|ASPARTATE|METHIONINE|THREONINE|HISTIDINE|ASPARTIC ACID|ARGININE|ASPARAGINE|TRYPTOPHAN|PROLINE|PHENYLALANINE|CYSTEINE|SERINE|GLUTAMATE|TYROSINE) or (?P<mut_res>(CYS|ILE|SER|GLN|MET|ASN|PRO|LYS|ASP|THR|PHE|ALA|GLY|HIS|LEU|ARG|TRP|VAL|GLU|TYR)|(GLUTAMINE|GLUTAMIC ACID|LEUCINE|VALINE|ISOLEUCINE|LYSINE|ALANINE|GLYCINE|ASPARTATE|METHIONINE|THREONINE|HISTIDINE|ASPARTIC ACID|ARGININE|ASPARAGINE|TRYPTOPHAN|PROLINE|PHENYLALANINE|CYSTEINE|SERINE|GLUTAMATE|TYROSINE))(?=([.,\s)\]\'":;\-?!/]|$))
# WRES PPOS to RES and MRES
(^|[\s\(\[\'"/,\-])(?P<wt_res>(CYS|ILE|SER|GLN|MET|ASN|PRO|LYS|ASP|THR|PHE|ALA|GLY|HIS|LEU|ARG|TRP|VAL|GLU|TYR)|(GLUTAMINE|GLUTAMIC ACID|LEUCINE|VALINE|ISOLEUCINE|LYSINE|ALANINE|GLYCINE|ASPARTATE|METHIONINE|THREONINE|HISTIDINE|ASPARTIC ACID|ARGININE|ASPARAGINE|TRYPTOPHAN|PROLINE|PHENYLALANINE|CYSTEINE|SERINE|GLUTAMATE|TYROSINE)) (?P<pos>[1-9][0-9]*) to (CYS|ILE|SER|GLN|MET|ASN|PRO|LYS|ASP|THR|PHE|ALA|GLY|HIS|LEU|ARG|TRP|VAL|GLU|TYR|GLUTAMINE|GLUTAMIC ACID|LEUCINE|VALINE|ISOLEUCINE|LYSINE|ALANINE|GLYCINE|ASPARTATE|METHIONINE|THREONINE|HISTIDINE|ASPARTIC ACID|ARGININE|ASPARAGINE|TRYPTOPHAN|PROLINE|PHENYLALANINE|CYSTEINE|SERINE|GLUTAMATE|TYROSINE) and (?P<mut_res>(CYS|ILE|SER|GLN|MET|ASN|PRO|LYS|ASP|THR|PHE|ALA|GLY|HIS|LEU|ARG|TRP|VAL|GLU|TYR)|(GLUTAMINE|GLUTAMIC ACID|LEUCINE|VALINE|ISOLEUCINE|LYSINE|ALANINE|GLYCINE|ASPARTATE|METHIONINE|THREONINE|HISTIDINE|ASPARTIC ACID|ARGININE|ASPARAGINE|TRYPTOPHAN|PROLINE|PHENYLALANINE|CYSTEINE|SERINE|GLUTAMATE|TYROSINE))(?=([.,\s)\]\'":;\-?!/]|$))
# WRES PPOS replaced by MRES
(^|[\s\(\[\'"/,\-])(?P<wt_res>(CYS|ILE|SER|GLN|MET|ASN|PRO|LYS|ASP|THR|PHE|ALA|GLY|HIS|LEU|ARG|TRP|VAL|GLU|TYR)|(GLUTAMINE|GLUTAMIC ACID|LEUCINE|VALINE|ISOLEUCINE|LYSINE|ALANINE|GLYCINE|ASPARTATE|METHIONINE|THREONINE|HISTIDINE|ASPARTIC ACID|ARGININE|ASPARAGINE|TRYPTOPHAN|PROLINE|PHENYLALANINE|CYSTEINE|SERINE|GLUTAMATE|TYROSINE)) (?P<pos>[1-9][0-9]*) replaced by (?P<mut_res>(CYS|ILE|SER|GLN|MET|ASN|PRO|LYS|ASP|THR|PHE|ALA|GLY|HIS|LEU|ARG|TRP|VAL|GLU|TYR)|(GLUTAMINE|GLUTAMIC ACID|LEUCINE|VALINE|ISOLEUCINE|LYSINE|ALANINE|GLYCINE|ASPARTATE|METHIONINE|THREONINE|HISTIDINE|ASPARTIC ACID|ARGININE|ASPARAGINE|TRYPTOPHAN|PROLINE|PHENYLALANINE|CYSTEINE|SERINE|GLUTAMATE|TYROSINE))(?=([.,\s)\]\'":;\-?!/]|$))
# WRES PPOS replaced by RES or MRES
(^|[\s\(\[\'"/,\-])(?P<wt_res>(CYS|ILE|SER|GLN|MET|ASN|PRO|LYS|ASP|THR|PHE|ALA|GLY|HIS|LEU|ARG|TRP|VAL|GLU|TYR)|(GLUTAMINE|GLUTAMIC ACID|LEUCINE|VALINE|ISOLEUCINE|LYSINE|ALANINE|GLYCINE|ASPARTATE|METHIONINE|THREONINE|HISTIDINE|ASPARTIC ACID|ARGININE|ASPARAGINE|TRYPTOPHAN|PROLINE|PHENYLALANINE|CYSTEINE|SERINE|GLUTAMATE|TYROSINE)) (?P<pos>[1-9][0-9]*) replaced by (CYS|ILE|SER|GLN|MET|ASN|PRO|LYS|ASP|THR|PHE|ALA|GLY|HIS|LEU|ARG|TRP|VAL|GLU|TYR|GLUTAMINE|GLUTAMIC ACID|LEUCINE|VALINE|ISOLEUCINE|LYSINE|ALANINE|GLYCINE|ASPARTATE|METHIONINE|THREONINE|HISTIDINE|ASPARTIC ACID|ARGININE|ASPARAGINE|TRYPTOPHAN|PROLINE|PHENYLALANINE|CYSTEINE|SERINE|GLUTAMATE|TYROSINE) or (?P<mut_res>(CYS|ILE|SER|GLN|MET|ASN|PRO|LYS|ASP|THR|PHE|ALA|GLY|HIS|LEU|ARG|TRP|VAL|GLU|TYR)|(GLUTAMINE|GLUTAMIC ACID|LEUCINE|VALINE|ISOLEUCINE|LYSINE|ALANINE|GLYCINE|ASPARTATE|METHIONINE|THREONINE|HISTIDINE|ASPARTIC ACID|ARGININE|ASPARAGINE|TRYPTOPHAN|PROLINE|PHENYLALANINE|CYSTEINE|SERINE|GLUTAMATE|TYROSINE))(?=([.,\s)\]\'":;\-?!/]|$))
# WRES PPOS or RES POS with MRES
(^|[\s\(\[\'"/,\-])(?P<wt_res>(CYS|ILE|SER|GLN|MET|ASN|PRO|LYS|ASP|THR|PHE|ALA|GLY|HIS|LEU|ARG|TRP|VAL|GLU|TYR)|(GLUTAMINE|GLUTAMIC ACID|LEUCINE|VALINE|ISOLEUCINE|LYSINE|ALANINE|GLYCINE|ASPARTATE|METHIONINE|THREONINE|HISTIDINE|ASPARTIC ACID|ARGININE|ASPARAGINE|TRYPTOPHAN|PROLINE|PHENYLALANINE|CYSTEINE|SERINE|GLUTAMATE|TYROSINE)) (?P<pos>[1-9][0-9]*) or (CYS|ILE|SER|GLN|MET|ASN|PRO|LYS|ASP|THR|PHE|ALA|GLY|HIS|LEU|ARG|TRP|VAL|GLU|TYR|GLUTAMINE|GLUTAMIC ACID|LEUCINE|VALINE|ISOLEUCINE|LYSINE|ALANINE|GLYCINE|ASPARTATE|METHIONINE|THREONINE|HISTIDINE|ASPARTIC ACID|ARGININE|ASPARAGINE|TRYPTOPHAN|PROLINE|PHENYLALANINE|CYSTEINE|SERINE|GLUTAMATE|TYROSINE) ([1-9][0-9]*) with (?P<mut_res>(CYS|ILE|SER|GLN|MET|ASN|PRO|LYS|ASP|THR|PHE|ALA|GLY|HIS|LEU|ARG|TRP|VAL|GLU|TYR)|(GLUTAMINE|GLUTAMIC ACID|LEUCINE|VALINE|ISOLEUCINE|LYSINE|ALANINE|GLYCINE|ASPARTATE|METHIONINE|THREONINE|HISTIDINE|ASPARTIC ACID|ARGININE|ASPARAGINE|TRYPTOPHAN|PROLINE|PHENYLALANINE|CYSTEINE|SERINE|GLUTAMATE|TYROSINE))(?=([.,\s)\]\'":;\-?!/]|$))
# WRES PPOS or RES POS to MRES
(^|[\s\(\[\'"/,\-])(?P<wt_res>(CYS|ILE|SER|GLN|MET|ASN|PRO|LYS|ASP|THR|PHE|ALA|GLY|HIS|LEU|ARG|TRP|VAL|GLU|TYR)|(GLUTAMINE|GLUTAMIC ACID|LEUCINE|VALINE|ISOLEUCINE|LYSINE|ALANINE|GLYCINE|ASPARTATE|METHIONINE|THREONINE|HISTIDINE|ASPARTIC ACID|ARGININE|ASPARAGINE|TRYPTOPHAN|PROLINE|PHENYLALANINE|CYSTEINE|SERINE|GLUTAMATE|TYROSINE)) (?P<pos>[1-9][0-9]*) or (CYS|ILE|SER|GLN|MET|ASN|PRO|LYS|ASP|THR|PHE|ALA|GLY|HIS|LEU|ARG|TRP|VAL|GLU|TYR|GLUTAMINE|GLUTAMIC ACID|LEUCINE|VALINE|ISOLEUCINE|LYSINE|ALANINE|GLYCINE|ASPARTATE|METHIONINE|THREONINE|HISTIDINE|ASPARTIC ACID|ARGININE|ASPARAGINE|TRYPTOPHAN|PROLINE|PHENYLALANINE|CYSTEINE|SERINE|GLUTAMATE|TYROSINE) ([1-9][0-9]*) to (?P<mut_res>(CYS|ILE|SER|GLN|MET|ASN|PRO|LYS|ASP|THR|PHE|ALA|GLY|HIS|LEU|ARG|TRP|VAL|GLU|TYR)|(GLUTAMINE|GLUTAMIC ACID|LEUCINE|VALINE|ISOLEUCINE|LYSINE|ALANINE|GLYCINE|ASPARTATE|METHIONINE|THREONINE|HISTIDINE|ASPARTIC ACID|ARGININE|ASPARAGINE|TRYPTOPHAN|PROLINE|PHENYLALANINE|CYSTEINE|SERINE|GLUTAMATE|TYROSINE))(?=([.,\s)\]\'":;\-?!/]|$))
# WRES (r) at position PPOS with a MRES
(^|[\s\(\[\'"/,\-])(?P<wt_res>(CYS|ILE|SER|GLN|MET|ASN|PRO|LYS|ASP|THR|PHE|ALA|GLY|HIS|LEU|ARG|TRP|VAL|GLU|TYR)|(GLUTAMINE|GLUTAMIC ACID|LEUCINE|VALINE|ISOLEUCINE|LYSINE|ALANINE|GLYCINE|ASPARTATE|METHIONINE|THREONINE|HISTIDINE|ASPARTIC ACID|ARGININE|ASPARAGINE|TRYPTOPHAN|PROLINE|PHENYLALANINE|CYSTEINE|SERINE|GLUTAMATE|TYROSINE)) \(r\) at position (?P<pos>[1-9][0-9]*) with (a|an){0,1} (?P<mut_res>(CYS|ILE|SER|GLN|MET|ASN|PRO|LYS|ASP|THR|PHE|ALA|GLY|HIS|LEU|ARG|TRP|VAL|GLU|TYR)|(GLUTAMINE|GLUTAMIC ACID|LEUCINE|VALINE|ISOLEUCINE|LYSINE|ALANINE|GLYCINE|ASPARTATE|METHIONINE|THREONINE|HISTIDINE|ASPARTIC ACID|ARGININE|ASPARAGINE|TRYPTOPHAN|PROLINE|PHENYLALANINE|CYSTEINE|SERINE|GLUTAMATE|TYROSINE))(?=([.,\s)\]\'":;\-?!/]|$))
# PPOS, replacing WRES with MRES
(^|[\s\(\[\'"/,\-])(?P<pos>[1-9][0-9]*), replacing (?P<wt_res>(CYS|ILE|SER|GLN|MET|ASN|PRO|LYS|ASP|THR|PHE|ALA|GLY|HIS|LEU|ARG|TRP|VAL|GLU|TYR)|(GLUTAMINE|GLUTAMIC ACID|LEUCINE|VALINE|ISOLEUCINE|LYSINE|ALANINE|GLYCINE|ASPARTATE|METHIONINE|THREONINE|HISTIDINE|ASPARTIC ACID|ARGININE|ASPARAGINE|TRYPTOPHAN|PROLINE|PHENYLALANINE|CYSTEINE|SERINE|GLUTAMATE|TYROSINE)) with (?P<mut_res>(CYS|ILE|SER|GLN|MET|ASN|PRO|LYS|ASP|THR|PHE|ALA|GLY|HIS|LEU|ARG|TRP|VAL|GLU|TYR)|(GLUTAMINE|GLUTAMIC ACID|LEUCINE|VALINE|ISOLEUCINE|LYSINE|ALANINE|GLYCINE|ASPARTATE|METHIONINE|THREONINE|HISTIDINE|ASPARTIC ACID|ARGININE|ASPARAGINE|TRYPTOPHAN|PROLINE|PHENYLALANINE|CYSTEINE|SERINE|GLUTAMATE|TYROSINE))(?=([.,\s)\]\'":;\-?!/]|$))
# PPOS, WRES-->MRES
(^|[\s\(\[\'"/,\-])(?P<pos>[1-9][0-9]*), (?P<wt_res>(CYS|ILE|SER|GLN|MET|ASN|PRO|LYS|ASP|THR|PHE|ALA|GLY|HIS|LEU|ARG|TRP|VAL|GLU|TYR)|(GLUTAMINE|GLUTAMIC ACID|LEUCINE|VALINE|ISOLEUCINE|LYSINE|ALANINE|GLYCINE|ASPARTATE|METHIONINE|THREONINE|HISTIDINE|ASPARTIC ACID|ARGININE|ASPARAGINE|TRYPTOPHAN|PROLINE|PHENYLALANINE|CYSTEINE|SERINE|GLUTAMATE|TYROSINE))-->(?P<mut_res>(CYS|ILE|SER|GLN|MET|ASN|PRO|LYS|ASP|THR|PHE|ALA|GLY|HIS|LEU|ARG|TRP|VAL|GLU|TYR)|(GLUTAMINE|GLUTAMIC ACID|LEUCINE|VALINE|ISOLEUCINE|LYSINE|ALANINE|GLYCINE|ASPARTATE|METHIONINE|THREONINE|HISTIDINE|ASPARTIC ACID|ARGININE|ASPARAGINE|TRYPTOPHAN|PROLINE|PHENYLALANINE|CYSTEINE|SERINE|GLUTAMATE|TYROSINE))(?=([.,\s)\]\'":;\-?!/]|$))
# PPOS(i) WRES to MRES
(^|[\s\(\[\'"/,\-])(?P<pos>[1-9][0-9]*)\(i\) (?P<wt_res>(CYS|ILE|SER|GLN|MET|ASN|PRO|LYS|ASP|THR|PHE|ALA|GLY|HIS|LEU|ARG|TRP|VAL|GLU|TYR)|(GLUTAMINE|GLUTAMIC ACID|LEUCINE|VALINE|ISOLEUCINE|LYSINE|ALANINE|GLYCINE|ASPARTATE|METHIONINE|THREONINE|HISTIDINE|ASPARTIC ACID|ARGININE|ASPARAGINE|TRYPTOPHAN|PROLINE|PHENYLALANINE|CYSTEINE|SERINE|GLUTAMATE|TYROSINE)) to (?P<mut_res>(CYS|ILE|SER|GLN|MET|ASN|PRO|LYS|ASP|THR|PHE|ALA|GLY|HIS|LEU|ARG|TRP|VAL|GLU|TYR)|(GLUTAMINE|GLUTAMIC ACID|LEUCINE|VALINE|ISOLEUCINE|LYSINE|ALANINE|GLYCINE|ASPARTATE|METHIONINE|THREONINE|HISTIDINE|ASPARTIC ACID|ARGININE|ASPARAGINE|TRYPTOPHAN|PROLINE|PHENYLALANINE|CYSTEINE|SERINE|GLUTAMATE|TYROSINE))(?=([.,\s)\]\'":;\-?!/]|$))
# PPOS(hcPOS)WRES-->MRES
(^|[\s\(\[\'"/,\-])(?P<pos>[1-9][0-9]*)\(hc([1-9][0-9]*)\)(?P<wt_res>(CYS|ILE|SER|GLN|MET|ASN|PRO|LYS|ASP|THR|PHE|ALA|GLY|HIS|LEU|ARG|TRP|VAL|GLU|TYR)|(GLUTAMINE|GLUTAMIC ACID|LEUCINE|VALINE|ISOLEUCINE|LYSINE|ALANINE|GLYCINE|ASPARTATE|METHIONINE|THREONINE|HISTIDINE|ASPARTIC ACID|ARGININE|ASPARAGINE|TRYPTOPHAN|PROLINE|PHENYLALANINE|CYSTEINE|SERINE|GLUTAMATE|TYROSINE))-->(?P<mut_res>(CYS|ILE|SER|GLN|MET|ASN|PRO|LYS|ASP|THR|PHE|ALA|GLY|HIS|LEU|ARG|TRP|VAL|GLU|TYR)|(GLUTAMINE|GLUTAMIC ACID|LEUCINE|VALINE|ISOLEUCINE|LYSINE|ALANINE|GLYCINE|ASPARTATE|METHIONINE|THREONINE|HISTIDINE|ASPARTIC ACID|ARGININE|ASPARAGINE|TRYPTOPHAN|PROLINE|PHENYLALANINE|CYSTEINE|SERINE|GLUTAMATE|TYROSINE))(?=([.,\s)\]\'":;\-?!/]|$))
# PPOS(hPOS)WRES --> MRES
(^|[\s\(\[\'"/,\-])(?P<pos>[1-9][0-9]*)\(h([1-9][0-9]*)\)(?P<wt_res>(CYS|ILE|SER|GLN|MET|ASN|PRO|LYS|ASP|THR|PHE|ALA|GLY|HIS|LEU|ARG|TRP|VAL|GLU|TYR)|(GLUTAMINE|GLUTAMIC ACID|LEUCINE|VALINE|ISOLEUCINE|LYSINE|ALANINE|GLYCINE|ASPARTATE|METHIONINE|THREONINE|HISTIDINE|ASPARTIC ACID|ARGININE|ASPARAGINE|TRYPTOPHAN|PROLINE|PHENYLALANINE|CYSTEINE|SERINE|GLUTAMATE|TYROSINE)) --> (?P<mut_res>(CYS|ILE|SER|GLN|MET|ASN|PRO|LYS|ASP|THR|PHE|ALA|GLY|HIS|LEU|ARG|TRP|VAL|GLU|TYR)|(GLUTAMINE|GLUTAMIC ACID|LEUCINE|VALINE|ISOLEUCINE|LYSINE|ALANINE|GLYCINE|ASPARTATE|METHIONINE|THREONINE|HISTIDINE|ASPARTIC ACID|ARGININE|ASPARAGINE|TRYPTOPHAN|PROLINE|PHENYLALANINE|CYSTEINE|SERINE|GLUTAMATE|TYROSINE))(?=([.,\s)\]\'":;\-?!/]|$))
# PPOS(cePOS)WRES----MRES
(^|[\s\(\[\'"/,\-])(?P<pos>[1-9][0-9]*)\(ce([1-9][0-9]*)\)(?P<wt_res>(CYS|ILE|SER|GLN|MET|ASN|PRO|LYS|ASP|THR|PHE|ALA|GLY|HIS|LEU|ARG|TRP|VAL|GLU|TYR)|(GLUTAMINE|GLUTAMIC ACID|LEUCINE|VALINE|ISOLEUCINE|LYSINE|ALANINE|GLYCINE|ASPARTATE|METHIONINE|THREONINE|HISTIDINE|ASPARTIC ACID|ARGININE|ASPARAGINE|TRYPTOPHAN|PROLINE|PHENYLALANINE|CYSTEINE|SERINE|GLUTAMATE|TYROSINE))----(?P<mut_res>(CYS|ILE|SER|GLN|MET|ASN|PRO|LYS|ASP|THR|PHE|ALA|GLY|HIS|LEU|ARG|TRP|VAL|GLU|TYR)|(GLUTAMINE|GLUTAMIC ACID|LEUCINE|VALINE|ISOLEUCINE|LYSINE|ALANINE|GLYCINE|ASPARTATE|METHIONINE|THREONINE|HISTIDINE|ASPARTIC ACID|ARGININE|ASPARAGINE|TRYPTOPHAN|PROLINE|PHENYLALANINE|CYSTEINE|SERINE|GLUTAMATE|TYROSINE))(?=([.,\s)\]\'":;\-?!/]|$))
# PPOS(aPOS)WRES --> MRES
(^|[\s\(\[\'"/,\-])(?P<pos>[1-9][0-9]*)\(a([1-9][0-9]*)\)(?P<wt_res>(CYS|ILE|SER|GLN|MET|ASN|PRO|LYS|ASP|THR|PHE|ALA|GLY|HIS|LEU|ARG|TRP|VAL|GLU|TYR)|(GLUTAMINE|GLUTAMIC ACID|LEUCINE|VALINE|ISOLEUCINE|LYSINE|ALANINE|GLYCINE|ASPARTATE|METHIONINE|THREONINE|HISTIDINE|ASPARTIC ACID|ARGININE|ASPARAGINE|TRYPTOPHAN|PROLINE|PHENYLALANINE|CYSTEINE|SERINE|GLUTAMATE|TYROSINE)) --> (?P<mut_res>(CYS|ILE|SER|GLN|MET|ASN|PRO|LYS|ASP|THR|PHE|ALA|GLY|HIS|LEU|ARG|TRP|VAL|GLU|TYR)|(GLUTAMINE|GLUTAMIC ACID|LEUCINE|VALINE|ISOLEUCINE|LYSINE|ALANINE|GLYCINE|ASPARTATE|METHIONINE|THREONINE|HISTIDINE|ASPARTIC ACID|ARGININE|ASPARAGINE|TRYPTOPHAN|PROLINE|PHENYLALANINE|CYSTEINE|SERINE|GLUTAMATE|TYROSINE))(?=([.,\s)\]\'":;\-?!/]|$))
# PPOS (ghPOS) WRES----MRES
(^|[\s\(\[\'"/,\-])(?P<pos>[1-9][0-9]*) \(gh([1-9][0-9]*)\) (?P<wt_res>(CYS|ILE|SER|GLN|MET|ASN|PRO|LYS|ASP|THR|PHE|ALA|GLY|HIS|LEU|ARG|TRP|VAL|GLU|TYR)|(GLUTAMINE|GLUTAMIC ACID|LEUCINE|VALINE|ISOLEUCINE|LYSINE|ALANINE|GLYCINE|ASPARTATE|METHIONINE|THREONINE|HISTIDINE|ASPARTIC ACID|ARGININE|ASPARAGINE|TRYPTOPHAN|PROLINE|PHENYLALANINE|CYSTEINE|SERINE|GLUTAMATE|TYROSINE))----(?P<mut_res>(CYS|ILE|SER|GLN|MET|ASN|PRO|LYS|ASP|THR|PHE|ALA|GLY|HIS|LEU|ARG|TRP|VAL|GLU|TYR)|(GLUTAMINE|GLUTAMIC ACID|LEUCINE|VALINE|ISOLEUCINE|LYSINE|ALANINE|GLYCINE|ASPARTATE|METHIONINE|THREONINE|HISTIDINE|ASPARTIC ACID|ARGININE|ASPARAGINE|TRYPTOPHAN|PROLINE|PHENYLALANINE|CYSTEINE|SERINE|GLUTAMATE|TYROSINE))(?=([.,\s)\]\'":;\-?!/]|$))
# PPOS (gPOS) WRES-->MRES
(^|[\s\(\[\'"/,\-])(?P<pos>[1-9][0-9]*) \(g([1-9][0-9]*)\) (?P<wt_res>(CYS|ILE|SER|GLN|MET|ASN|PRO|LYS|ASP|THR|PHE|ALA|GLY|HIS|LEU|ARG|TRP|VAL|GLU|TYR)|(GLUTAMINE|GLUTAMIC ACID|LEUCINE|VALINE|ISOLEUCINE|LYSINE|ALANINE|GLYCINE|ASPARTATE|METHIONINE|THREONINE|HISTIDINE|ASPARTIC ACID|ARGININE|ASPARAGINE|TRYPTOPHAN|PROLINE|PHENYLALANINE|CYSTEINE|SERINE|GLUTAMATE|TYROSINE))-->(?P<mut_res>(CYS|ILE|SER|GLN|MET|ASN|PRO|LYS|ASP|THR|PHE|ALA|GLY|HIS|LEU|ARG|TRP|VAL|GLU|TYR)|(GLUTAMINE|GLUTAMIC ACID|LEUCINE|VALINE|ISOLEUCINE|LYSINE|ALANINE|GLYCINE|ASPARTATE|METHIONINE|THREONINE|HISTIDINE|ASPARTIC ACID|ARGININE|ASPARAGINE|TRYPTOPHAN|PROLINE|PHENYLALANINE|CYSTEINE|SERINE|GLUTAMATE|TYROSINE))(?=([.,\s)\]\'":;\-?!/]|$))
# PPOS (efPOS) WRES----MRES
(^|[\s\(\[\'"/,\-])(?P<pos>[1-9][0-9]*) \(ef([1-9][0-9]*)\) (?P<wt_res>(CYS|ILE|SER|GLN|MET|ASN|PRO|LYS|ASP|THR|PHE|ALA|GLY|HIS|LEU|ARG|TRP|VAL|GLU|TYR)|(GLUTAMINE|GLUTAMIC ACID|LEUCINE|VALINE|ISOLEUCINE|LYSINE|ALANINE|GLYCINE|ASPARTATE|METHIONINE|THREONINE|HISTIDINE|ASPARTIC ACID|ARGININE|ASPARAGINE|TRYPTOPHAN|PROLINE|PHENYLALANINE|CYSTEINE|SERINE|GLUTAMATE|TYROSINE))----(?P<mut_res>(CYS|ILE|SER|GLN|MET|ASN|PRO|LYS|ASP|THR|PHE|ALA|GLY|HIS|LEU|ARG|TRP|VAL|GLU|TYR)|(GLUTAMINE|GLUTAMIC ACID|LEUCINE|VALINE|ISOLEUCINE|LYSINE|ALANINE|GLYCINE|ASPARTATE|METHIONINE|THREONINE|HISTIDINE|ASPARTIC ACID|ARGININE|ASPARAGINE|TRYPTOPHAN|PROLINE|PHENYLALANINE|CYSTEINE|SERINE|GLUTAMATE|TYROSINE))(?=([.,\s)\]\'":;\-?!/]|$))
# PPOS (bPOS)WRES----MRES
(^|[\s\(\[\'"/,\-])(?P<pos>[1-9][0-9]*) \(b([1-9][0-9]*)\)(?P<wt_res>(CYS|ILE|SER|GLN|MET|ASN|PRO|LYS|ASP|THR|PHE|ALA|GLY|HIS|LEU|ARG|TRP|VAL|GLU|TYR)|(GLUTAMINE|GLUTAMIC ACID|LEUCINE|VALINE|ISOLEUCINE|LYSINE|ALANINE|GLYCINE|ASPARTATE|METHIONINE|THREONINE|HISTIDINE|ASPARTIC ACID|ARGININE|ASPARAGINE|TRYPTOPHAN|PROLINE|PHENYLALANINE|CYSTEINE|SERINE|GLUTAMATE|TYROSINE))----(?P<mut_res>(CYS|ILE|SER|GLN|MET|ASN|PRO|LYS|ASP|THR|PHE|ALA|GLY|HIS|LEU|ARG|TRP|VAL|GLU|TYR)|(GLUTAMINE|GLUTAMIC ACID|LEUCINE|VALINE|ISOLEUCINE|LYSINE|ALANINE|GLYCINE|ASPARTATE|METHIONINE|THREONINE|HISTIDINE|ASPARTIC ACID|ARGININE|ASPARAGINE|TRYPTOPHAN|PROLINE|PHENYLALANINE|CYSTEINE|SERINE|GLUTAMATE|TYROSINE))(?=([.,\s)\]\'":;\-?!/]|$))
# PPOS (bPOS) WRES-->MRES
(^|[\s\(\[\'"/,\-])(?P<pos>[1-9][0-9]*) \(b([1-9][0-9]*)\) (?P<wt_res>(CYS|ILE|SER|GLN|MET|ASN|PRO|LYS|ASP|THR|PHE|ALA|GLY|HIS|LEU|ARG|TRP|VAL|GLU|TYR)|(GLUTAMINE|GLUTAMIC ACID|LEUCINE|VALINE|ISOLEUCINE|LYSINE|ALANINE|GLYCINE|ASPARTATE|METHIONINE|THREONINE|HISTIDINE|ASPARTIC ACID|ARGININE|ASPARAGINE|TRYPTOPHAN|PROLINE|PHENYLALANINE|CYSTEINE|SERINE|GLUTAMATE|TYROSINE))-->(?P<mut_res>(CYS|ILE|SER|GLN|MET|ASN|PRO|LYS|ASP|THR|PHE|ALA|GLY|HIS|LEU|ARG|TRP|VAL|GLU|TYR)|(GLUTAMINE|GLUTAMIC ACID|LEUCINE|VALINE|ISOLEUCINE|LYSINE|ALANINE|GLYCINE|ASPARTATE|METHIONINE|THREONINE|HISTIDINE|ASPARTIC ACID|ARGININE|ASPARAGINE|TRYPTOPHAN|PROLINE|PHENYLALANINE|CYSTEINE|SERINE|GLUTAMATE|TYROSINE))(?=([.,\s)\]\'":;\-?!/]|$))
# PPOS (bPOS) WRES----MRES
(^|[\s\(\[\'"/,\-])(?P<pos>[1-9][0-9]*) \(b([1-9][0-9]*)\) (?P<wt_res>(CYS|ILE|SER|GLN|MET|ASN|PRO|LYS|ASP|THR|PHE|ALA|GLY|HIS|LEU|ARG|TRP|VAL|GLU|TYR)|(GLUTAMINE|GLUTAMIC ACID|LEUCINE|VALINE|ISOLEUCINE|LYSINE|ALANINE|GLYCINE|ASPARTATE|METHIONINE|THREONINE|HISTIDINE|ASPARTIC ACID|ARGININE|ASPARAGINE|TRYPTOPHAN|PROLINE|PHENYLALANINE|CYSTEINE|SERINE|GLUTAMATE|TYROSINE))----(?P<mut_res>(CYS|ILE|SER|GLN|MET|ASN|PRO|LYS|ASP|THR|PHE|ALA|GLY|HIS|LEU|ARG|TRP|VAL|GLU|TYR)|(GLUTAMINE|GLUTAMIC ACID|LEUCINE|VALINE|ISOLEUCINE|LYSINE|ALANINE|GLYCINE|ASPARTATE|METHIONINE|THREONINE|HISTIDINE|ASPARTIC ACID|ARGININE|ASPARAGINE|TRYPTOPHAN|PROLINE|PHENYLALANINE|CYSTEINE|SERINE|GLUTAMATE|TYROSINE))(?=([.,\s)\]\'":;\-?!/]|$))
# WRESPPOS>MRES
(^|[\s\(\[\'"/,\-])(?P<wt_res>(CYS|ILE|SER|GLN|MET|ASN|PRO|LYS|ASP|THR|PHE|ALA|GLY|HIS|LEU|ARG|TRP|VAL|GLU|TYR)|(GLUTAMINE|GLUTAMIC ACID|LEUCINE|VALINE|ISOLEUCINE|LYSINE|ALANINE|GLYCINE|ASPARTATE|METHIONINE|THREONINE|HISTIDINE|ASPARTIC ACID|ARGININE|ASPARAGINE|TRYPTOPHAN|PROLINE|PHENYLALANINE|CYSTEINE|SERINE|GLUTAMATE|TYROSINE))(?P<pos>[1-9][0-9]*)>(?P<mut_res>(CYS|ILE|SER|GLN|MET|ASN|PRO|LYS|ASP|THR|PHE|ALA|GLY|HIS|LEU|ARG|TRP|VAL|GLU|TYR)|(GLUTAMINE|GLUTAMIC ACID|LEUCINE|VALINE|ISOLEUCINE|LYSINE|ALANINE|GLYCINE|ASPARTATE|METHIONINE|THREONINE|HISTIDINE|ASPARTIC ACID|ARGININE|ASPARAGINE|TRYPTOPHAN|PROLINE|PHENYLALANINE|CYSTEINE|SERINE|GLUTAMATE|TYROSINE))(?=([.,\s)\]\'":;\-?!/]|$))
# WRESPPOS(beta)-->MRES
(^|[\s\(\[\'"/,\-])(?P<wt_res>(CYS|ILE|SER|GLN|MET|ASN|PRO|LYS|ASP|THR|PHE|ALA|GLY|HIS|LEU|ARG|TRP|VAL|GLU|TYR)|(GLUTAMINE|GLUTAMIC ACID|LEUCINE|VALINE|ISOLEUCINE|LYSINE|ALANINE|GLYCINE|ASPARTATE|METHIONINE|THREONINE|HISTIDINE|ASPARTIC ACID|ARGININE|ASPARAGINE|TRYPTOPHAN|PROLINE|PHENYLALANINE|CYSTEINE|SERINE|GLUTAMATE|TYROSINE))(?P<pos>[1-9][0-9]*)\(beta\)-->(?P<mut_res>(CYS|ILE|SER|GLN|MET|ASN|PRO|LYS|ASP|THR|PHE|ALA|GLY|HIS|LEU|ARG|TRP|VAL|GLU|TYR)|(GLUTAMINE|GLUTAMIC ACID|LEUCINE|VALINE|ISOLEUCINE|LYSINE|ALANINE|GLYCINE|ASPARTATE|METHIONINE|THREONINE|HISTIDINE|ASPARTIC ACID|ARGININE|ASPARAGINE|TRYPTOPHAN|PROLINE|PHENYLALANINE|CYSTEINE|SERINE|GLUTAMATE|TYROSINE))(?=([.,\s)\]\'":;\-?!/]|$))
# WRESPPOS(MRES
(^|[\s\(\[\'"/,\-])(?P<wt_res>(CYS|ILE|SER|GLN|MET|ASN|PRO|LYS|ASP|THR|PHE|ALA|GLY|HIS|LEU|ARG|TRP|VAL|GLU|TYR)|(GLUTAMINE|GLUTAMIC ACID|LEUCINE|VALINE|ISOLEUCINE|LYSINE|ALANINE|GLYCINE|ASPARTATE|METHIONINE|THREONINE|HISTIDINE|ASPARTIC ACID|ARGININE|ASPARAGINE|TRYPTOPHAN|PROLINE|PHENYLALANINE|CYSTEINE|SERINE|GLUTAMATE|TYROSINE))(?P<pos>[1-9][0-9]*)\((?P<mut_res>(CYS|ILE|SER|GLN|MET|ASN|PRO|LYS|ASP|THR|PHE|ALA|GLY|HIS|LEU|ARG|TRP|VAL|GLU|TYR)|(GLUTAMINE|GLUTAMIC ACID|LEUCINE|VALINE|ISOLEUCINE|LYSINE|ALANINE|GLYCINE|ASPARTATE|METHIONINE|THREONINE|HISTIDINE|ASPARTIC ACID|ARGININE|ASPARAGINE|TRYPTOPHAN|PROLINE|PHENYLALANINE|CYSTEINE|SERINE|GLUTAMATE|TYROSINE))(?=([.,\s)\]\'":;\-?!/]|$))
# MRESPPOS was substituted for WRES
(^|[\s\(\[\'"/,\-])(?P<mut_res>(CYS|ILE|SER|GLN|MET|ASN|PRO|LYS|ASP|THR|PHE|ALA|GLY|HIS|LEU|ARG|TRP|VAL|GLU|TYR)|(GLUTAMINE|GLUTAMIC ACID|LEUCINE|VALINE|ISOLEUCINE|LYSINE|ALANINE|GLYCINE|ASPARTATE|METHIONINE|THREONINE|HISTIDINE|ASPARTIC ACID|ARGININE|ASPARAGINE|TRYPTOPHAN|PROLINE|PHENYLALANINE|CYSTEINE|SERINE|GLUTAMATE|TYROSINE))(?P<pos>[1-9][0-9]*) was substituted for (?P<wt_res>(CYS|ILE|SER|GLN|MET|ASN|PRO|LYS|ASP|THR|PHE|ALA|GLY|HIS|LEU|ARG|TRP|VAL|GLU|TYR)|(GLUTAMINE|GLUTAMIC ACID|LEUCINE|VALINE|ISOLEUCINE|LYSINE|ALANINE|GLYCINE|ASPARTATE|METHIONINE|THREONINE|HISTIDINE|ASPARTIC ACID|ARGININE|ASPARAGINE|TRYPTOPHAN|PROLINE|PHENYLALANINE|CYSTEINE|SERINE|GLUTAMATE|TYROSINE))(?=([.,\s)\]\'":;\-?!/]|$))
# WRESPPOS was substituted by MRES
(^|[\s\(\[\'"/,\-])(?P<wt_res>(CYS|ILE|SER|GLN|MET|ASN|PRO|LYS|ASP|THR|PHE|ALA|GLY|HIS|LEU|ARG|TRP|VAL|GLU|TYR)|(GLUTAMINE|GLUTAMIC ACID|LEUCINE|VALINE|ISOLEUCINE|LYSINE|ALANINE|GLYCINE|ASPARTATE|METHIONINE|THREONINE|HISTIDINE|ASPARTIC ACID|ARGININE|ASPARAGINE|TRYPTOPHAN|PROLINE|PHENYLALANINE|CYSTEINE|SERINE|GLUTAMATE|TYROSINE))(?P<pos>[1-9][0-9]*) was substituted by (?P<mut_res>(CYS|ILE|SER|GLN|MET|ASN|PRO|LYS|ASP|THR|PHE|ALA|GLY|HIS|LEU|ARG|TRP|VAL|GLU|TYR)|(GLUTAMINE|GLUTAMIC ACID|LEUCINE|VALINE|ISOLEUCINE|LYSINE|ALANINE|GLYCINE|ASPARTATE|METHIONINE|THREONINE|HISTIDINE|ASPARTIC ACID|ARGININE|ASPARAGINE|TRYPTOPHAN|PROLINE|PHENYLALANINE|CYSTEINE|SERINE|GLUTAMATE|TYROSINE))(?=([.,\s)\]\'":;\-?!/]|$))
# WRESPPOS was substituted by RES or MRES
(^|[\s\(\[\'"/,\-])(?P<wt_res>(CYS|ILE|SER|GLN|MET|ASN|PRO|LYS|ASP|THR|PHE|ALA|GLY|HIS|LEU|ARG|TRP|VAL|GLU|TYR)|(GLUTAMINE|GLUTAMIC ACID|LEUCINE|VALINE|ISOLEUCINE|LYSINE|ALANINE|GLYCINE|ASPARTATE|METHIONINE|THREONINE|HISTIDINE|ASPARTIC ACID|ARGININE|ASPARAGINE|TRYPTOPHAN|PROLINE|PHENYLALANINE|CYSTEINE|SERINE|GLUTAMATE|TYROSINE))(?P<pos>[1-9][0-9]*) was substituted by (CYS|ILE|SER|GLN|MET|ASN|PRO|LYS|ASP|THR|PHE|ALA|GLY|HIS|LEU|ARG|TRP|VAL|GLU|TYR|GLUTAMINE|GLUTAMIC ACID|LEUCINE|VALINE|ISOLEUCINE|LYSINE|ALANINE|GLYCINE|ASPARTATE|METHIONINE|THREONINE|HISTIDINE|ASPARTIC ACID|ARGININE|ASPARAGINE|TRYPTOPHAN|PROLINE|PHENYLALANINE|CYSTEINE|SERINE|GLUTAMATE|TYROSINE) or (?P<mut_res>(CYS|ILE|SER|GLN|MET|ASN|PRO|LYS|ASP|THR|PHE|ALA|GLY|HIS|LEU|ARG|TRP|VAL|GLU|TYR)|(GLUTAMINE|GLUTAMIC ACID|LEUCINE|VALINE|ISOLEUCINE|LYSINE|ALANINE|GLYCINE|ASPARTATE|METHIONINE|THREONINE|HISTIDINE|ASPARTIC ACID|ARGININE|ASPARAGINE|TRYPTOPHAN|PROLINE|PHENYLALANINE|CYSTEINE|SERINE|GLUTAMATE|TYROSINE))(?=([.,\s)\]\'":;\-?!/]|$))
# WRESPPOS was replaced by a MRES
(^|[\s\(\[\'"/,\-])(?P<wt_res>(CYS|ILE|SER|GLN|MET|ASN|PRO|LYS|ASP|THR|PHE|ALA|GLY|HIS|LEU|ARG|TRP|VAL|GLU|TYR)|(GLUTAMINE|GLUTAMIC ACID|LEUCINE|VALINE|ISOLEUCINE|LYSINE|ALANINE|GLYCINE|ASPARTATE|METHIONINE|THREONINE|HISTIDINE|ASPARTIC ACID|ARGININE|ASPARAGINE|TRYPTOPHAN|PROLINE|PHENYLALANINE|CYSTEINE|SERINE|GLUTAMATE|TYROSINE))(?P<pos>[1-9][0-9]*) was replaced by (a|an){0,1} (?P<mut_res>(CYS|ILE|SER|GLN|MET|ASN|PRO|LYS|ASP|THR|PHE|ALA|GLY|HIS|LEU|ARG|TRP|VAL|GLU|TYR)|(GLUTAMINE|GLUTAMIC ACID|LEUCINE|VALINE|ISOLEUCINE|LYSINE|ALANINE|GLYCINE|ASPARTATE|METHIONINE|THREONINE|HISTIDINE|ASPARTIC ACID|ARGININE|ASPARAGINE|TRYPTOPHAN|PROLINE|PHENYLALANINE|CYSTEINE|SERINE|GLUTAMATE|TYROSINE))(?=([.,\s)\]\'":;\-?!/]|$))
# WRESPPOS was converted to MRES
(^|[\s\(\[\'"/,\-])(?P<wt_res>(CYS|ILE|SER|GLN|MET|ASN|PRO|LYS|ASP|THR|PHE|ALA|GLY|HIS|LEU|ARG|TRP|VAL|GLU|TYR)|(GLUTAMINE|GLUTAMIC ACID|LEUCINE|VALINE|ISOLEUCINE|LYSINE|ALANINE|GLYCINE|ASPARTATE|METHIONINE|THREONINE|HISTIDINE|ASPARTIC ACID|ARGININE|ASPARAGINE|TRYPTOPHAN|PROLINE|PHENYLALANINE|CYSTEINE|SERINE|GLUTAMATE|TYROSINE))(?P<pos>[1-9][0-9]*) was converted to (?P<mut_res>(CYS|ILE|SER|GLN|MET|ASN|PRO|LYS|ASP|THR|PHE|ALA|GLY|HIS|LEU|ARG|TRP|VAL|GLU|TYR)|(GLUTAMINE|GLUTAMIC ACID|LEUCINE|VALINE|ISOLEUCINE|LYSINE|ALANINE|GLYCINE|ASPARTATE|METHIONINE|THREONINE|HISTIDINE|ASPARTIC ACID|ARGININE|ASPARAGINE|TRYPTOPHAN|PROLINE|PHENYLALANINE|CYSTEINE|SERINE|GLUTAMATE|TYROSINE))(?=([.,\s)\]\'":;\-?!/]|$))
# WRESPPOS to either MRES or RES
(^|[\s\(\[\'"/,\-])(?P<wt_res>(CYS|ILE|SER|GLN|MET|ASN|PRO|LYS|ASP|THR|PHE|ALA|GLY|HIS|LEU|ARG|TRP|VAL|GLU|TYR)|(GLUTAMINE|GLUTAMIC ACID|LEUCINE|VALINE|ISOLEUCINE|LYSINE|ALANINE|GLYCINE|ASPARTATE|METHIONINE|THREONINE|HISTIDINE|ASPARTIC ACID|ARGININE|ASPARAGINE|TRYPTOPHAN|PROLINE|PHENYLALANINE|CYSTEINE|SERINE|GLUTAMATE|TYROSINE))(?P<pos>[1-9][0-9]*) to either (?P<mut_res>(CYS|ILE|SER|GLN|MET|ASN|PRO|LYS|ASP|THR|PHE|ALA|GLY|HIS|LEU|ARG|TRP|VAL|GLU|TYR)|(GLUTAMINE|GLUTAMIC ACID|LEUCINE|VALINE|ISOLEUCINE|LYSINE|ALANINE|GLYCINE|ASPARTATE|METHIONINE|THREONINE|HISTIDINE|ASPARTIC ACID|ARGININE|ASPARAGINE|TRYPTOPHAN|PROLINE|PHENYLALANINE|CYSTEINE|SERINE|GLUTAMATE|TYROSINE)) or (CYS|ILE|SER|GLN|MET|ASN|PRO|LYS|ASP|THR|PHE|ALA|GLY|HIS|LEU|ARG|TRP|VAL|GLU|TYR|GLUTAMINE|GLUTAMIC ACID|LEUCINE|VALINE|ISOLEUCINE|LYSINE|ALANINE|GLYCINE|ASPARTATE|METHIONINE|THREONINE|HISTIDINE|ASPARTIC ACID|ARGININE|ASPARAGINE|TRYPTOPHAN|PROLINE|PHENYLALANINE|CYSTEINE|SERINE|GLUTAMATE|TYROSINE)(?=([.,\s)\]\'":;\-?!/]|$))
# WRESPPOS to either RES or MRES
(^|[\s\(\[\'"/,\-])(?P<wt_res>(CYS|ILE|SER|GLN|MET|ASN|PRO|LYS|ASP|THR|PHE|ALA|GLY|HIS|LEU|ARG|TRP|VAL|GLU|TYR)|(GLUTAMINE|GLUTAMIC ACID|LEUCINE|VALINE|ISOLEUCINE|LYSINE|ALANINE|GLYCINE|ASPARTATE|METHIONINE|THREONINE|HISTIDINE|ASPARTIC ACID|ARGININE|ASPARAGINE|TRYPTOPHAN|PROLINE|PHENYLALANINE|CYSTEINE|SERINE|GLUTAMATE|TYROSINE))(?P<pos>[1-9][0-9]*) to either (CYS|ILE|SER|GLN|MET|ASN|PRO|LYS|ASP|THR|PHE|ALA|GLY|HIS|LEU|ARG|TRP|VAL|GLU|TYR|GLUTAMINE|GLUTAMIC ACID|LEUCINE|VALINE|ISOLEUCINE|LYSINE|ALANINE|GLYCINE|ASPARTATE|METHIONINE|THREONINE|HISTIDINE|ASPARTIC ACID|ARGININE|ASPARAGINE|TRYPTOPHAN|PROLINE|PHENYLALANINE|CYSTEINE|SERINE|GLUTAMATE|TYROSINE) or (?P<mut_res>(CYS|ILE|SER|GLN|MET|ASN|PRO|LYS|ASP|THR|PHE|ALA|GLY|HIS|LEU|ARG|TRP|VAL|GLU|TYR)|(GLUTAMINE|GLUTAMIC ACID|LEUCINE|VALINE|ISOLEUCINE|LYSINE|ALANINE|GLYCINE|ASPARTATE|METHIONINE|THREONINE|HISTIDINE|ASPARTIC ACID|ARGININE|ASPARAGINE|TRYPTOPHAN|PROLINE|PHENYLALANINE|CYSTEINE|SERINE|GLUTAMATE|TYROSINE))(?=([.,\s)\]\'":;\-?!/]|$))
# WRESPPOS to an MRES
(^|[\s\(\[\'"/,\-])(?P<wt_res>(CYS|ILE|SER|GLN|MET|ASN|PRO|LYS|ASP|THR|PHE|ALA|GLY|HIS|LEU|ARG|TRP|VAL|GLU|TYR)|(GLUTAMINE|GLUTAMIC ACID|LEUCINE|VALINE|ISOLEUCINE|LYSINE|ALANINE|GLYCINE|ASPARTATE|METHIONINE|THREONINE|HISTIDINE|ASPARTIC ACID|ARGININE|ASPARAGINE|TRYPTOPHAN|PROLINE|PHENYLALANINE|CYSTEINE|SERINE|GLUTAMATE|TYROSINE))(?P<pos>[1-9][0-9]*) to (a|an){0,1} (?P<mut_res>(CYS|ILE|SER|GLN|MET|ASN|PRO|LYS|ASP|THR|PHE|ALA|GLY|HIS|LEU|ARG|TRP|VAL|GLU|TYR)|(GLUTAMINE|GLUTAMIC ACID|LEUCINE|VALINE|ISOLEUCINE|LYSINE|ALANINE|GLYCINE|ASPARTATE|METHIONINE|THREONINE|HISTIDINE|ASPARTIC ACID|ARGININE|ASPARAGINE|TRYPTOPHAN|PROLINE|PHENYLALANINE|CYSTEINE|SERINE|GLUTAMATE|TYROSINE))(?=([.,\s)\]\'":;\-?!/]|$))
# WRESPPOS to RES, RES, and MRES
(^|[\s\(\[\'"/,\-])(?P<wt_res>(CYS|ILE|SER|GLN|MET|ASN|PRO|LYS|ASP|THR|PHE|ALA|GLY|HIS|LEU|ARG|TRP|VAL|GLU|TYR)|(GLUTAMINE|GLUTAMIC ACID|LEUCINE|VALINE|ISOLEUCINE|LYSINE|ALANINE|GLYCINE|ASPARTATE|METHIONINE|THREONINE|HISTIDINE|ASPARTIC ACID|ARGININE|ASPARAGINE|TRYPTOPHAN|PROLINE|PHENYLALANINE|CYSTEINE|SERINE|GLUTAMATE|TYROSINE))(?P<pos>[1-9][0-9]*) to (CYS|ILE|SER|GLN|MET|ASN|PRO|LYS|ASP|THR|PHE|ALA|GLY|HIS|LEU|ARG|TRP|VAL|GLU|TYR|GLUTAMINE|GLUTAMIC ACID|LEUCINE|VALINE|ISOLEUCINE|LYSINE|ALANINE|GLYCINE|ASPARTATE|METHIONINE|THREONINE|HISTIDINE|ASPARTIC ACID|ARGININE|ASPARAGINE|TRYPTOPHAN|PROLINE|PHENYLALANINE|CYSTEINE|SERINE|GLUTAMATE|TYROSINE), (CYS|ILE|SER|GLN|MET|ASN|PRO|LYS|ASP|THR|PHE|ALA|GLY|HIS|LEU|ARG|TRP|VAL|GLU|TYR|GLUTAMINE|GLUTAMIC ACID|LEUCINE|VALINE|ISOLEUCINE|LYSINE|ALANINE|GLYCINE|ASPARTATE|METHIONINE|THREONINE|HISTIDINE|ASPARTIC ACID|ARGININE|ASPARAGINE|TRYPTOPHAN|PROLINE|PHENYLALANINE|CYSTEINE|SERINE|GLUTAMATE|TYROSINE), and (?P<mut_res>(CYS|ILE|SER|GLN|MET|ASN|PRO|LYS|ASP|THR|PHE|ALA|GLY|HIS|LEU|ARG|TRP|VAL|GLU|TYR)|(GLUTAMINE|GLUTAMIC ACID|LEUCINE|VALINE|ISOLEUCINE|LYSINE|ALANINE|GLYCINE|ASPARTATE|METHIONINE|THREONINE|HISTIDINE|ASPARTIC ACID|ARGININE|ASPARAGINE|TRYPTOPHAN|PROLINE|PHENYLALANINE|CYSTEINE|SERINE|GLUTAMATE|TYROSINE))(?=([.,\s)\]\'":;\-?!/]|$))
# WRESPPOS to RES, RES or MRES
(^|[\s\(\[\'"/,\-])(?P<wt_res>(CYS|ILE|SER|GLN|MET|ASN|PRO|LYS|ASP|THR|PHE|ALA|GLY|HIS|LEU|ARG|TRP|VAL|GLU|TYR)|(GLUTAMINE|GLUTAMIC ACID|LEUCINE|VALINE|ISOLEUCINE|LYSINE|ALANINE|GLYCINE|ASPARTATE|METHIONINE|THREONINE|HISTIDINE|ASPARTIC ACID|ARGININE|ASPARAGINE|TRYPTOPHAN|PROLINE|PHENYLALANINE|CYSTEINE|SERINE|GLUTAMATE|TYROSINE))(?P<pos>[1-9][0-9]*) to (CYS|ILE|SER|GLN|MET|ASN|PRO|LYS|ASP|THR|PHE|ALA|GLY|HIS|LEU|ARG|TRP|VAL|GLU|TYR|GLUTAMINE|GLUTAMIC ACID|LEUCINE|VALINE|ISOLEUCINE|LYSINE|ALANINE|GLYCINE|ASPARTATE|METHIONINE|THREONINE|HISTIDINE|ASPARTIC ACID|ARGININE|ASPARAGINE|TRYPTOPHAN|PROLINE|PHENYLALANINE|CYSTEINE|SERINE|GLUTAMATE|TYROSINE), (CYS|ILE|SER|GLN|MET|ASN|PRO|LYS|ASP|THR|PHE|ALA|GLY|HIS|LEU|ARG|TRP|VAL|GLU|TYR|GLUTAMINE|GLUTAMIC ACID|LEUCINE|VALINE|ISOLEUCINE|LYSINE|ALANINE|GLYCINE|ASPARTATE|METHIONINE|THREONINE|HISTIDINE|ASPARTIC ACID|ARGININE|ASPARAGINE|TRYPTOPHAN|PROLINE|PHENYLALANINE|CYSTEINE|SERINE|GLUTAMATE|TYROSINE) or (?P<mut_res>(CYS|ILE|SER|GLN|MET|ASN|PRO|LYS|ASP|THR|PHE|ALA|GLY|HIS|LEU|ARG|TRP|VAL|GLU|TYR)|(GLUTAMINE|GLUTAMIC ACID|LEUCINE|VALINE|ISOLEUCINE|LYSINE|ALANINE|GLYCINE|ASPARTATE|METHIONINE|THREONINE|HISTIDINE|ASPARTIC ACID|ARGININE|ASPARAGINE|TRYPTOPHAN|PROLINE|PHENYLALANINE|CYSTEINE|SERINE|GLUTAMATE|TYROSINE))(?=([.,\s)\]\'":;\-?!/]|$))
# WRESPPOS to RES and MRES
(^|[\s\(\[\'"/,\-])(?P<wt_res>(CYS|ILE|SER|GLN|MET|ASN|PRO|LYS|ASP|THR|PHE|ALA|GLY|HIS|LEU|ARG|TRP|VAL|GLU|TYR)|(GLUTAMINE|GLUTAMIC ACID|LEUCINE|VALINE|ISOLEUCINE|LYSINE|ALANINE|GLYCINE|ASPARTATE|METHIONINE|THREONINE|HISTIDINE|ASPARTIC ACID|ARGININE|ASPARAGINE|TRYPTOPHAN|PROLINE|PHENYLALANINE|CYSTEINE|SERINE|GLUTAMATE|TYROSINE))(?P<pos>[1-9][0-9]*) to (CYS|ILE|SER|GLN|MET|ASN|PRO|LYS|ASP|THR|PHE|ALA|GLY|HIS|LEU|ARG|TRP|VAL|GLU|TYR|GLUTAMINE|GLUTAMIC ACID|LEUCINE|VALINE|ISOLEUCINE|LYSINE|ALANINE|GLYCINE|ASPARTATE|METHIONINE|THREONINE|HISTIDINE|ASPARTIC ACID|ARGININE|ASPARAGINE|TRYPTOPHAN|PROLINE|PHENYLALANINE|CYSTEINE|SERINE|GLUTAMATE|TYROSINE) and (?P<mut_res>(CYS|ILE|SER|GLN|MET|ASN|PRO|LYS|ASP|THR|PHE|ALA|GLY|HIS|LEU|ARG|TRP|VAL|GLU|TYR)|(GLUTAMINE|GLUTAMIC ACID|LEUCINE|VALINE|ISOLEUCINE|LYSINE|ALANINE|GLYCINE|ASPARTATE|METHIONINE|THREONINE|HISTIDINE|ASPARTIC ACID|ARGININE|ASPARAGINE|TRYPTOPHAN|PROLINE|PHENYLALANINE|CYSTEINE|SERINE|GLUTAMATE|TYROSINE))(?=([.,\s)\]\'":;\-?!/]|$))
# WRESPPOS residue with MRES
(^|[\s\(\[\'"/,\-])(?P<wt_res>(CYS|ILE|SER|GLN|MET|ASN|PRO|LYS|ASP|THR|PHE|ALA|GLY|HIS|LEU|ARG|TRP|VAL|GLU|TYR)|(GLUTAMINE|GLUTAMIC ACID|LEUCINE|VALINE|ISOLEUCINE|LYSINE|ALANINE|GLYCINE|ASPARTATE|METHIONINE|THREONINE|HISTIDINE|ASPARTIC ACID|ARGININE|ASPARAGINE|TRYPTOPHAN|PROLINE|PHENYLALANINE|CYSTEINE|SERINE|GLUTAMATE|TYROSINE))(?P<pos>[1-9][0-9]*) residue with (?P<mut_res>(CYS|ILE|SER|GLN|MET|ASN|PRO|LYS|ASP|THR|PHE|ALA|GLY|HIS|LEU|ARG|TRP|VAL|GLU|TYR)|(GLUTAMINE|GLUTAMIC ACID|LEUCINE|VALINE|ISOLEUCINE|LYSINE|ALANINE|GLYCINE|ASPARTATE|METHIONINE|THREONINE|HISTIDINE|ASPARTIC ACID|ARGININE|ASPARAGINE|TRYPTOPHAN|PROLINE|PHENYLALANINE|CYSTEINE|SERINE|GLUTAMATE|TYROSINE))(?=([.,\s)\]\'":;\-?!/]|$))
# WRESPPOS residue by MRES
(^|[\s\(\[\'"/,\-])(?P<wt_res>(CYS|ILE|SER|GLN|MET|ASN|PRO|LYS|ASP|THR|PHE|ALA|GLY|HIS|LEU|ARG|TRP|VAL|GLU|TYR)|(GLUTAMINE|GLUTAMIC ACID|LEUCINE|VALINE|ISOLEUCINE|LYSINE|ALANINE|GLYCINE|ASPARTATE|METHIONINE|THREONINE|HISTIDINE|ASPARTIC ACID|ARGININE|ASPARAGINE|TRYPTOPHAN|PROLINE|PHENYLALANINE|CYSTEINE|SERINE|GLUTAMATE|TYROSINE))(?P<pos>[1-9][0-9]*) residue by (?P<mut_res>(CYS|ILE|SER|GLN|MET|ASN|PRO|LYS|ASP|THR|PHE|ALA|GLY|HIS|LEU|ARG|TRP|VAL|GLU|TYR)|(GLUTAMINE|GLUTAMIC ACID|LEUCINE|VALINE|ISOLEUCINE|LYSINE|ALANINE|GLYCINE|ASPARTATE|METHIONINE|THREONINE|HISTIDINE|ASPARTIC ACID|ARGININE|ASPARAGINE|TRYPTOPHAN|PROLINE|PHENYLALANINE|CYSTEINE|SERINE|GLUTAMATE|TYROSINE))(?=([.,\s)\]\'":;\-?!/]|$))
# WRESPPOS mutated to MRES
(^|[\s\(\[\'"/,\-])(?P<wt_res>(CYS|ILE|SER|GLN|MET|ASN|PRO|LYS|ASP|THR|PHE|ALA|GLY|HIS|LEU|ARG|TRP|VAL|GLU|TYR)|(GLUTAMINE|GLUTAMIC ACID|LEUCINE|VALINE|ISOLEUCINE|LYSINE|ALANINE|GLYCINE|ASPARTATE|METHIONINE|THREONINE|HISTIDINE|ASPARTIC ACID|ARGININE|ASPARAGINE|TRYPTOPHAN|PROLINE|PHENYLALANINE|CYSTEINE|SERINE|GLUTAMATE|TYROSINE))(?P<pos>[1-9][0-9]*) mutated to (?P<mut_res>(CYS|ILE|SER|GLN|MET|ASN|PRO|LYS|ASP|THR|PHE|ALA|GLY|HIS|LEU|ARG|TRP|VAL|GLU|TYR)|(GLUTAMINE|GLUTAMIC ACID|LEUCINE|VALINE|ISOLEUCINE|LYSINE|ALANINE|GLYCINE|ASPARTATE|METHIONINE|THREONINE|HISTIDINE|ASPARTIC ACID|ARGININE|ASPARAGINE|TRYPTOPHAN|PROLINE|PHENYLALANINE|CYSTEINE|SERINE|GLUTAMATE|TYROSINE))(?=([.,\s)\]\'":;\-?!/]|$))
# WRESPPOS is replaced with MRES
(^|[\s\(\[\'"/,\-])(?P<wt_res>(CYS|ILE|SER|GLN|MET|ASN|PRO|LYS|ASP|THR|PHE|ALA|GLY|HIS|LEU|ARG|TRP|VAL|GLU|TYR)|(GLUTAMINE|GLUTAMIC ACID|LEUCINE|VALINE|ISOLEUCINE|LYSINE|ALANINE|GLYCINE|ASPARTATE|METHIONINE|THREONINE|HISTIDINE|ASPARTIC ACID|ARGININE|ASPARAGINE|TRYPTOPHAN|PROLINE|PHENYLALANINE|CYSTEINE|SERINE|GLUTAMATE|TYROSINE))(?P<pos>[1-9][0-9]*) is replaced with (?P<mut_res>(CYS|ILE|SER|GLN|MET|ASN|PRO|LYS|ASP|THR|PHE|ALA|GLY|HIS|LEU|ARG|TRP|VAL|GLU|TYR)|(GLUTAMINE|GLUTAMIC ACID|LEUCINE|VALINE|ISOLEUCINE|LYSINE|ALANINE|GLYCINE|ASPARTATE|METHIONINE|THREONINE|HISTIDINE|ASPARTIC ACID|ARGININE|ASPARAGINE|TRYPTOPHAN|PROLINE|PHENYLALANINE|CYSTEINE|SERINE|GLUTAMATE|TYROSINE))(?=([.,\s)\]\'":;\-?!/]|$))
# WRESPPOS is changed to MRES
(^|[\s\(\[\'"/,\-])(?P<wt_res>(CYS|ILE|SER|GLN|MET|ASN|PRO|LYS|ASP|THR|PHE|ALA|GLY|HIS|LEU|ARG|TRP|VAL|GLU|TYR)|(GLUTAMINE|GLUTAMIC ACID|LEUCINE|VALINE|ISOLEUCINE|LYSINE|ALANINE|GLYCINE|ASPARTATE|METHIONINE|THREONINE|HISTIDINE|ASPARTIC ACID|ARGININE|ASPARAGINE|TRYPTOPHAN|PROLINE|PHENYLALANINE|CYSTEINE|SERINE|GLUTAMATE|TYROSINE))(?P<pos>[1-9][0-9]*) is changed to (?P<mut_res>(CYS|ILE|SER|GLN|MET|ASN|PRO|LYS|ASP|THR|PHE|ALA|GLY|HIS|LEU|ARG|TRP|VAL|GLU|TYR)|(GLUTAMINE|GLUTAMIC ACID|LEUCINE|VALINE|ISOLEUCINE|LYSINE|ALANINE|GLYCINE|ASPARTATE|METHIONINE|THREONINE|HISTIDINE|ASPARTIC ACID|ARGININE|ASPARAGINE|TRYPTOPHAN|PROLINE|PHENYLALANINE|CYSTEINE|SERINE|GLUTAMATE|TYROSINE))(?=([.,\s)\]\'":;\-?!/]|$))
# WRESPPOS into a MRES
(^|[\s\(\[\'"/,\-])(?P<wt_res>(CYS|ILE|SER|GLN|MET|ASN|PRO|LYS|ASP|THR|PHE|ALA|GLY|HIS|LEU|ARG|TRP|VAL|GLU|TYR)|(GLUTAMINE|GLUTAMIC ACID|LEUCINE|VALINE|ISOLEUCINE|LYSINE|ALANINE|GLYCINE|ASPARTATE|METHIONINE|THREONINE|HISTIDINE|ASPARTIC ACID|ARGININE|ASPARAGINE|TRYPTOPHAN|PROLINE|PHENYLALANINE|CYSTEINE|SERINE|GLUTAMATE|TYROSINE))(?P<pos>[1-9][0-9]*) into (a|an){0,1} (?P<mut_res>(CYS|ILE|SER|GLN|MET|ASN|PRO|LYS|ASP|THR|PHE|ALA|GLY|HIS|LEU|ARG|TRP|VAL|GLU|TYR)|(GLUTAMINE|GLUTAMIC ACID|LEUCINE|VALINE|ISOLEUCINE|LYSINE|ALANINE|GLYCINE|ASPARTATE|METHIONINE|THREONINE|HISTIDINE|ASPARTIC ACID|ARGININE|ASPARAGINE|TRYPTOPHAN|PROLINE|PHENYLALANINE|CYSTEINE|SERINE|GLUTAMATE|TYROSINE))(?=([.,\s)\]\'":;\-?!/]|$))
# WRESPPOS changed to MRES
(^|[\s\(\[\'"/,\-])(?P<wt_res>(CYS|ILE|SER|GLN|MET|ASN|PRO|LYS|ASP|THR|PHE|ALA|GLY|HIS|LEU|ARG|TRP|VAL|GLU|TYR)|(GLUTAMINE|GLUTAMIC ACID|LEUCINE|VALINE|ISOLEUCINE|LYSINE|ALANINE|GLYCINE|ASPARTATE|METHIONINE|THREONINE|HISTIDINE|ASPARTIC ACID|ARGININE|ASPARAGINE|TRYPTOPHAN|PROLINE|PHENYLALANINE|CYSTEINE|SERINE|GLUTAMATE|TYROSINE))(?P<pos>[1-9][0-9]*) changed to (?P<mut_res>(CYS|ILE|SER|GLN|MET|ASN|PRO|LYS|ASP|THR|PHE|ALA|GLY|HIS|LEU|ARG|TRP|VAL|GLU|TYR)|(GLUTAMINE|GLUTAMIC ACID|LEUCINE|VALINE|ISOLEUCINE|LYSINE|ALANINE|GLYCINE|ASPARTATE|METHIONINE|THREONINE|HISTIDINE|ASPARTIC ACID|ARGININE|ASPARAGINE|TRYPTOPHAN|PROLINE|PHENYLALANINE|CYSTEINE|SERINE|GLUTAMATE|TYROSINE))(?=([.,\s)\]\'":;\-?!/]|$))
# WRESPPOS by either MRES
(^|[\s\(\[\'"/,\-])(?P<wt_res>(CYS|ILE|SER|GLN|MET|ASN|PRO|LYS|ASP|THR|PHE|ALA|GLY|HIS|LEU|ARG|TRP|VAL|GLU|TYR)|(GLUTAMINE|GLUTAMIC ACID|LEUCINE|VALINE|ISOLEUCINE|LYSINE|ALANINE|GLYCINE|ASPARTATE|METHIONINE|THREONINE|HISTIDINE|ASPARTIC ACID|ARGININE|ASPARAGINE|TRYPTOPHAN|PROLINE|PHENYLALANINE|CYSTEINE|SERINE|GLUTAMATE|TYROSINE))(?P<pos>[1-9][0-9]*) by either (?P<mut_res>(CYS|ILE|SER|GLN|MET|ASN|PRO|LYS|ASP|THR|PHE|ALA|GLY|HIS|LEU|ARG|TRP|VAL|GLU|TYR)|(GLUTAMINE|GLUTAMIC ACID|LEUCINE|VALINE|ISOLEUCINE|LYSINE|ALANINE|GLYCINE|ASPARTATE|METHIONINE|THREONINE|HISTIDINE|ASPARTIC ACID|ARGININE|ASPARAGINE|TRYPTOPHAN|PROLINE|PHENYLALANINE|CYSTEINE|SERINE|GLUTAMATE|TYROSINE))(?=([.,\s)\]\'":;\-?!/]|$))
# WRESPPOS by either RES or MRES
(^|[\s\(\[\'"/,\-])(?P<wt_res>(CYS|ILE|SER|GLN|MET|ASN|PRO|LYS|ASP|THR|PHE|ALA|GLY|HIS|LEU|ARG|TRP|VAL|GLU|TYR)|(GLUTAMINE|GLUTAMIC ACID|LEUCINE|VALINE|ISOLEUCINE|LYSINE|ALANINE|GLYCINE|ASPARTATE|METHIONINE|THREONINE|HISTIDINE|ASPARTIC ACID|ARGININE|ASPARAGINE|TRYPTOPHAN|PROLINE|PHENYLALANINE|CYSTEINE|SERINE|GLUTAMATE|TYROSINE))(?P<pos>[1-9][0-9]*) by either (CYS|ILE|SER|GLN|MET|ASN|PRO|LYS|ASP|THR|PHE|ALA|GLY|HIS|LEU|ARG|TRP|VAL|GLU|TYR|GLUTAMINE|GLUTAMIC ACID|LEUCINE|VALINE|ISOLEUCINE|LYSINE|ALANINE|GLYCINE|ASPARTATE|METHIONINE|THREONINE|HISTIDINE|ASPARTIC ACID|ARGININE|ASPARAGINE|TRYPTOPHAN|PROLINE|PHENYLALANINE|CYSTEINE|SERINE|GLUTAMATE|TYROSINE) or (?P<mut_res>(CYS|ILE|SER|GLN|MET|ASN|PRO|LYS|ASP|THR|PHE|ALA|GLY|HIS|LEU|ARG|TRP|VAL|GLU|TYR)|(GLUTAMINE|GLUTAMIC ACID|LEUCINE|VALINE|ISOLEUCINE|LYSINE|ALANINE|GLYCINE|ASPARTATE|METHIONINE|THREONINE|HISTIDINE|ASPARTIC ACID|ARGININE|ASPARAGINE|TRYPTOPHAN|PROLINE|PHENYLALANINE|CYSTEINE|SERINE|GLUTAMATE|TYROSINE))(?=([.,\s)\]\'":;\-?!/]|$))
# WRESPPOS -->MRES
(^|[\s\(\[\'"/,\-])(?P<wt_res>(CYS|ILE|SER|GLN|MET|ASN|PRO|LYS|ASP|THR|PHE|ALA|GLY|HIS|LEU|ARG|TRP|VAL|GLU|TYR)|(GLUTAMINE|GLUTAMIC ACID|LEUCINE|VALINE|ISOLEUCINE|LYSINE|ALANINE|GLYCINE|ASPARTATE|METHIONINE|THREONINE|HISTIDINE|ASPARTIC ACID|ARGININE|ASPARAGINE|TRYPTOPHAN|PROLINE|PHENYLALANINE|CYSTEINE|SERINE|GLUTAMATE|TYROSINE))(?P<pos>[1-9][0-9]*) -->(?P<mut_res>(CYS|ILE|SER|GLN|MET|ASN|PRO|LYS|ASP|THR|PHE|ALA|GLY|HIS|LEU|ARG|TRP|VAL|GLU|TYR)|(GLUTAMINE|GLUTAMIC ACID|LEUCINE|VALINE|ISOLEUCINE|LYSINE|ALANINE|GLYCINE|ASPARTATE|METHIONINE|THREONINE|HISTIDINE|ASPARTIC ACID|ARGININE|ASPARAGINE|TRYPTOPHAN|PROLINE|PHENYLALANINE|CYSTEINE|SERINE|GLUTAMATE|TYROSINE))(?=([.,\s)\]\'":;\-?!/]|$))
# WRESPPOS --> RES or MRES
(^|[\s\(\[\'"/,\-])(?P<wt_res>(CYS|ILE|SER|GLN|MET|ASN|PRO|LYS|ASP|THR|PHE|ALA|GLY|HIS|LEU|ARG|TRP|VAL|GLU|TYR)|(GLUTAMINE|GLUTAMIC ACID|LEUCINE|VALINE|ISOLEUCINE|LYSINE|ALANINE|GLYCINE|ASPARTATE|METHIONINE|THREONINE|HISTIDINE|ASPARTIC ACID|ARGININE|ASPARAGINE|TRYPTOPHAN|PROLINE|PHENYLALANINE|CYSTEINE|SERINE|GLUTAMATE|TYROSINE))(?P<pos>[1-9][0-9]*) --> (CYS|ILE|SER|GLN|MET|ASN|PRO|LYS|ASP|THR|PHE|ALA|GLY|HIS|LEU|ARG|TRP|VAL|GLU|TYR|GLUTAMINE|GLUTAMIC ACID|LEUCINE|VALINE|ISOLEUCINE|LYSINE|ALANINE|GLYCINE|ASPARTATE|METHIONINE|THREONINE|HISTIDINE|ASPARTIC ACID|ARGININE|ASPARAGINE|TRYPTOPHAN|PROLINE|PHENYLALANINE|CYSTEINE|SERINE|GLUTAMATE|TYROSINE) or (?P<mut_res>(CYS|ILE|SER|GLN|MET|ASN|PRO|LYS|ASP|THR|PHE|ALA|GLY|HIS|LEU|ARG|TRP|VAL|GLU|TYR)|(GLUTAMINE|GLUTAMIC ACID|LEUCINE|VALINE|ISOLEUCINE|LYSINE|ALANINE|GLYCINE|ASPARTATE|METHIONINE|THREONINE|HISTIDINE|ASPARTIC ACID|ARGININE|ASPARAGINE|TRYPTOPHAN|PROLINE|PHENYLALANINE|CYSTEINE|SERINE|GLUTAMATE|TYROSINE))(?=([.,\s)\]\'":;\-?!/]|$))
# WRESPPOS (ePOS)beta----MRES
(^|[\s\(\[\'"/,\-])(?P<wt_res>(CYS|ILE|SER|GLN|MET|ASN|PRO|LYS|ASP|THR|PHE|ALA|GLY|HIS|LEU|ARG|TRP|VAL|GLU|TYR)|(GLUTAMINE|GLUTAMIC ACID|LEUCINE|VALINE|ISOLEUCINE|LYSINE|ALANINE|GLYCINE|ASPARTATE|METHIONINE|THREONINE|HISTIDINE|ASPARTIC ACID|ARGININE|ASPARAGINE|TRYPTOPHAN|PROLINE|PHENYLALANINE|CYSTEINE|SERINE|GLUTAMATE|TYROSINE))(?P<pos>[1-9][0-9]*) \(e([1-9][0-9]*)\)beta----(?P<mut_res>(CYS|ILE|SER|GLN|MET|ASN|PRO|LYS|ASP|THR|PHE|ALA|GLY|HIS|LEU|ARG|TRP|VAL|GLU|TYR)|(GLUTAMINE|GLUTAMIC ACID|LEUCINE|VALINE|ISOLEUCINE|LYSINE|ALANINE|GLYCINE|ASPARTATE|METHIONINE|THREONINE|HISTIDINE|ASPARTIC ACID|ARGININE|ASPARAGINE|TRYPTOPHAN|PROLINE|PHENYLALANINE|CYSTEINE|SERINE|GLUTAMATE|TYROSINE))(?=([.,\s)\]\'":;\-?!/]|$))
# WRES-to-MRES replacement at position PPOS
(^|[\s\(\[\'"/,\-])(?P<wt_res>(CYS|ILE|SER|GLN|MET|ASN|PRO|LYS|ASP|THR|PHE|ALA|GLY|HIS|LEU|ARG|TRP|VAL|GLU|TYR)|(GLUTAMINE|GLUTAMIC ACID|LEUCINE|VALINE|ISOLEUCINE|LYSINE|ALANINE|GLYCINE|ASPARTATE|METHIONINE|THREONINE|HISTIDINE|ASPARTIC ACID|ARGININE|ASPARAGINE|TRYPTOPHAN|PROLINE|PHENYLALANINE|CYSTEINE|SERINE|GLUTAMATE|TYROSINE))-to-(?P<mut_res>(CYS|ILE|SER|GLN|MET|ASN|PRO|LYS|ASP|THR|PHE|ALA|GLY|HIS|LEU|ARG|TRP|VAL|GLU|TYR)|(GLUTAMINE|GLUTAMIC ACID|LEUCINE|VALINE|ISOLEUCINE|LYSINE|ALANINE|GLYCINE|ASPARTATE|METHIONINE|THREONINE|HISTIDINE|ASPARTIC ACID|ARGININE|ASPARAGINE|TRYPTOPHAN|PROLINE|PHENYLALANINE|CYSTEINE|SERINE|GLUTAMATE|TYROSINE)) replacement at position (?P<pos>[1-9][0-9]*)(?=([.,\s)\]\'":;\-?!/]|$))
# WRES-to-MRES mutation at codon PPOS
(^|[\s\(\[\'"/,\-])(?P<wt_res>(CYS|ILE|SER|GLN|MET|ASN|PRO|LYS|ASP|THR|PHE|ALA|GLY|HIS|LEU|ARG|TRP|VAL|GLU|TYR)|(GLUTAMINE|GLUTAMIC ACID|LEUCINE|VALINE|ISOLEUCINE|LYSINE|ALANINE|GLYCINE|ASPARTATE|METHIONINE|THREONINE|HISTIDINE|ASPARTIC ACID|ARGININE|ASPARAGINE|TRYPTOPHAN|PROLINE|PHENYLALANINE|CYSTEINE|SERINE|GLUTAMATE|TYROSINE))-to-(?P<mut_res>(CYS|ILE|SER|GLN|MET|ASN|PRO|LYS|ASP|THR|PHE|ALA|GLY|HIS|LEU|ARG|TRP|VAL|GLU|TYR)|(GLUTAMINE|GLUTAMIC ACID|LEUCINE|VALINE|ISOLEUCINE|LYSINE|ALANINE|GLYCINE|ASPARTATE|METHIONINE|THREONINE|HISTIDINE|ASPARTIC ACID|ARGININE|ASPARAGINE|TRYPTOPHAN|PROLINE|PHENYLALANINE|CYSTEINE|SERINE|GLUTAMATE|TYROSINE)) mutation at codon (?P<pos>[1-9][0-9]*)(?=([.,\s)\]\'":;\-?!/]|$))
# WRES-to-MRES change at amino acid PPOS
(^|[\s\(\[\'"/,\-])(?P<wt_res>(CYS|ILE|SER|GLN|MET|ASN|PRO|LYS|ASP|THR|PHE|ALA|GLY|HIS|LEU|ARG|TRP|VAL|GLU|TYR)|(GLUTAMINE|GLUTAMIC ACID|LEUCINE|VALINE|ISOLEUCINE|LYSINE|ALANINE|GLYCINE|ASPARTATE|METHIONINE|THREONINE|HISTIDINE|ASPARTIC ACID|ARGININE|ASPARAGINE|TRYPTOPHAN|PROLINE|PHENYLALANINE|CYSTEINE|SERINE|GLUTAMATE|TYROSINE))-to-(?P<mut_res>(CYS|ILE|SER|GLN|MET|ASN|PRO|LYS|ASP|THR|PHE|ALA|GLY|HIS|LEU|ARG|TRP|VAL|GLU|TYR)|(GLUTAMINE|GLUTAMIC ACID|LEUCINE|VALINE|ISOLEUCINE|LYSINE|ALANINE|GLYCINE|ASPARTATE|METHIONINE|THREONINE|HISTIDINE|ASPARTIC ACID|ARGININE|ASPARAGINE|TRYPTOPHAN|PROLINE|PHENYLALANINE|CYSTEINE|SERINE|GLUTAMATE|TYROSINE)) change at amino acid (?P<pos>[1-9][0-9]*)(?=([.,\s)\]\'":;\-?!/]|$))
# WRES-PPOS-->RES or MRES
(^|[\s\(\[\'"/,\-])(?P<wt_res>(CYS|ILE|SER|GLN|MET|ASN|PRO|LYS|ASP|THR|PHE|ALA|GLY|HIS|LEU|ARG|TRP|VAL|GLU|TYR)|(GLUTAMINE|GLUTAMIC ACID|LEUCINE|VALINE|ISOLEUCINE|LYSINE|ALANINE|GLYCINE|ASPARTATE|METHIONINE|THREONINE|HISTIDINE|ASPARTIC ACID|ARGININE|ASPARAGINE|TRYPTOPHAN|PROLINE|PHENYLALANINE|CYSTEINE|SERINE|GLUTAMATE|TYROSINE))-(?P<pos>[1-9][0-9]*)-->(CYS|ILE|SER|GLN|MET|ASN|PRO|LYS|ASP|THR|PHE|ALA|GLY|HIS|LEU|ARG|TRP|VAL|GLU|TYR|GLUTAMINE|GLUTAMIC ACID|LEUCINE|VALINE|ISOLEUCINE|LYSINE|ALANINE|GLYCINE|ASPARTATE|METHIONINE|THREONINE|HISTIDINE|ASPARTIC ACID|ARGININE|ASPARAGINE|TRYPTOPHAN|PROLINE|PHENYLALANINE|CYSTEINE|SERINE|GLUTAMATE|TYROSINE) or (?P<mut_res>(CYS|ILE|SER|GLN|MET|ASN|PRO|LYS|ASP|THR|PHE|ALA|GLY|HIS|LEU|ARG|TRP|VAL|GLU|TYR)|(GLUTAMINE|GLUTAMIC ACID|LEUCINE|VALINE|ISOLEUCINE|LYSINE|ALANINE|GLYCINE|ASPARTATE|METHIONINE|THREONINE|HISTIDINE|ASPARTIC ACID|ARGININE|ASPARAGINE|TRYPTOPHAN|PROLINE|PHENYLALANINE|CYSTEINE|SERINE|GLUTAMATE|TYROSINE))(?=([.,\s)\]\'":;\-?!/]|$))
# WRES-PPOS, RES-POS or RES-POS by MRES
(^|[\s\(\[\'"/,\-])(?P<wt_res>(CYS|ILE|SER|GLN|MET|ASN|PRO|LYS|ASP|THR|PHE|ALA|GLY|HIS|LEU|ARG|TRP|VAL|GLU|TYR)|(GLUTAMINE|GLUTAMIC ACID|LEUCINE|VALINE|ISOLEUCINE|LYSINE|ALANINE|GLYCINE|ASPARTATE|METHIONINE|THREONINE|HISTIDINE|ASPARTIC ACID|ARGININE|ASPARAGINE|TRYPTOPHAN|PROLINE|PHENYLALANINE|CYSTEINE|SERINE|GLUTAMATE|TYROSINE))-(?P<pos>[1-9][0-9]*), (CYS|ILE|SER|GLN|MET|ASN|PRO|LYS|ASP|THR|PHE|ALA|GLY|HIS|LEU|ARG|TRP|VAL|GLU|TYR|GLUTAMINE|GLUTAMIC ACID|LEUCINE|VALINE|ISOLEUCINE|LYSINE|ALANINE|GLYCINE|ASPARTATE|METHIONINE|THREONINE|HISTIDINE|ASPARTIC ACID|ARGININE|ASPARAGINE|TRYPTOPHAN|PROLINE|PHENYLALANINE|CYSTEINE|SERINE|GLUTAMATE|TYROSINE)-([1-9][0-9]*) or (CYS|ILE|SER|GLN|MET|ASN|PRO|LYS|ASP|THR|PHE|ALA|GLY|HIS|LEU|ARG|TRP|VAL|GLU|TYR|GLUTAMINE|GLUTAMIC ACID|LEUCINE|VALINE|ISOLEUCINE|LYSINE|ALANINE|GLYCINE|ASPARTATE|METHIONINE|THREONINE|HISTIDINE|ASPARTIC ACID|ARGININE|ASPARAGINE|TRYPTOPHAN|PROLINE|PHENYLALANINE|CYSTEINE|SERINE|GLUTAMATE|TYROSINE)-([1-9][0-9]*) by (?P<mut_res>(CYS|ILE|SER|GLN|MET|ASN|PRO|LYS|ASP|THR|PHE|ALA|GLY|HIS|LEU|ARG|TRP|VAL|GLU|TYR)|(GLUTAMINE|GLUTAMIC ACID|LEUCINE|VALINE|ISOLEUCINE|LYSINE|ALANINE|GLYCINE|ASPARTATE|METHIONINE|THREONINE|HISTIDINE|ASPARTIC ACID|ARGININE|ASPARAGINE|TRYPTOPHAN|PROLINE|PHENYLALANINE|CYSTEINE|SERINE|GLUTAMATE|TYROSINE))(?=([.,\s)\]\'":;\-?!/]|$))
# WRES-PPOS or RES-POS by MRES
(^|[\s\(\[\'"/,\-])(?P<wt_res>(CYS|ILE|SER|GLN|MET|ASN|PRO|LYS|ASP|THR|PHE|ALA|GLY|HIS|LEU|ARG|TRP|VAL|GLU|TYR)|(GLUTAMINE|GLUTAMIC ACID|LEUCINE|VALINE|ISOLEUCINE|LYSINE|ALANINE|GLYCINE|ASPARTATE|METHIONINE|THREONINE|HISTIDINE|ASPARTIC ACID|ARGININE|ASPARAGINE|TRYPTOPHAN|PROLINE|PHENYLALANINE|CYSTEINE|SERINE|GLUTAMATE|TYROSINE))-(?P<pos>[1-9][0-9]*) or (CYS|ILE|SER|GLN|MET|ASN|PRO|LYS|ASP|THR|PHE|ALA|GLY|HIS|LEU|ARG|TRP|VAL|GLU|TYR|GLUTAMINE|GLUTAMIC ACID|LEUCINE|VALINE|ISOLEUCINE|LYSINE|ALANINE|GLYCINE|ASPARTATE|METHIONINE|THREONINE|HISTIDINE|ASPARTIC ACID|ARGININE|ASPARAGINE|TRYPTOPHAN|PROLINE|PHENYLALANINE|CYSTEINE|SERINE|GLUTAMATE|TYROSINE)-([1-9][0-9]*) by (?P<mut_res>(CYS|ILE|SER|GLN|MET|ASN|PRO|LYS|ASP|THR|PHE|ALA|GLY|HIS|LEU|ARG|TRP|VAL|GLU|TYR)|(GLUTAMINE|GLUTAMIC ACID|LEUCINE|VALINE|ISOLEUCINE|LYSINE|ALANINE|GLYCINE|ASPARTATE|METHIONINE|THREONINE|HISTIDINE|ASPARTIC ACID|ARGININE|ASPARAGINE|TRYPTOPHAN|PROLINE|PHENYLALANINE|CYSTEINE|SERINE|GLUTAMATE|TYROSINE))(?=([.,\s)\]\'":;\-?!/]|$))
# WRES-PPOS(bPOS)-MRES
(^|[\s\(\[\'"/,\-])(?P<wt_res>(CYS|ILE|SER|GLN|MET|ASN|PRO|LYS|ASP|THR|PHE|ALA|GLY|HIS|LEU|ARG|TRP|VAL|GLU|TYR)|(GLUTAMINE|GLUTAMIC ACID|LEUCINE|VALINE|ISOLEUCINE|LYSINE|ALANINE|GLYCINE|ASPARTATE|METHIONINE|THREONINE|HISTIDINE|ASPARTIC ACID|ARGININE|ASPARAGINE|TRYPTOPHAN|PROLINE|PHENYLALANINE|CYSTEINE|SERINE|GLUTAMATE|TYROSINE))-(?P<pos>[1-9][0-9]*)\(b([1-9][0-9]*)\)-(?P<mut_res>(CYS|ILE|SER|GLN|MET|ASN|PRO|LYS|ASP|THR|PHE|ALA|GLY|HIS|LEU|ARG|TRP|VAL|GLU|TYR)|(GLUTAMINE|GLUTAMIC ACID|LEUCINE|VALINE|ISOLEUCINE|LYSINE|ALANINE|GLYCINE|ASPARTATE|METHIONINE|THREONINE|HISTIDINE|ASPARTIC ACID|ARGININE|ASPARAGINE|TRYPTOPHAN|PROLINE|PHENYLALANINE|CYSTEINE|SERINE|GLUTAMATE|TYROSINE))(?=([.,\s)\]\'":;\-?!/]|$))
# WRES-PPOS with RES and MRES
(^|[\s\(\[\'"/,\-])(?P<wt_res>(CYS|ILE|SER|GLN|MET|ASN|PRO|LYS|ASP|THR|PHE|ALA|GLY|HIS|LEU|ARG|TRP|VAL|GLU|TYR)|(GLUTAMINE|GLUTAMIC ACID|LEUCINE|VALINE|ISOLEUCINE|LYSINE|ALANINE|GLYCINE|ASPARTATE|METHIONINE|THREONINE|HISTIDINE|ASPARTIC ACID|ARGININE|ASPARAGINE|TRYPTOPHAN|PROLINE|PHENYLALANINE|CYSTEINE|SERINE|GLUTAMATE|TYROSINE))-(?P<pos>[1-9][0-9]*) with (CYS|ILE|SER|GLN|MET|ASN|PRO|LYS|ASP|THR|PHE|ALA|GLY|HIS|LEU|ARG|TRP|VAL|GLU|TYR|GLUTAMINE|GLUTAMIC ACID|LEUCINE|VALINE|ISOLEUCINE|LYSINE|ALANINE|GLYCINE|ASPARTATE|METHIONINE|THREONINE|HISTIDINE|ASPARTIC ACID|ARGININE|ASPARAGINE|TRYPTOPHAN|PROLINE|PHENYLALANINE|CYSTEINE|SERINE|GLUTAMATE|TYROSINE) and (?P<mut_res>(CYS|ILE|SER|GLN|MET|ASN|PRO|LYS|ASP|THR|PHE|ALA|GLY|HIS|LEU|ARG|TRP|VAL|GLU|TYR)|(GLUTAMINE|GLUTAMIC ACID|LEUCINE|VALINE|ISOLEUCINE|LYSINE|ALANINE|GLYCINE|ASPARTATE|METHIONINE|THREONINE|HISTIDINE|ASPARTIC ACID|ARGININE|ASPARAGINE|TRYPTOPHAN|PROLINE|PHENYLALANINE|CYSTEINE|SERINE|GLUTAMATE|TYROSINE))(?=([.,\s)\]\'":;\-?!/]|$))
# WRES-PPOS was substituted by MRES
(^|[\s\(\[\'"/,\-])(?P<wt_res>(CYS|ILE|SER|GLN|MET|ASN|PRO|LYS|ASP|THR|PHE|ALA|GLY|HIS|LEU|ARG|TRP|VAL|GLU|TYR)|(GLUTAMINE|GLUTAMIC ACID|LEUCINE|VALINE|ISOLEUCINE|LYSINE|ALANINE|GLYCINE|ASPARTATE|METHIONINE|THREONINE|HISTIDINE|ASPARTIC ACID|ARGININE|ASPARAGINE|TRYPTOPHAN|PROLINE|PHENYLALANINE|CYSTEINE|SERINE|GLUTAMATE|TYROSINE))-(?P<pos>[1-9][0-9]*) was substituted by (?P<mut_res>(CYS|ILE|SER|GLN|MET|ASN|PRO|LYS|ASP|THR|PHE|ALA|GLY|HIS|LEU|ARG|TRP|VAL|GLU|TYR)|(GLUTAMINE|GLUTAMIC ACID|LEUCINE|VALINE|ISOLEUCINE|LYSINE|ALANINE|GLYCINE|ASPARTATE|METHIONINE|THREONINE|HISTIDINE|ASPARTIC ACID|ARGININE|ASPARAGINE|TRYPTOPHAN|PROLINE|PHENYLALANINE|CYSTEINE|SERINE|GLUTAMATE|TYROSINE))(?=([.,\s)\]\'":;\-?!/]|$))
# WRES-PPOS to either MRES
(^|[\s\(\[\'"/,\-])(?P<wt_res>(CYS|ILE|SER|GLN|MET|ASN|PRO|LYS|ASP|THR|PHE|ALA|GLY|HIS|LEU|ARG|TRP|VAL|GLU|TYR)|(GLUTAMINE|GLUTAMIC ACID|LEUCINE|VALINE|ISOLEUCINE|LYSINE|ALANINE|GLYCINE|ASPARTATE|METHIONINE|THREONINE|HISTIDINE|ASPARTIC ACID|ARGININE|ASPARAGINE|TRYPTOPHAN|PROLINE|PHENYLALANINE|CYSTEINE|SERINE|GLUTAMATE|TYROSINE))-(?P<pos>[1-9][0-9]*) to either (?P<mut_res>(CYS|ILE|SER|GLN|MET|ASN|PRO|LYS|ASP|THR|PHE|ALA|GLY|HIS|LEU|ARG|TRP|VAL|GLU|TYR)|(GLUTAMINE|GLUTAMIC ACID|LEUCINE|VALINE|ISOLEUCINE|LYSINE|ALANINE|GLYCINE|ASPARTATE|METHIONINE|THREONINE|HISTIDINE|ASPARTIC ACID|ARGININE|ASPARAGINE|TRYPTOPHAN|PROLINE|PHENYLALANINE|CYSTEINE|SERINE|GLUTAMATE|TYROSINE))(?=([.,\s)\]\'":;\-?!/]|$))
# WRES-PPOS to either RES or MRES
(^|[\s\(\[\'"/,\-])(?P<wt_res>(CYS|ILE|SER|GLN|MET|ASN|PRO|LYS|ASP|THR|PHE|ALA|GLY|HIS|LEU|ARG|TRP|VAL|GLU|TYR)|(GLUTAMINE|GLUTAMIC ACID|LEUCINE|VALINE|ISOLEUCINE|LYSINE|ALANINE|GLYCINE|ASPARTATE|METHIONINE|THREONINE|HISTIDINE|ASPARTIC ACID|ARGININE|ASPARAGINE|TRYPTOPHAN|PROLINE|PHENYLALANINE|CYSTEINE|SERINE|GLUTAMATE|TYROSINE))-(?P<pos>[1-9][0-9]*) to either (CYS|ILE|SER|GLN|MET|ASN|PRO|LYS|ASP|THR|PHE|ALA|GLY|HIS|LEU|ARG|TRP|VAL|GLU|TYR|GLUTAMINE|GLUTAMIC ACID|LEUCINE|VALINE|ISOLEUCINE|LYSINE|ALANINE|GLYCINE|ASPARTATE|METHIONINE|THREONINE|HISTIDINE|ASPARTIC ACID|ARGININE|ASPARAGINE|TRYPTOPHAN|PROLINE|PHENYLALANINE|CYSTEINE|SERINE|GLUTAMATE|TYROSINE) or (?P<mut_res>(CYS|ILE|SER|GLN|MET|ASN|PRO|LYS|ASP|THR|PHE|ALA|GLY|HIS|LEU|ARG|TRP|VAL|GLU|TYR)|(GLUTAMINE|GLUTAMIC ACID|LEUCINE|VALINE|ISOLEUCINE|LYSINE|ALANINE|GLYCINE|ASPARTATE|METHIONINE|THREONINE|HISTIDINE|ASPARTIC ACID|ARGININE|ASPARAGINE|TRYPTOPHAN|PROLINE|PHENYLALANINE|CYSTEINE|SERINE|GLUTAMATE|TYROSINE))(?=([.,\s)\]\'":;\-?!/]|$))
# WRES-PPOS is replaced with MRES
(^|[\s\(\[\'"/,\-])(?P<wt_res>(CYS|ILE|SER|GLN|MET|ASN|PRO|LYS|ASP|THR|PHE|ALA|GLY|HIS|LEU|ARG|TRP|VAL|GLU|TYR)|(GLUTAMINE|GLUTAMIC ACID|LEUCINE|VALINE|ISOLEUCINE|LYSINE|ALANINE|GLYCINE|ASPARTATE|METHIONINE|THREONINE|HISTIDINE|ASPARTIC ACID|ARGININE|ASPARAGINE|TRYPTOPHAN|PROLINE|PHENYLALANINE|CYSTEINE|SERINE|GLUTAMATE|TYROSINE))-(?P<pos>[1-9][0-9]*) is replaced with (?P<mut_res>(CYS|ILE|SER|GLN|MET|ASN|PRO|LYS|ASP|THR|PHE|ALA|GLY|HIS|LEU|ARG|TRP|VAL|GLU|TYR)|(GLUTAMINE|GLUTAMIC ACID|LEUCINE|VALINE|ISOLEUCINE|LYSINE|ALANINE|GLYCINE|ASPARTATE|METHIONINE|THREONINE|HISTIDINE|ASPARTIC ACID|ARGININE|ASPARAGINE|TRYPTOPHAN|PROLINE|PHENYLALANINE|CYSTEINE|SERINE|GLUTAMATE|TYROSINE))(?=([.,\s)\]\'":;\-?!/]|$))
# WRES-PPOS and RES-POS were replaced with MRES
(^|[\s\(\[\'"/,\-])(?P<wt_res>(CYS|ILE|SER|GLN|MET|ASN|PRO|LYS|ASP|THR|PHE|ALA|GLY|HIS|LEU|ARG|TRP|VAL|GLU|TYR)|(GLUTAMINE|GLUTAMIC ACID|LEUCINE|VALINE|ISOLEUCINE|LYSINE|ALANINE|GLYCINE|ASPARTATE|METHIONINE|THREONINE|HISTIDINE|ASPARTIC ACID|ARGININE|ASPARAGINE|TRYPTOPHAN|PROLINE|PHENYLALANINE|CYSTEINE|SERINE|GLUTAMATE|TYROSINE))-(?P<pos>[1-9][0-9]*) and (CYS|ILE|SER|GLN|MET|ASN|PRO|LYS|ASP|THR|PHE|ALA|GLY|HIS|LEU|ARG|TRP|VAL|GLU|TYR|GLUTAMINE|GLUTAMIC ACID|LEUCINE|VALINE|ISOLEUCINE|LYSINE|ALANINE|GLYCINE|ASPARTATE|METHIONINE|THREONINE|HISTIDINE|ASPARTIC ACID|ARGININE|ASPARAGINE|TRYPTOPHAN|PROLINE|PHENYLALANINE|CYSTEINE|SERINE|GLUTAMATE|TYROSINE)-([1-9][0-9]*) were replaced with (?P<mut_res>(CYS|ILE|SER|GLN|MET|ASN|PRO|LYS|ASP|THR|PHE|ALA|GLY|HIS|LEU|ARG|TRP|VAL|GLU|TYR)|(GLUTAMINE|GLUTAMIC ACID|LEUCINE|VALINE|ISOLEUCINE|LYSINE|ALANINE|GLYCINE|ASPARTATE|METHIONINE|THREONINE|HISTIDINE|ASPARTIC ACID|ARGININE|ASPARAGINE|TRYPTOPHAN|PROLINE|PHENYLALANINE|CYSTEINE|SERINE|GLUTAMATE|TYROSINE))(?=([.,\s)\]\'":;\-?!/]|$))
# WRES-PPOS were replaced with MRES
(^|[\s\(\[\'"/,\-])(?P<wt_res>(CYS|ILE|SER|GLN|MET|ASN|PRO|LYS|ASP|THR|PHE|ALA|GLY|HIS|LEU|ARG|TRP|VAL|GLU|TYR)|(GLUTAMINE|GLUTAMIC ACID|LEUCINE|VALINE|ISOLEUCINE|LYSINE|ALANINE|GLYCINE|ASPARTATE|METHIONINE|THREONINE|HISTIDINE|ASPARTIC ACID|ARGININE|ASPARAGINE|TRYPTOPHAN|PROLINE|PHENYLALANINE|CYSTEINE|SERINE|GLUTAMATE|TYROSINE))-(?P<pos>[1-9][0-9]*) were replaced with (?P<mut_res>(CYS|ILE|SER|GLN|MET|ASN|PRO|LYS|ASP|THR|PHE|ALA|GLY|HIS|LEU|ARG|TRP|VAL|GLU|TYR)|(GLUTAMINE|GLUTAMIC ACID|LEUCINE|VALINE|ISOLEUCINE|LYSINE|ALANINE|GLYCINE|ASPARTATE|METHIONINE|THREONINE|HISTIDINE|ASPARTIC ACID|ARGININE|ASPARAGINE|TRYPTOPHAN|PROLINE|PHENYLALANINE|CYSTEINE|SERINE|GLUTAMATE|TYROSINE))(?=([.,\s)\]\'":;\-?!/]|$))
# WRES-PPOS and RES-POS were replaced by MRES
(^|[\s\(\[\'"/,\-])(?P<wt_res>(CYS|ILE|SER|GLN|MET|ASN|PRO|LYS|ASP|THR|PHE|ALA|GLY|HIS|LEU|ARG|TRP|VAL|GLU|TYR)|(GLUTAMINE|GLUTAMIC ACID|LEUCINE|VALINE|ISOLEUCINE|LYSINE|ALANINE|GLYCINE|ASPARTATE|METHIONINE|THREONINE|HISTIDINE|ASPARTIC ACID|ARGININE|ASPARAGINE|TRYPTOPHAN|PROLINE|PHENYLALANINE|CYSTEINE|SERINE|GLUTAMATE|TYROSINE))-(?P<pos>[1-9][0-9]*) and (CYS|ILE|SER|GLN|MET|ASN|PRO|LYS|ASP|THR|PHE|ALA|GLY|HIS|LEU|ARG|TRP|VAL|GLU|TYR|GLUTAMINE|GLUTAMIC ACID|LEUCINE|VALINE|ISOLEUCINE|LYSINE|ALANINE|GLYCINE|ASPARTATE|METHIONINE|THREONINE|HISTIDINE|ASPARTIC ACID|ARGININE|ASPARAGINE|TRYPTOPHAN|PROLINE|PHENYLALANINE|CYSTEINE|SERINE|GLUTAMATE|TYROSINE)-([1-9][0-9]*) were replaced by (?P<mut_res>(CYS|ILE|SER|GLN|MET|ASN|PRO|LYS|ASP|THR|PHE|ALA|GLY|HIS|LEU|ARG|TRP|VAL|GLU|TYR)|(GLUTAMINE|GLUTAMIC ACID|LEUCINE|VALINE|ISOLEUCINE|LYSINE|ALANINE|GLYCINE|ASPARTATE|METHIONINE|THREONINE|HISTIDINE|ASPARTIC ACID|ARGININE|ASPARAGINE|TRYPTOPHAN|PROLINE|PHENYLALANINE|CYSTEINE|SERINE|GLUTAMATE|TYROSINE))(?=([.,\s)\]\'":;\-?!/]|$))
# WRES-PPOS were replaced by MRES
(^|[\s\(\[\'"/,\-])(?P<wt_res>(CYS|ILE|SER|GLN|MET|ASN|PRO|LYS|ASP|THR|PHE|ALA|GLY|HIS|LEU|ARG|TRP|VAL|GLU|TYR)|(GLUTAMINE|GLUTAMIC ACID|LEUCINE|VALINE|ISOLEUCINE|LYSINE|ALANINE|GLYCINE|ASPARTATE|METHIONINE|THREONINE|HISTIDINE|ASPARTIC ACID|ARGININE|ASPARAGINE|TRYPTOPHAN|PROLINE|PHENYLALANINE|CYSTEINE|SERINE|GLUTAMATE|TYROSINE))-(?P<pos>[1-9][0-9]*) were replaced by (?P<mut_res>(CYS|ILE|SER|GLN|MET|ASN|PRO|LYS|ASP|THR|PHE|ALA|GLY|HIS|LEU|ARG|TRP|VAL|GLU|TYR)|(GLUTAMINE|GLUTAMIC ACID|LEUCINE|VALINE|ISOLEUCINE|LYSINE|ALANINE|GLYCINE|ASPARTATE|METHIONINE|THREONINE|HISTIDINE|ASPARTIC ACID|ARGININE|ASPARAGINE|TRYPTOPHAN|PROLINE|PHENYLALANINE|CYSTEINE|SERINE|GLUTAMATE|TYROSINE))(?=([.,\s)\]\'":;\-?!/]|$))
# WRES-PPOS and RES-POS by MRES
(^|[\s\(\[\'"/,\-])(?P<wt_res>(CYS|ILE|SER|GLN|MET|ASN|PRO|LYS|ASP|THR|PHE|ALA|GLY|HIS|LEU|ARG|TRP|VAL|GLU|TYR)|(GLUTAMINE|GLUTAMIC ACID|LEUCINE|VALINE|ISOLEUCINE|LYSINE|ALANINE|GLYCINE|ASPARTATE|METHIONINE|THREONINE|HISTIDINE|ASPARTIC ACID|ARGININE|ASPARAGINE|TRYPTOPHAN|PROLINE|PHENYLALANINE|CYSTEINE|SERINE|GLUTAMATE|TYROSINE))-(?P<pos>[1-9][0-9]*) and (CYS|ILE|SER|GLN|MET|ASN|PRO|LYS|ASP|THR|PHE|ALA|GLY|HIS|LEU|ARG|TRP|VAL|GLU|TYR|GLUTAMINE|GLUTAMIC ACID|LEUCINE|VALINE|ISOLEUCINE|LYSINE|ALANINE|GLYCINE|ASPARTATE|METHIONINE|THREONINE|HISTIDINE|ASPARTIC ACID|ARGININE|ASPARAGINE|TRYPTOPHAN|PROLINE|PHENYLALANINE|CYSTEINE|SERINE|GLUTAMATE|TYROSINE)-([1-9][0-9]*) by (?P<mut_res>(CYS|ILE|SER|GLN|MET|ASN|PRO|LYS|ASP|THR|PHE|ALA|GLY|HIS|LEU|ARG|TRP|VAL|GLU|TYR)|(GLUTAMINE|GLUTAMIC ACID|LEUCINE|VALINE|ISOLEUCINE|LYSINE|ALANINE|GLYCINE|ASPARTATE|METHIONINE|THREONINE|HISTIDINE|ASPARTIC ACID|ARGININE|ASPARAGINE|TRYPTOPHAN|PROLINE|PHENYLALANINE|CYSTEINE|SERINE|GLUTAMATE|TYROSINE))(?=([.,\s)\]\'":;\-?!/]|$))
# WRES-PPOS and RES-POS by RES and MRES
(^|[\s\(\[\'"/,\-])(?P<wt_res>(CYS|ILE|SER|GLN|MET|ASN|PRO|LYS|ASP|THR|PHE|ALA|GLY|HIS|LEU|ARG|TRP|VAL|GLU|TYR)|(GLUTAMINE|GLUTAMIC ACID|LEUCINE|VALINE|ISOLEUCINE|LYSINE|ALANINE|GLYCINE|ASPARTATE|METHIONINE|THREONINE|HISTIDINE|ASPARTIC ACID|ARGININE|ASPARAGINE|TRYPTOPHAN|PROLINE|PHENYLALANINE|CYSTEINE|SERINE|GLUTAMATE|TYROSINE))-(?P<pos>[1-9][0-9]*) and (CYS|ILE|SER|GLN|MET|ASN|PRO|LYS|ASP|THR|PHE|ALA|GLY|HIS|LEU|ARG|TRP|VAL|GLU|TYR|GLUTAMINE|GLUTAMIC ACID|LEUCINE|VALINE|ISOLEUCINE|LYSINE|ALANINE|GLYCINE|ASPARTATE|METHIONINE|THREONINE|HISTIDINE|ASPARTIC ACID|ARGININE|ASPARAGINE|TRYPTOPHAN|PROLINE|PHENYLALANINE|CYSTEINE|SERINE|GLUTAMATE|TYROSINE)-([1-9][0-9]*) by (CYS|ILE|SER|GLN|MET|ASN|PRO|LYS|ASP|THR|PHE|ALA|GLY|HIS|LEU|ARG|TRP|VAL|GLU|TYR|GLUTAMINE|GLUTAMIC ACID|LEUCINE|VALINE|ISOLEUCINE|LYSINE|ALANINE|GLYCINE|ASPARTATE|METHIONINE|THREONINE|HISTIDINE|ASPARTIC ACID|ARGININE|ASPARAGINE|TRYPTOPHAN|PROLINE|PHENYLALANINE|CYSTEINE|SERINE|GLUTAMATE|TYROSINE) and (?P<mut_res>(CYS|ILE|SER|GLN|MET|ASN|PRO|LYS|ASP|THR|PHE|ALA|GLY|HIS|LEU|ARG|TRP|VAL|GLU|TYR)|(GLUTAMINE|GLUTAMIC ACID|LEUCINE|VALINE|ISOLEUCINE|LYSINE|ALANINE|GLYCINE|ASPARTATE|METHIONINE|THREONINE|HISTIDINE|ASPARTIC ACID|ARGININE|ASPARAGINE|TRYPTOPHAN|PROLINE|PHENYLALANINE|CYSTEINE|SERINE|GLUTAMATE|TYROSINE))(?=([.,\s)\]\'":;\-?!/]|$))
# WRES-PPOS by RES and MRES
(^|[\s\(\[\'"/,\-])(?P<wt_res>(CYS|ILE|SER|GLN|MET|ASN|PRO|LYS|ASP|THR|PHE|ALA|GLY|HIS|LEU|ARG|TRP|VAL|GLU|TYR)|(GLUTAMINE|GLUTAMIC ACID|LEUCINE|VALINE|ISOLEUCINE|LYSINE|ALANINE|GLYCINE|ASPARTATE|METHIONINE|THREONINE|HISTIDINE|ASPARTIC ACID|ARGININE|ASPARAGINE|TRYPTOPHAN|PROLINE|PHENYLALANINE|CYSTEINE|SERINE|GLUTAMATE|TYROSINE))-(?P<pos>[1-9][0-9]*) by (CYS|ILE|SER|GLN|MET|ASN|PRO|LYS|ASP|THR|PHE|ALA|GLY|HIS|LEU|ARG|TRP|VAL|GLU|TYR|GLUTAMINE|GLUTAMIC ACID|LEUCINE|VALINE|ISOLEUCINE|LYSINE|ALANINE|GLYCINE|ASPARTATE|METHIONINE|THREONINE|HISTIDINE|ASPARTIC ACID|ARGININE|ASPARAGINE|TRYPTOPHAN|PROLINE|PHENYLALANINE|CYSTEINE|SERINE|GLUTAMATE|TYROSINE) and (?P<mut_res>(CYS|ILE|SER|GLN|MET|ASN|PRO|LYS|ASP|THR|PHE|ALA|GLY|HIS|LEU|ARG|TRP|VAL|GLU|TYR)|(GLUTAMINE|GLUTAMIC ACID|LEUCINE|VALINE|ISOLEUCINE|LYSINE|ALANINE|GLYCINE|ASPARTATE|METHIONINE|THREONINE|HISTIDINE|ASPARTIC ACID|ARGININE|ASPARAGINE|TRYPTOPHAN|PROLINE|PHENYLALANINE|CYSTEINE|SERINE|GLUTAMATE|TYROSINE))(?=([.,\s)\]\'":;\-?!/]|$))
# WRES-->MRES) mutation at codon PPOS
(^|[\s\(\[\'"/,\-])(?P<wt_res>(CYS|ILE|SER|GLN|MET|ASN|PRO|LYS|ASP|THR|PHE|ALA|GLY|HIS|LEU|ARG|TRP|VAL|GLU|TYR)|(GLUTAMINE|GLUTAMIC ACID|LEUCINE|VALINE|ISOLEUCINE|LYSINE|ALANINE|GLYCINE|ASPARTATE|METHIONINE|THREONINE|HISTIDINE|ASPARTIC ACID|ARGININE|ASPARAGINE|TRYPTOPHAN|PROLINE|PHENYLALANINE|CYSTEINE|SERINE|GLUTAMATE|TYROSINE))-->(?P<mut_res>(CYS|ILE|SER|GLN|MET|ASN|PRO|LYS|ASP|THR|PHE|ALA|GLY|HIS|LEU|ARG|TRP|VAL|GLU|TYR)|(GLUTAMINE|GLUTAMIC ACID|LEUCINE|VALINE|ISOLEUCINE|LYSINE|ALANINE|GLYCINE|ASPARTATE|METHIONINE|THREONINE|HISTIDINE|ASPARTIC ACID|ARGININE|ASPARAGINE|TRYPTOPHAN|PROLINE|PHENYLALANINE|CYSTEINE|SERINE|GLUTAMATE|TYROSINE))\) mutation at codon (?P<pos>[1-9][0-9]*)(?=([.,\s)\]\'":;\-?!/]|$))
# WRES-->MRES) at position PPOS
(^|[\s\(\[\'"/,\-])(?P<wt_res>(CYS|ILE|SER|GLN|MET|ASN|PRO|LYS|ASP|THR|PHE|ALA|GLY|HIS|LEU|ARG|TRP|VAL|GLU|TYR)|(GLUTAMINE|GLUTAMIC ACID|LEUCINE|VALINE|ISOLEUCINE|LYSINE|ALANINE|GLYCINE|ASPARTATE|METHIONINE|THREONINE|HISTIDINE|ASPARTIC ACID|ARGININE|ASPARAGINE|TRYPTOPHAN|PROLINE|PHENYLALANINE|CYSTEINE|SERINE|GLUTAMATE|TYROSINE))-->(?P<mut_res>(CYS|ILE|SER|GLN|MET|ASN|PRO|LYS|ASP|THR|PHE|ALA|GLY|HIS|LEU|ARG|TRP|VAL|GLU|TYR)|(GLUTAMINE|GLUTAMIC ACID|LEUCINE|VALINE|ISOLEUCINE|LYSINE|ALANINE|GLYCINE|ASPARTATE|METHIONINE|THREONINE|HISTIDINE|ASPARTIC ACID|ARGININE|ASPARAGINE|TRYPTOPHAN|PROLINE|PHENYLALANINE|CYSTEINE|SERINE|GLUTAMATE|TYROSINE))\) at position (?P<pos>[1-9][0-9]*)(?=([.,\s)\]\'":;\-?!/]|$))
# WRES-->MRES) at codon PPOS
(^|[\s\(\[\'"/,\-])(?P<wt_res>(CYS|ILE|SER|GLN|MET|ASN|PRO|LYS|ASP|THR|PHE|ALA|GLY|HIS|LEU|ARG|TRP|VAL|GLU|TYR)|(GLUTAMINE|GLUTAMIC ACID|LEUCINE|VALINE|ISOLEUCINE|LYSINE|ALANINE|GLYCINE|ASPARTATE|METHIONINE|THREONINE|HISTIDINE|ASPARTIC ACID|ARGININE|ASPARAGINE|TRYPTOPHAN|PROLINE|PHENYLALANINE|CYSTEINE|SERINE|GLUTAMATE|TYROSINE))-->(?P<mut_res>(CYS|ILE|SER|GLN|MET|ASN|PRO|LYS|ASP|THR|PHE|ALA|GLY|HIS|LEU|ARG|TRP|VAL|GLU|TYR)|(GLUTAMINE|GLUTAMIC ACID|LEUCINE|VALINE|ISOLEUCINE|LYSINE|ALANINE|GLYCINE|ASPARTATE|METHIONINE|THREONINE|HISTIDINE|ASPARTIC ACID|ARGININE|ASPARAGINE|TRYPTOPHAN|PROLINE|PHENYLALANINE|CYSTEINE|SERINE|GLUTAMATE|TYROSINE))\) at codon (?P<pos>[1-9][0-9]*)(?=([.,\s)\]\'":;\-?!/]|$))
# WRES-->MRES(PPOS
(^|[\s\(\[\'"/,\-])(?P<wt_res>(CYS|ILE|SER|GLN|MET|ASN|PRO|LYS|ASP|THR|PHE|ALA|GLY|HIS|LEU|ARG|TRP|VAL|GLU|TYR)|(GLUTAMINE|GLUTAMIC ACID|LEUCINE|VALINE|ISOLEUCINE|LYSINE|ALANINE|GLYCINE|ASPARTATE|METHIONINE|THREONINE|HISTIDINE|ASPARTIC ACID|ARGININE|ASPARAGINE|TRYPTOPHAN|PROLINE|PHENYLALANINE|CYSTEINE|SERINE|GLUTAMATE|TYROSINE))-->(?P<mut_res>(CYS|ILE|SER|GLN|MET|ASN|PRO|LYS|ASP|THR|PHE|ALA|GLY|HIS|LEU|ARG|TRP|VAL|GLU|TYR)|(GLUTAMINE|GLUTAMIC ACID|LEUCINE|VALINE|ISOLEUCINE|LYSINE|ALANINE|GLYCINE|ASPARTATE|METHIONINE|THREONINE|HISTIDINE|ASPARTIC ACID|ARGININE|ASPARAGINE|TRYPTOPHAN|PROLINE|PHENYLALANINE|CYSTEINE|SERINE|GLUTAMATE|TYROSINE))\((?P<pos>[1-9][0-9]*)(?=([.,\s)\]\'":;\-?!/]|$))
# WRES-->MRES substitution in codon PPOS
(^|[\s\(\[\'"/,\-])(?P<wt_res>(CYS|ILE|SER|GLN|MET|ASN|PRO|LYS|ASP|THR|PHE|ALA|GLY|HIS|LEU|ARG|TRP|VAL|GLU|TYR)|(GLUTAMINE|GLUTAMIC ACID|LEUCINE|VALINE|ISOLEUCINE|LYSINE|ALANINE|GLYCINE|ASPARTATE|METHIONINE|THREONINE|HISTIDINE|ASPARTIC ACID|ARGININE|ASPARAGINE|TRYPTOPHAN|PROLINE|PHENYLALANINE|CYSTEINE|SERINE|GLUTAMATE|TYROSINE))-->(?P<mut_res>(CYS|ILE|SER|GLN|MET|ASN|PRO|LYS|ASP|THR|PHE|ALA|GLY|HIS|LEU|ARG|TRP|VAL|GLU|TYR)|(GLUTAMINE|GLUTAMIC ACID|LEUCINE|VALINE|ISOLEUCINE|LYSINE|ALANINE|GLYCINE|ASPARTATE|METHIONINE|THREONINE|HISTIDINE|ASPARTIC ACID|ARGININE|ASPARAGINE|TRYPTOPHAN|PROLINE|PHENYLALANINE|CYSTEINE|SERINE|GLUTAMATE|TYROSINE)) substitution in codon (?P<pos>[1-9][0-9]*)(?=([.,\s)\]\'":;\-?!/]|$))
# WRES-->MRES substitution at residue PPOS
(^|[\s\(\[\'"/,\-])(?P<wt_res>(CYS|ILE|SER|GLN|MET|ASN|PRO|LYS|ASP|THR|PHE|ALA|GLY|HIS|LEU|ARG|TRP|VAL|GLU|TYR)|(GLUTAMINE|GLUTAMIC ACID|LEUCINE|VALINE|ISOLEUCINE|LYSINE|ALANINE|GLYCINE|ASPARTATE|METHIONINE|THREONINE|HISTIDINE|ASPARTIC ACID|ARGININE|ASPARAGINE|TRYPTOPHAN|PROLINE|PHENYLALANINE|CYSTEINE|SERINE|GLUTAMATE|TYROSINE))-->(?P<mut_res>(CYS|ILE|SER|GLN|MET|ASN|PRO|LYS|ASP|THR|PHE|ALA|GLY|HIS|LEU|ARG|TRP|VAL|GLU|TYR)|(GLUTAMINE|GLUTAMIC ACID|LEUCINE|VALINE|ISOLEUCINE|LYSINE|ALANINE|GLYCINE|ASPARTATE|METHIONINE|THREONINE|HISTIDINE|ASPARTIC ACID|ARGININE|ASPARAGINE|TRYPTOPHAN|PROLINE|PHENYLALANINE|CYSTEINE|SERINE|GLUTAMATE|TYROSINE)) substitution at residue (?P<pos>[1-9][0-9]*)(?=([.,\s)\]\'":;\-?!/]|$))
# WRES-->MRES substitution at amino acid PPOS
(^|[\s\(\[\'"/,\-])(?P<wt_res>(CYS|ILE|SER|GLN|MET|ASN|PRO|LYS|ASP|THR|PHE|ALA|GLY|HIS|LEU|ARG|TRP|VAL|GLU|TYR)|(GLUTAMINE|GLUTAMIC ACID|LEUCINE|VALINE|ISOLEUCINE|LYSINE|ALANINE|GLYCINE|ASPARTATE|METHIONINE|THREONINE|HISTIDINE|ASPARTIC ACID|ARGININE|ASPARAGINE|TRYPTOPHAN|PROLINE|PHENYLALANINE|CYSTEINE|SERINE|GLUTAMATE|TYROSINE))-->(?P<mut_res>(CYS|ILE|SER|GLN|MET|ASN|PRO|LYS|ASP|THR|PHE|ALA|GLY|HIS|LEU|ARG|TRP|VAL|GLU|TYR)|(GLUTAMINE|GLUTAMIC ACID|LEUCINE|VALINE|ISOLEUCINE|LYSINE|ALANINE|GLYCINE|ASPARTATE|METHIONINE|THREONINE|HISTIDINE|ASPARTIC ACID|ARGININE|ASPARAGINE|TRYPTOPHAN|PROLINE|PHENYLALANINE|CYSTEINE|SERINE|GLUTAMATE|TYROSINE)) substitution at amino acid (?P<pos>[1-9][0-9]*)(?=([.,\s)\]\'":;\-?!/]|$))
# WRES-->MRES mutation at position PPOS
(^|[\s\(\[\'"/,\-])(?P<wt_res>(CYS|ILE|SER|GLN|MET|ASN|PRO|LYS|ASP|THR|PHE|ALA|GLY|HIS|LEU|ARG|TRP|VAL|GLU|TYR)|(GLUTAMINE|GLUTAMIC ACID|LEUCINE|VALINE|ISOLEUCINE|LYSINE|ALANINE|GLYCINE|ASPARTATE|METHIONINE|THREONINE|HISTIDINE|ASPARTIC ACID|ARGININE|ASPARAGINE|TRYPTOPHAN|PROLINE|PHENYLALANINE|CYSTEINE|SERINE|GLUTAMATE|TYROSINE))-->(?P<mut_res>(CYS|ILE|SER|GLN|MET|ASN|PRO|LYS|ASP|THR|PHE|ALA|GLY|HIS|LEU|ARG|TRP|VAL|GLU|TYR)|(GLUTAMINE|GLUTAMIC ACID|LEUCINE|VALINE|ISOLEUCINE|LYSINE|ALANINE|GLYCINE|ASPARTATE|METHIONINE|THREONINE|HISTIDINE|ASPARTIC ACID|ARGININE|ASPARAGINE|TRYPTOPHAN|PROLINE|PHENYLALANINE|CYSTEINE|SERINE|GLUTAMATE|TYROSINE)) mutation at position (?P<pos>[1-9][0-9]*)(?=([.,\s)\]\'":;\-?!/]|$))
# WRES-->MRES mutation at codon PPOS
(^|[\s\(\[\'"/,\-])(?P<wt_res>(CYS|ILE|SER|GLN|MET|ASN|PRO|LYS|ASP|THR|PHE|ALA|GLY|HIS|LEU|ARG|TRP|VAL|GLU|TYR)|(GLUTAMINE|GLUTAMIC ACID|LEUCINE|VALINE|ISOLEUCINE|LYSINE|ALANINE|GLYCINE|ASPARTATE|METHIONINE|THREONINE|HISTIDINE|ASPARTIC ACID|ARGININE|ASPARAGINE|TRYPTOPHAN|PROLINE|PHENYLALANINE|CYSTEINE|SERINE|GLUTAMATE|TYROSINE))-->(?P<mut_res>(CYS|ILE|SER|GLN|MET|ASN|PRO|LYS|ASP|THR|PHE|ALA|GLY|HIS|LEU|ARG|TRP|VAL|GLU|TYR)|(GLUTAMINE|GLUTAMIC ACID|LEUCINE|VALINE|ISOLEUCINE|LYSINE|ALANINE|GLYCINE|ASPARTATE|METHIONINE|THREONINE|HISTIDINE|ASPARTIC ACID|ARGININE|ASPARAGINE|TRYPTOPHAN|PROLINE|PHENYLALANINE|CYSTEINE|SERINE|GLUTAMATE|TYROSINE)) mutation at codon (?P<pos>[1-9][0-9]*)(?=([.,\s)\]\'":;\-?!/]|$))
# WRES----MRES) at codon PPOS
(^|[\s\(\[\'"/,\-])(?P<wt_res>(CYS|ILE|SER|GLN|MET|ASN|PRO|LYS|ASP|THR|PHE|ALA|GLY|HIS|LEU|ARG|TRP|VAL|GLU|TYR)|(GLUTAMINE|GLUTAMIC ACID|LEUCINE|VALINE|ISOLEUCINE|LYSINE|ALANINE|GLYCINE|ASPARTATE|METHIONINE|THREONINE|HISTIDINE|ASPARTIC ACID|ARGININE|ASPARAGINE|TRYPTOPHAN|PROLINE|PHENYLALANINE|CYSTEINE|SERINE|GLUTAMATE|TYROSINE))----(?P<mut_res>(CYS|ILE|SER|GLN|MET|ASN|PRO|LYS|ASP|THR|PHE|ALA|GLY|HIS|LEU|ARG|TRP|VAL|GLU|TYR)|(GLUTAMINE|GLUTAMIC ACID|LEUCINE|VALINE|ISOLEUCINE|LYSINE|ALANINE|GLYCINE|ASPARTATE|METHIONINE|THREONINE|HISTIDINE|ASPARTIC ACID|ARGININE|ASPARAGINE|TRYPTOPHAN|PROLINE|PHENYLALANINE|CYSTEINE|SERINE|GLUTAMATE|TYROSINE))\) at codon (?P<pos>[1-9][0-9]*)(?=([.,\s)\]\'":;\-?!/]|$))
# WRES----MRES substitution at position beta PPOS
(^|[\s\(\[\'"/,\-])(?P<wt_res>(CYS|ILE|SER|GLN|MET|ASN|PRO|LYS|ASP|THR|PHE|ALA|GLY|HIS|LEU|ARG|TRP|VAL|GLU|TYR)|(GLUTAMINE|GLUTAMIC ACID|LEUCINE|VALINE|ISOLEUCINE|LYSINE|ALANINE|GLYCINE|ASPARTATE|METHIONINE|THREONINE|HISTIDINE|ASPARTIC ACID|ARGININE|ASPARAGINE|TRYPTOPHAN|PROLINE|PHENYLALANINE|CYSTEINE|SERINE|GLUTAMATE|TYROSINE))----(?P<mut_res>(CYS|ILE|SER|GLN|MET|ASN|PRO|LYS|ASP|THR|PHE|ALA|GLY|HIS|LEU|ARG|TRP|VAL|GLU|TYR)|(GLUTAMINE|GLUTAMIC ACID|LEUCINE|VALINE|ISOLEUCINE|LYSINE|ALANINE|GLYCINE|ASPARTATE|METHIONINE|THREONINE|HISTIDINE|ASPARTIC ACID|ARGININE|ASPARAGINE|TRYPTOPHAN|PROLINE|PHENYLALANINE|CYSTEINE|SERINE|GLUTAMATE|TYROSINE)) substitution at position beta (?P<pos>[1-9][0-9]*)(?=([.,\s)\]\'":;\-?!/]|$))
# WRES----MRES substitution at codon PPOS
(^|[\s\(\[\'"/,\-])(?P<wt_res>(CYS|ILE|SER|GLN|MET|ASN|PRO|LYS|ASP|THR|PHE|ALA|GLY|HIS|LEU|ARG|TRP|VAL|GLU|TYR)|(GLUTAMINE|GLUTAMIC ACID|LEUCINE|VALINE|ISOLEUCINE|LYSINE|ALANINE|GLYCINE|ASPARTATE|METHIONINE|THREONINE|HISTIDINE|ASPARTIC ACID|ARGININE|ASPARAGINE|TRYPTOPHAN|PROLINE|PHENYLALANINE|CYSTEINE|SERINE|GLUTAMATE|TYROSINE))----(?P<mut_res>(CYS|ILE|SER|GLN|MET|ASN|PRO|LYS|ASP|THR|PHE|ALA|GLY|HIS|LEU|ARG|TRP|VAL|GLU|TYR)|(GLUTAMINE|GLUTAMIC ACID|LEUCINE|VALINE|ISOLEUCINE|LYSINE|ALANINE|GLYCINE|ASPARTATE|METHIONINE|THREONINE|HISTIDINE|ASPARTIC ACID|ARGININE|ASPARAGINE|TRYPTOPHAN|PROLINE|PHENYLALANINE|CYSTEINE|SERINE|GLUTAMATE|TYROSINE)) substitution at codon (?P<pos>[1-9][0-9]*)(?=([.,\s)\]\'":;\-?!/]|$))
# WRES----MRES change at position PPOS
(^|[\s\(\[\'"/,\-])(?P<wt_res>(CYS|ILE|SER|GLN|MET|ASN|PRO|LYS|ASP|THR|PHE|ALA|GLY|HIS|LEU|ARG|TRP|VAL|GLU|TYR)|(GLUTAMINE|GLUTAMIC ACID|LEUCINE|VALINE|ISOLEUCINE|LYSINE|ALANINE|GLYCINE|ASPARTATE|METHIONINE|THREONINE|HISTIDINE|ASPARTIC ACID|ARGININE|ASPARAGINE|TRYPTOPHAN|PROLINE|PHENYLALANINE|CYSTEINE|SERINE|GLUTAMATE|TYROSINE))----(?P<mut_res>(CYS|ILE|SER|GLN|MET|ASN|PRO|LYS|ASP|THR|PHE|ALA|GLY|HIS|LEU|ARG|TRP|VAL|GLU|TYR)|(GLUTAMINE|GLUTAMIC ACID|LEUCINE|VALINE|ISOLEUCINE|LYSINE|ALANINE|GLYCINE|ASPARTATE|METHIONINE|THREONINE|HISTIDINE|ASPARTIC ACID|ARGININE|ASPARAGINE|TRYPTOPHAN|PROLINE|PHENYLALANINE|CYSTEINE|SERINE|GLUTAMATE|TYROSINE)) change at position (?P<pos>[1-9][0-9]*)(?=([.,\s)\]\'":;\-?!/]|$))
# WRES----MRES at codon PPOS
(^|[\s\(\[\'"/,\-])(?P<wt_res>(CYS|ILE|SER|GLN|MET|ASN|PRO|LYS|ASP|THR|PHE|ALA|GLY|HIS|LEU|ARG|TRP|VAL|GLU|TYR)|(GLUTAMINE|GLUTAMIC ACID|LEUCINE|VALINE|ISOLEUCINE|LYSINE|ALANINE|GLYCINE|ASPARTATE|METHIONINE|THREONINE|HISTIDINE|ASPARTIC ACID|ARGININE|ASPARAGINE|TRYPTOPHAN|PROLINE|PHENYLALANINE|CYSTEINE|SERINE|GLUTAMATE|TYROSINE))----(?P<mut_res>(CYS|ILE|SER|GLN|MET|ASN|PRO|LYS|ASP|THR|PHE|ALA|GLY|HIS|LEU|ARG|TRP|VAL|GLU|TYR)|(GLUTAMINE|GLUTAMIC ACID|LEUCINE|VALINE|ISOLEUCINE|LYSINE|ALANINE|GLYCINE|ASPARTATE|METHIONINE|THREONINE|HISTIDINE|ASPARTIC ACID|ARGININE|ASPARAGINE|TRYPTOPHAN|PROLINE|PHENYLALANINE|CYSTEINE|SERINE|GLUTAMATE|TYROSINE)) at codon (?P<pos>[1-9][0-9]*)(?=([.,\s)\]\'":;\-?!/]|$))
# MRES, RES or RES for WRESPPOS
(^|[\s\(\[\'"/,\-])(?P<mut_res>(CYS|ILE|SER|GLN|MET|ASN|PRO|LYS|ASP|THR|PHE|ALA|GLY|HIS|LEU|ARG|TRP|VAL|GLU|TYR)|(GLUTAMINE|GLUTAMIC ACID|LEUCINE|VALINE|ISOLEUCINE|LYSINE|ALANINE|GLYCINE|ASPARTATE|METHIONINE|THREONINE|HISTIDINE|ASPARTIC ACID|ARGININE|ASPARAGINE|TRYPTOPHAN|PROLINE|PHENYLALANINE|CYSTEINE|SERINE|GLUTAMATE|TYROSINE)), (CYS|ILE|SER|GLN|MET|ASN|PRO|LYS|ASP|THR|PHE|ALA|GLY|HIS|LEU|ARG|TRP|VAL|GLU|TYR|GLUTAMINE|GLUTAMIC ACID|LEUCINE|VALINE|ISOLEUCINE|LYSINE|ALANINE|GLYCINE|ASPARTATE|METHIONINE|THREONINE|HISTIDINE|ASPARTIC ACID|ARGININE|ASPARAGINE|TRYPTOPHAN|PROLINE|PHENYLALANINE|CYSTEINE|SERINE|GLUTAMATE|TYROSINE) or (CYS|ILE|SER|GLN|MET|ASN|PRO|LYS|ASP|THR|PHE|ALA|GLY|HIS|LEU|ARG|TRP|VAL|GLU|TYR|GLUTAMINE|GLUTAMIC ACID|LEUCINE|VALINE|ISOLEUCINE|LYSINE|ALANINE|GLYCINE|ASPARTATE|METHIONINE|THREONINE|HISTIDINE|ASPARTIC ACID|ARGININE|ASPARAGINE|TRYPTOPHAN|PROLINE|PHENYLALANINE|CYSTEINE|SERINE|GLUTAMATE|TYROSINE) for (?P<wt_res>(CYS|ILE|SER|GLN|MET|ASN|PRO|LYS|ASP|THR|PHE|ALA|GLY|HIS|LEU|ARG|TRP|VAL|GLU|TYR)|(GLUTAMINE|GLUTAMIC ACID|LEUCINE|VALINE|ISOLEUCINE|LYSINE|ALANINE|GLYCINE|ASPARTATE|METHIONINE|THREONINE|HISTIDINE|ASPARTIC ACID|ARGININE|ASPARAGINE|TRYPTOPHAN|PROLINE|PHENYLALANINE|CYSTEINE|SERINE|GLUTAMATE|TYROSINE))(?P<pos>[1-9][0-9]*)(?=([.,\s)\]\'":;\-?!/]|$))
# MRES or RES for WRESPPOS
(^|[\s\(\[\'"/,\-])(?P<mut_res>(CYS|ILE|SER|GLN|MET|ASN|PRO|LYS|ASP|THR|PHE|ALA|GLY|HIS|LEU|ARG|TRP|VAL|GLU|TYR)|(GLUTAMINE|GLUTAMIC ACID|LEUCINE|VALINE|ISOLEUCINE|LYSINE|ALANINE|GLYCINE|ASPARTATE|METHIONINE|THREONINE|HISTIDINE|ASPARTIC ACID|ARGININE|ASPARAGINE|TRYPTOPHAN|PROLINE|PHENYLALANINE|CYSTEINE|SERINE|GLUTAMATE|TYROSINE)) or (CYS|ILE|SER|GLN|MET|ASN|PRO|LYS|ASP|THR|PHE|ALA|GLY|HIS|LEU|ARG|TRP|VAL|GLU|TYR|GLUTAMINE|GLUTAMIC ACID|LEUCINE|VALINE|ISOLEUCINE|LYSINE|ALANINE|GLYCINE|ASPARTATE|METHIONINE|THREONINE|HISTIDINE|ASPARTIC ACID|ARGININE|ASPARAGINE|TRYPTOPHAN|PROLINE|PHENYLALANINE|CYSTEINE|SERINE|GLUTAMATE|TYROSINE) for (?P<wt_res>(CYS|ILE|SER|GLN|MET|ASN|PRO|LYS|ASP|THR|PHE|ALA|GLY|HIS|LEU|ARG|TRP|VAL|GLU|TYR)|(GLUTAMINE|GLUTAMIC ACID|LEUCINE|VALINE|ISOLEUCINE|LYSINE|ALANINE|GLYCINE|ASPARTATE|METHIONINE|THREONINE|HISTIDINE|ASPARTIC ACID|ARGININE|ASPARAGINE|TRYPTOPHAN|PROLINE|PHENYLALANINE|CYSTEINE|SERINE|GLUTAMATE|TYROSINE))(?P<pos>[1-9][0-9]*)(?=([.,\s)\]\'":;\-?!/]|$))
# WRES(PPOS) was mutated to MRES
(^|[\s\(\[\'"/,\-])(?P<wt_res>(CYS|ILE|SER|GLN|MET|ASN|PRO|LYS|ASP|THR|PHE|ALA|GLY|HIS|LEU|ARG|TRP|VAL|GLU|TYR)|(GLUTAMINE|GLUTAMIC ACID|LEUCINE|VALINE|ISOLEUCINE|LYSINE|ALANINE|GLYCINE|ASPARTATE|METHIONINE|THREONINE|HISTIDINE|ASPARTIC ACID|ARGININE|ASPARAGINE|TRYPTOPHAN|PROLINE|PHENYLALANINE|CYSTEINE|SERINE|GLUTAMATE|TYROSINE))\((?P<pos>[1-9][0-9]*)\) was mutated to (?P<mut_res>(CYS|ILE|SER|GLN|MET|ASN|PRO|LYS|ASP|THR|PHE|ALA|GLY|HIS|LEU|ARG|TRP|VAL|GLU|TYR)|(GLUTAMINE|GLUTAMIC ACID|LEUCINE|VALINE|ISOLEUCINE|LYSINE|ALANINE|GLYCINE|ASPARTATE|METHIONINE|THREONINE|HISTIDINE|ASPARTIC ACID|ARGININE|ASPARAGINE|TRYPTOPHAN|PROLINE|PHENYLALANINE|CYSTEINE|SERINE|GLUTAMATE|TYROSINE))(?=([.,\s)\]\'":;\-?!/]|$))
# WRES(PPOS) to RES and MRES
(^|[\s\(\[\'"/,\-])(?P<wt_res>(CYS|ILE|SER|GLN|MET|ASN|PRO|LYS|ASP|THR|PHE|ALA|GLY|HIS|LEU|ARG|TRP|VAL|GLU|TYR)|(GLUTAMINE|GLUTAMIC ACID|LEUCINE|VALINE|ISOLEUCINE|LYSINE|ALANINE|GLYCINE|ASPARTATE|METHIONINE|THREONINE|HISTIDINE|ASPARTIC ACID|ARGININE|ASPARAGINE|TRYPTOPHAN|PROLINE|PHENYLALANINE|CYSTEINE|SERINE|GLUTAMATE|TYROSINE))\((?P<pos>[1-9][0-9]*)\) to (CYS|ILE|SER|GLN|MET|ASN|PRO|LYS|ASP|THR|PHE|ALA|GLY|HIS|LEU|ARG|TRP|VAL|GLU|TYR|GLUTAMINE|GLUTAMIC ACID|LEUCINE|VALINE|ISOLEUCINE|LYSINE|ALANINE|GLYCINE|ASPARTATE|METHIONINE|THREONINE|HISTIDINE|ASPARTIC ACID|ARGININE|ASPARAGINE|TRYPTOPHAN|PROLINE|PHENYLALANINE|CYSTEINE|SERINE|GLUTAMATE|TYROSINE) and (?P<mut_res>(CYS|ILE|SER|GLN|MET|ASN|PRO|LYS|ASP|THR|PHE|ALA|GLY|HIS|LEU|ARG|TRP|VAL|GLU|TYR)|(GLUTAMINE|GLUTAMIC ACID|LEUCINE|VALINE|ISOLEUCINE|LYSINE|ALANINE|GLYCINE|ASPARTATE|METHIONINE|THREONINE|HISTIDINE|ASPARTIC ACID|ARGININE|ASPARAGINE|TRYPTOPHAN|PROLINE|PHENYLALANINE|CYSTEINE|SERINE|GLUTAMATE|TYROSINE))(?=([.,\s)\]\'":;\-?!/]|$))
# WRES(PPOS) into MRES
(^|[\s\(\[\'"/,\-])(?P<wt_res>(CYS|ILE|SER|GLN|MET|ASN|PRO|LYS|ASP|THR|PHE|ALA|GLY|HIS|LEU|ARG|TRP|VAL|GLU|TYR)|(GLUTAMINE|GLUTAMIC ACID|LEUCINE|VALINE|ISOLEUCINE|LYSINE|ALANINE|GLYCINE|ASPARTATE|METHIONINE|THREONINE|HISTIDINE|ASPARTIC ACID|ARGININE|ASPARAGINE|TRYPTOPHAN|PROLINE|PHENYLALANINE|CYSTEINE|SERINE|GLUTAMATE|TYROSINE))\((?P<pos>[1-9][0-9]*)\) into (?P<mut_res>(CYS|ILE|SER|GLN|MET|ASN|PRO|LYS|ASP|THR|PHE|ALA|GLY|HIS|LEU|ARG|TRP|VAL|GLU|TYR)|(GLUTAMINE|GLUTAMIC ACID|LEUCINE|VALINE|ISOLEUCINE|LYSINE|ALANINE|GLYCINE|ASPARTATE|METHIONINE|THREONINE|HISTIDINE|ASPARTIC ACID|ARGININE|ASPARAGINE|TRYPTOPHAN|PROLINE|PHENYLALANINE|CYSTEINE|SERINE|GLUTAMATE|TYROSINE))(?=([.,\s)\]\'":;\-?!/]|$))
# MRES(PPOS) for WRES
(^|[\s\(\[\'"/,\-])(?P<mut_res>(CYS|ILE|SER|GLN|MET|ASN|PRO|LYS|ASP|THR|PHE|ALA|GLY|HIS|LEU|ARG|TRP|VAL|GLU|TYR)|(GLUTAMINE|GLUTAMIC ACID|LEUCINE|VALINE|ISOLEUCINE|LYSINE|ALANINE|GLYCINE|ASPARTATE|METHIONINE|THREONINE|HISTIDINE|ASPARTIC ACID|ARGININE|ASPARAGINE|TRYPTOPHAN|PROLINE|PHENYLALANINE|CYSTEINE|SERINE|GLUTAMATE|TYROSINE))\((?P<pos>[1-9][0-9]*)\) for (?P<wt_res>(CYS|ILE|SER|GLN|MET|ASN|PRO|LYS|ASP|THR|PHE|ALA|GLY|HIS|LEU|ARG|TRP|VAL|GLU|TYR)|(GLUTAMINE|GLUTAMIC ACID|LEUCINE|VALINE|ISOLEUCINE|LYSINE|ALANINE|GLYCINE|ASPARTATE|METHIONINE|THREONINE|HISTIDINE|ASPARTIC ACID|ARGININE|ASPARAGINE|TRYPTOPHAN|PROLINE|PHENYLALANINE|CYSTEINE|SERINE|GLUTAMATE|TYROSINE))(?=([.,\s)\]\'":;\-?!/]|$))
# WRES(PPOS) and RES(POS) with MRES
(^|[\s\(\[\'"/,\-])(?P<wt_res>(CYS|ILE|SER|GLN|MET|ASN|PRO|LYS|ASP|THR|PHE|ALA|GLY|HIS|LEU|ARG|TRP|VAL|GLU|TYR)|(GLUTAMINE|GLUTAMIC ACID|LEUCINE|VALINE|ISOLEUCINE|LYSINE|ALANINE|GLYCINE|ASPARTATE|METHIONINE|THREONINE|HISTIDINE|ASPARTIC ACID|ARGININE|ASPARAGINE|TRYPTOPHAN|PROLINE|PHENYLALANINE|CYSTEINE|SERINE|GLUTAMATE|TYROSINE))\((?P<pos>[1-9][0-9]*)\) and (CYS|ILE|SER|GLN|MET|ASN|PRO|LYS|ASP|THR|PHE|ALA|GLY|HIS|LEU|ARG|TRP|VAL|GLU|TYR|GLUTAMINE|GLUTAMIC ACID|LEUCINE|VALINE|ISOLEUCINE|LYSINE|ALANINE|GLYCINE|ASPARTATE|METHIONINE|THREONINE|HISTIDINE|ASPARTIC ACID|ARGININE|ASPARAGINE|TRYPTOPHAN|PROLINE|PHENYLALANINE|CYSTEINE|SERINE|GLUTAMATE|TYROSINE)\(([1-9][0-9]*)\) with (?P<mut_res>(CYS|ILE|SER|GLN|MET|ASN|PRO|LYS|ASP|THR|PHE|ALA|GLY|HIS|LEU|ARG|TRP|VAL|GLU|TYR)|(GLUTAMINE|GLUTAMIC ACID|LEUCINE|VALINE|ISOLEUCINE|LYSINE|ALANINE|GLYCINE|ASPARTATE|METHIONINE|THREONINE|HISTIDINE|ASPARTIC ACID|ARGININE|ASPARAGINE|TRYPTOPHAN|PROLINE|PHENYLALANINE|CYSTEINE|SERINE|GLUTAMATE|TYROSINE))(?=([.,\s)\]\'":;\-?!/]|$))
# WRES to a MRES residue at position PPOS
(^|[\s\(\[\'"/,\-])(?P<wt_res>(CYS|ILE|SER|GLN|MET|ASN|PRO|LYS|ASP|THR|PHE|ALA|GLY|HIS|LEU|ARG|TRP|VAL|GLU|TYR)|(GLUTAMINE|GLUTAMIC ACID|LEUCINE|VALINE|ISOLEUCINE|LYSINE|ALANINE|GLYCINE|ASPARTATE|METHIONINE|THREONINE|HISTIDINE|ASPARTIC ACID|ARGININE|ASPARAGINE|TRYPTOPHAN|PROLINE|PHENYLALANINE|CYSTEINE|SERINE|GLUTAMATE|TYROSINE)) to (a|an){0,1} (?P<mut_res>(CYS|ILE|SER|GLN|MET|ASN|PRO|LYS|ASP|THR|PHE|ALA|GLY|HIS|LEU|ARG|TRP|VAL|GLU|TYR)|(GLUTAMINE|GLUTAMIC ACID|LEUCINE|VALINE|ISOLEUCINE|LYSINE|ALANINE|GLYCINE|ASPARTATE|METHIONINE|THREONINE|HISTIDINE|ASPARTIC ACID|ARGININE|ASPARAGINE|TRYPTOPHAN|PROLINE|PHENYLALANINE|CYSTEINE|SERINE|GLUTAMATE|TYROSINE)) residue at position (?P<pos>[1-9][0-9]*)(?=([.,\s)\]\'":;\-?!/]|$))
# WRES to MRES, at position PPOS
(^|[\s\(\[\'"/,\-])(?P<wt_res>(CYS|ILE|SER|GLN|MET|ASN|PRO|LYS|ASP|THR|PHE|ALA|GLY|HIS|LEU|ARG|TRP|VAL|GLU|TYR)|(GLUTAMINE|GLUTAMIC ACID|LEUCINE|VALINE|ISOLEUCINE|LYSINE|ALANINE|GLYCINE|ASPARTATE|METHIONINE|THREONINE|HISTIDINE|ASPARTIC ACID|ARGININE|ASPARAGINE|TRYPTOPHAN|PROLINE|PHENYLALANINE|CYSTEINE|SERINE|GLUTAMATE|TYROSINE)) to (?P<mut_res>(CYS|ILE|SER|GLN|MET|ASN|PRO|LYS|ASP|THR|PHE|ALA|GLY|HIS|LEU|ARG|TRP|VAL|GLU|TYR)|(GLUTAMINE|GLUTAMIC ACID|LEUCINE|VALINE|ISOLEUCINE|LYSINE|ALANINE|GLYCINE|ASPARTATE|METHIONINE|THREONINE|HISTIDINE|ASPARTIC ACID|ARGININE|ASPARAGINE|TRYPTOPHAN|PROLINE|PHENYLALANINE|CYSTEINE|SERINE|GLUTAMATE|TYROSINE)), at position (?P<pos>[1-9][0-9]*)(?=([.,\s)\]\'":;\-?!/]|$))
# WRES to MRES) at codon PPOS
(^|[\s\(\[\'"/,\-])(?P<wt_res>(CYS|ILE|SER|GLN|MET|ASN|PRO|LYS|ASP|THR|PHE|ALA|GLY|HIS|LEU|ARG|TRP|VAL|GLU|TYR)|(GLUTAMINE|GLUTAMIC ACID|LEUCINE|VALINE|ISOLEUCINE|LYSINE|ALANINE|GLYCINE|ASPARTATE|METHIONINE|THREONINE|HISTIDINE|ASPARTIC ACID|ARGININE|ASPARAGINE|TRYPTOPHAN|PROLINE|PHENYLALANINE|CYSTEINE|SERINE|GLUTAMATE|TYROSINE)) to (?P<mut_res>(CYS|ILE|SER|GLN|MET|ASN|PRO|LYS|ASP|THR|PHE|ALA|GLY|HIS|LEU|ARG|TRP|VAL|GLU|TYR)|(GLUTAMINE|GLUTAMIC ACID|LEUCINE|VALINE|ISOLEUCINE|LYSINE|ALANINE|GLYCINE|ASPARTATE|METHIONINE|THREONINE|HISTIDINE|ASPARTIC ACID|ARGININE|ASPARAGINE|TRYPTOPHAN|PROLINE|PHENYLALANINE|CYSTEINE|SERINE|GLUTAMATE|TYROSINE))\) at codon (?P<pos>[1-9][0-9]*)(?=([.,\s)\]\'":;\-?!/]|$))
# WRES to MRES substitution in residue PPOS
(^|[\s\(\[\'"/,\-])(?P<wt_res>(CYS|ILE|SER|GLN|MET|ASN|PRO|LYS|ASP|THR|PHE|ALA|GLY|HIS|LEU|ARG|TRP|VAL|GLU|TYR)|(GLUTAMINE|GLUTAMIC ACID|LEUCINE|VALINE|ISOLEUCINE|LYSINE|ALANINE|GLYCINE|ASPARTATE|METHIONINE|THREONINE|HISTIDINE|ASPARTIC ACID|ARGININE|ASPARAGINE|TRYPTOPHAN|PROLINE|PHENYLALANINE|CYSTEINE|SERINE|GLUTAMATE|TYROSINE)) to (?P<mut_res>(CYS|ILE|SER|GLN|MET|ASN|PRO|LYS|ASP|THR|PHE|ALA|GLY|HIS|LEU|ARG|TRP|VAL|GLU|TYR)|(GLUTAMINE|GLUTAMIC ACID|LEUCINE|VALINE|ISOLEUCINE|LYSINE|ALANINE|GLYCINE|ASPARTATE|METHIONINE|THREONINE|HISTIDINE|ASPARTIC ACID|ARGININE|ASPARAGINE|TRYPTOPHAN|PROLINE|PHENYLALANINE|CYSTEINE|SERINE|GLUTAMATE|TYROSINE)) substitution in residue (?P<pos>[1-9][0-9]*)(?=([.,\s)\]\'":;\-?!/]|$))
# WRES to MRES replacement at position PPOS
(^|[\s\(\[\'"/,\-])(?P<wt_res>(CYS|ILE|SER|GLN|MET|ASN|PRO|LYS|ASP|THR|PHE|ALA|GLY|HIS|LEU|ARG|TRP|VAL|GLU|TYR)|(GLUTAMINE|GLUTAMIC ACID|LEUCINE|VALINE|ISOLEUCINE|LYSINE|ALANINE|GLYCINE|ASPARTATE|METHIONINE|THREONINE|HISTIDINE|ASPARTIC ACID|ARGININE|ASPARAGINE|TRYPTOPHAN|PROLINE|PHENYLALANINE|CYSTEINE|SERINE|GLUTAMATE|TYROSINE)) to (?P<mut_res>(CYS|ILE|SER|GLN|MET|ASN|PRO|LYS|ASP|THR|PHE|ALA|GLY|HIS|LEU|ARG|TRP|VAL|GLU|TYR)|(GLUTAMINE|GLUTAMIC ACID|LEUCINE|VALINE|ISOLEUCINE|LYSINE|ALANINE|GLYCINE|ASPARTATE|METHIONINE|THREONINE|HISTIDINE|ASPARTIC ACID|ARGININE|ASPARAGINE|TRYPTOPHAN|PROLINE|PHENYLALANINE|CYSTEINE|SERINE|GLUTAMATE|TYROSINE)) replacement at position (?P<pos>[1-9][0-9]*)(?=([.,\s)\]\'":;\-?!/]|$))
# WRES to MRES polymorphism at codon PPOS
(^|[\s\(\[\'"/,\-])(?P<wt_res>(CYS|ILE|SER|GLN|MET|ASN|PRO|LYS|ASP|THR|PHE|ALA|GLY|HIS|LEU|ARG|TRP|VAL|GLU|TYR)|(GLUTAMINE|GLUTAMIC ACID|LEUCINE|VALINE|ISOLEUCINE|LYSINE|ALANINE|GLYCINE|ASPARTATE|METHIONINE|THREONINE|HISTIDINE|ASPARTIC ACID|ARGININE|ASPARAGINE|TRYPTOPHAN|PROLINE|PHENYLALANINE|CYSTEINE|SERINE|GLUTAMATE|TYROSINE)) to (?P<mut_res>(CYS|ILE|SER|GLN|MET|ASN|PRO|LYS|ASP|THR|PHE|ALA|GLY|HIS|LEU|ARG|TRP|VAL|GLU|TYR)|(GLUTAMINE|GLUTAMIC ACID|LEUCINE|VALINE|ISOLEUCINE|LYSINE|ALANINE|GLYCINE|ASPARTATE|METHIONINE|THREONINE|HISTIDINE|ASPARTIC ACID|ARGININE|ASPARAGINE|TRYPTOPHAN|PROLINE|PHENYLALANINE|CYSTEINE|SERINE|GLUTAMATE|TYROSINE)) polymorphism at codon (?P<pos>[1-9][0-9]*)(?=([.,\s)\]\'":;\-?!/]|$))
# WRES to MRES change at amino acid position PPOS
(^|[\s\(\[\'"/,\-])(?P<wt_res>(CYS|ILE|SER|GLN|MET|ASN|PRO|LYS|ASP|THR|PHE|ALA|GLY|HIS|LEU|ARG|TRP|VAL|GLU|TYR)|(GLUTAMINE|GLUTAMIC ACID|LEUCINE|VALINE|ISOLEUCINE|LYSINE|ALANINE|GLYCINE|ASPARTATE|METHIONINE|THREONINE|HISTIDINE|ASPARTIC ACID|ARGININE|ASPARAGINE|TRYPTOPHAN|PROLINE|PHENYLALANINE|CYSTEINE|SERINE|GLUTAMATE|TYROSINE)) to (?P<mut_res>(CYS|ILE|SER|GLN|MET|ASN|PRO|LYS|ASP|THR|PHE|ALA|GLY|HIS|LEU|ARG|TRP|VAL|GLU|TYR)|(GLUTAMINE|GLUTAMIC ACID|LEUCINE|VALINE|ISOLEUCINE|LYSINE|ALANINE|GLYCINE|ASPARTATE|METHIONINE|THREONINE|HISTIDINE|ASPARTIC ACID|ARGININE|ASPARAGINE|TRYPTOPHAN|PROLINE|PHENYLALANINE|CYSTEINE|SERINE|GLUTAMATE|TYROSINE)) change at amino acid position (?P<pos>[1-9][0-9]*)(?=([.,\s)\]\'":;\-?!/]|$))
# WRES to MRES at amino acid residue PPOS
(^|[\s\(\[\'"/,\-])(?P<wt_res>(CYS|ILE|SER|GLN|MET|ASN|PRO|LYS|ASP|THR|PHE|ALA|GLY|HIS|LEU|ARG|TRP|VAL|GLU|TYR)|(GLUTAMINE|GLUTAMIC ACID|LEUCINE|VALINE|ISOLEUCINE|LYSINE|ALANINE|GLYCINE|ASPARTATE|METHIONINE|THREONINE|HISTIDINE|ASPARTIC ACID|ARGININE|ASPARAGINE|TRYPTOPHAN|PROLINE|PHENYLALANINE|CYSTEINE|SERINE|GLUTAMATE|TYROSINE)) to (?P<mut_res>(CYS|ILE|SER|GLN|MET|ASN|PRO|LYS|ASP|THR|PHE|ALA|GLY|HIS|LEU|ARG|TRP|VAL|GLU|TYR)|(GLUTAMINE|GLUTAMIC ACID|LEUCINE|VALINE|ISOLEUCINE|LYSINE|ALANINE|GLYCINE|ASPARTATE|METHIONINE|THREONINE|HISTIDINE|ASPARTIC ACID|ARGININE|ASPARAGINE|TRYPTOPHAN|PROLINE|PHENYLALANINE|CYSTEINE|SERINE|GLUTAMATE|TYROSINE)) at amino acid residue (?P<pos>[1-9][0-9]*)(?=([.,\s)\]\'":;\-?!/]|$))
# WRES to MRES (sPPOS
(^|[\s\(\[\'"/,\-])(?P<wt_res>(CYS|ILE|SER|GLN|MET|ASN|PRO|LYS|ASP|THR|PHE|ALA|GLY|HIS|LEU|ARG|TRP|VAL|GLU|TYR)|(GLUTAMINE|GLUTAMIC ACID|LEUCINE|VALINE|ISOLEUCINE|LYSINE|ALANINE|GLYCINE|ASPARTATE|METHIONINE|THREONINE|HISTIDINE|ASPARTIC ACID|ARGININE|ASPARAGINE|TRYPTOPHAN|PROLINE|PHENYLALANINE|CYSTEINE|SERINE|GLUTAMATE|TYROSINE)) to (?P<mut_res>(CYS|ILE|SER|GLN|MET|ASN|PRO|LYS|ASP|THR|PHE|ALA|GLY|HIS|LEU|ARG|TRP|VAL|GLU|TYR)|(GLUTAMINE|GLUTAMIC ACID|LEUCINE|VALINE|ISOLEUCINE|LYSINE|ALANINE|GLYCINE|ASPARTATE|METHIONINE|THREONINE|HISTIDINE|ASPARTIC ACID|ARGININE|ASPARAGINE|TRYPTOPHAN|PROLINE|PHENYLALANINE|CYSTEINE|SERINE|GLUTAMATE|TYROSINE)) \(s(?P<pos>[1-9][0-9]*)(?=([.,\s)\]\'":;\-?!/]|$))
# WRES to MRES (rPPOS
(^|[\s\(\[\'"/,\-])(?P<wt_res>(CYS|ILE|SER|GLN|MET|ASN|PRO|LYS|ASP|THR|PHE|ALA|GLY|HIS|LEU|ARG|TRP|VAL|GLU|TYR)|(GLUTAMINE|GLUTAMIC ACID|LEUCINE|VALINE|ISOLEUCINE|LYSINE|ALANINE|GLYCINE|ASPARTATE|METHIONINE|THREONINE|HISTIDINE|ASPARTIC ACID|ARGININE|ASPARAGINE|TRYPTOPHAN|PROLINE|PHENYLALANINE|CYSTEINE|SERINE|GLUTAMATE|TYROSINE)) to (?P<mut_res>(CYS|ILE|SER|GLN|MET|ASN|PRO|LYS|ASP|THR|PHE|ALA|GLY|HIS|LEU|ARG|TRP|VAL|GLU|TYR)|(GLUTAMINE|GLUTAMIC ACID|LEUCINE|VALINE|ISOLEUCINE|LYSINE|ALANINE|GLYCINE|ASPARTATE|METHIONINE|THREONINE|HISTIDINE|ASPARTIC ACID|ARGININE|ASPARAGINE|TRYPTOPHAN|PROLINE|PHENYLALANINE|CYSTEINE|SERINE|GLUTAMATE|TYROSINE)) \(r(?P<pos>[1-9][0-9]*)(?=([.,\s)\]\'":;\-?!/]|$))
# WRES to MRES (pPPOS
(^|[\s\(\[\'"/,\-])(?P<wt_res>(CYS|ILE|SER|GLN|MET|ASN|PRO|LYS|ASP|THR|PHE|ALA|GLY|HIS|LEU|ARG|TRP|VAL|GLU|TYR)|(GLUTAMINE|GLUTAMIC ACID|LEUCINE|VALINE|ISOLEUCINE|LYSINE|ALANINE|GLYCINE|ASPARTATE|METHIONINE|THREONINE|HISTIDINE|ASPARTIC ACID|ARGININE|ASPARAGINE|TRYPTOPHAN|PROLINE|PHENYLALANINE|CYSTEINE|SERINE|GLUTAMATE|TYROSINE)) to (?P<mut_res>(CYS|ILE|SER|GLN|MET|ASN|PRO|LYS|ASP|THR|PHE|ALA|GLY|HIS|LEU|ARG|TRP|VAL|GLU|TYR)|(GLUTAMINE|GLUTAMIC ACID|LEUCINE|VALINE|ISOLEUCINE|LYSINE|ALANINE|GLYCINE|ASPARTATE|METHIONINE|THREONINE|HISTIDINE|ASPARTIC ACID|ARGININE|ASPARAGINE|TRYPTOPHAN|PROLINE|PHENYLALANINE|CYSTEINE|SERINE|GLUTAMATE|TYROSINE)) \(p(?P<pos>[1-9][0-9]*)(?=([.,\s)\]\'":;\-?!/]|$))
# WRES to MRES (codon PPOS
(^|[\s\(\[\'"/,\-])(?P<wt_res>(CYS|ILE|SER|GLN|MET|ASN|PRO|LYS|ASP|THR|PHE|ALA|GLY|HIS|LEU|ARG|TRP|VAL|GLU|TYR)|(GLUTAMINE|GLUTAMIC ACID|LEUCINE|VALINE|ISOLEUCINE|LYSINE|ALANINE|GLYCINE|ASPARTATE|METHIONINE|THREONINE|HISTIDINE|ASPARTIC ACID|ARGININE|ASPARAGINE|TRYPTOPHAN|PROLINE|PHENYLALANINE|CYSTEINE|SERINE|GLUTAMATE|TYROSINE)) to (?P<mut_res>(CYS|ILE|SER|GLN|MET|ASN|PRO|LYS|ASP|THR|PHE|ALA|GLY|HIS|LEU|ARG|TRP|VAL|GLU|TYR)|(GLUTAMINE|GLUTAMIC ACID|LEUCINE|VALINE|ISOLEUCINE|LYSINE|ALANINE|GLYCINE|ASPARTATE|METHIONINE|THREONINE|HISTIDINE|ASPARTIC ACID|ARGININE|ASPARAGINE|TRYPTOPHAN|PROLINE|PHENYLALANINE|CYSTEINE|SERINE|GLUTAMATE|TYROSINE)) \(codon (?P<pos>[1-9][0-9]*)(?=([.,\s)\]\'":;\-?!/]|$))
# MRES substitution of WRES PPOS
(^|[\s\(\[\'"/,\-])(?P<mut_res>(CYS|ILE|SER|GLN|MET|ASN|PRO|LYS|ASP|THR|PHE|ALA|GLY|HIS|LEU|ARG|TRP|VAL|GLU|TYR)|(GLUTAMINE|GLUTAMIC ACID|LEUCINE|VALINE|ISOLEUCINE|LYSINE|ALANINE|GLYCINE|ASPARTATE|METHIONINE|THREONINE|HISTIDINE|ASPARTIC ACID|ARGININE|ASPARAGINE|TRYPTOPHAN|PROLINE|PHENYLALANINE|CYSTEINE|SERINE|GLUTAMATE|TYROSINE)) substitution of (?P<wt_res>(CYS|ILE|SER|GLN|MET|ASN|PRO|LYS|ASP|THR|PHE|ALA|GLY|HIS|LEU|ARG|TRP|VAL|GLU|TYR)|(GLUTAMINE|GLUTAMIC ACID|LEUCINE|VALINE|ISOLEUCINE|LYSINE|ALANINE|GLYCINE|ASPARTATE|METHIONINE|THREONINE|HISTIDINE|ASPARTIC ACID|ARGININE|ASPARAGINE|TRYPTOPHAN|PROLINE|PHENYLALANINE|CYSTEINE|SERINE|GLUTAMATE|TYROSINE)) (?P<pos>[1-9][0-9]*)(?=([.,\s)\]\'":;\-?!/]|$))
# MRES substitution at WRESPPOS
(^|[\s\(\[\'"/,\-])(?P<mut_res>(CYS|ILE|SER|GLN|MET|ASN|PRO|LYS|ASP|THR|PHE|ALA|GLY|HIS|LEU|ARG|TRP|VAL|GLU|TYR)|(GLUTAMINE|GLUTAMIC ACID|LEUCINE|VALINE|ISOLEUCINE|LYSINE|ALANINE|GLYCINE|ASPARTATE|METHIONINE|THREONINE|HISTIDINE|ASPARTIC ACID|ARGININE|ASPARAGINE|TRYPTOPHAN|PROLINE|PHENYLALANINE|CYSTEINE|SERINE|GLUTAMATE|TYROSINE)) substitution at (?P<wt_res>(CYS|ILE|SER|GLN|MET|ASN|PRO|LYS|ASP|THR|PHE|ALA|GLY|HIS|LEU|ARG|TRP|VAL|GLU|TYR)|(GLUTAMINE|GLUTAMIC ACID|LEUCINE|VALINE|ISOLEUCINE|LYSINE|ALANINE|GLYCINE|ASPARTATE|METHIONINE|THREONINE|HISTIDINE|ASPARTIC ACID|ARGININE|ASPARAGINE|TRYPTOPHAN|PROLINE|PHENYLALANINE|CYSTEINE|SERINE|GLUTAMATE|TYROSINE))(?P<pos>[1-9][0-9]*)(?=([.,\s)\]\'":;\-?!/]|$))
# MRES substitution at WRES PPOS
(^|[\s\(\[\'"/,\-])(?P<mut_res>(CYS|ILE|SER|GLN|MET|ASN|PRO|LYS|ASP|THR|PHE|ALA|GLY|HIS|LEU|ARG|TRP|VAL|GLU|TYR)|(GLUTAMINE|GLUTAMIC ACID|LEUCINE|VALINE|ISOLEUCINE|LYSINE|ALANINE|GLYCINE|ASPARTATE|METHIONINE|THREONINE|HISTIDINE|ASPARTIC ACID|ARGININE|ASPARAGINE|TRYPTOPHAN|PROLINE|PHENYLALANINE|CYSTEINE|SERINE|GLUTAMATE|TYROSINE)) substitution at (?P<wt_res>(CYS|ILE|SER|GLN|MET|ASN|PRO|LYS|ASP|THR|PHE|ALA|GLY|HIS|LEU|ARG|TRP|VAL|GLU|TYR)|(GLUTAMINE|GLUTAMIC ACID|LEUCINE|VALINE|ISOLEUCINE|LYSINE|ALANINE|GLYCINE|ASPARTATE|METHIONINE|THREONINE|HISTIDINE|ASPARTIC ACID|ARGININE|ASPARAGINE|TRYPTOPHAN|PROLINE|PHENYLALANINE|CYSTEINE|SERINE|GLUTAMATE|TYROSINE)) (?P<pos>[1-9][0-9]*)(?=([.,\s)\]\'":;\-?!/]|$))
# MRES substituted for WRES at residue PPOS
(^|[\s\(\[\'"/,\-])(?P<mut_res>(CYS|ILE|SER|GLN|MET|ASN|PRO|LYS|ASP|THR|PHE|ALA|GLY|HIS|LEU|ARG|TRP|VAL|GLU|TYR)|(GLUTAMINE|GLUTAMIC ACID|LEUCINE|VALINE|ISOLEUCINE|LYSINE|ALANINE|GLYCINE|ASPARTATE|METHIONINE|THREONINE|HISTIDINE|ASPARTIC ACID|ARGININE|ASPARAGINE|TRYPTOPHAN|PROLINE|PHENYLALANINE|CYSTEINE|SERINE|GLUTAMATE|TYROSINE)) substituted for (?P<wt_res>(CYS|ILE|SER|GLN|MET|ASN|PRO|LYS|ASP|THR|PHE|ALA|GLY|HIS|LEU|ARG|TRP|VAL|GLU|TYR)|(GLUTAMINE|GLUTAMIC ACID|LEUCINE|VALINE|ISOLEUCINE|LYSINE|ALANINE|GLYCINE|ASPARTATE|METHIONINE|THREONINE|HISTIDINE|ASPARTIC ACID|ARGININE|ASPARAGINE|TRYPTOPHAN|PROLINE|PHENYLALANINE|CYSTEINE|SERINE|GLUTAMATE|TYROSINE)) at residue (?P<pos>[1-9][0-9]*)(?=([.,\s)\]\'":;\-?!/]|$))
# WRES residue at position PPOS with MRES
(^|[\s\(\[\'"/,\-])(?P<wt_res>(CYS|ILE|SER|GLN|MET|ASN|PRO|LYS|ASP|THR|PHE|ALA|GLY|HIS|LEU|ARG|TRP|VAL|GLU|TYR)|(GLUTAMINE|GLUTAMIC ACID|LEUCINE|VALINE|ISOLEUCINE|LYSINE|ALANINE|GLYCINE|ASPARTATE|METHIONINE|THREONINE|HISTIDINE|ASPARTIC ACID|ARGININE|ASPARAGINE|TRYPTOPHAN|PROLINE|PHENYLALANINE|CYSTEINE|SERINE|GLUTAMATE|TYROSINE)) residue at position (?P<pos>[1-9][0-9]*) with (?P<mut_res>(CYS|ILE|SER|GLN|MET|ASN|PRO|LYS|ASP|THR|PHE|ALA|GLY|HIS|LEU|ARG|TRP|VAL|GLU|TYR)|(GLUTAMINE|GLUTAMIC ACID|LEUCINE|VALINE|ISOLEUCINE|LYSINE|ALANINE|GLYCINE|ASPARTATE|METHIONINE|THREONINE|HISTIDINE|ASPARTIC ACID|ARGININE|ASPARAGINE|TRYPTOPHAN|PROLINE|PHENYLALANINE|CYSTEINE|SERINE|GLUTAMATE|TYROSINE))(?=([.,\s)\]\'":;\-?!/]|$))
# WRES residue at position PPOS was replaced by MRES
(^|[\s\(\[\'"/,\-])(?P<wt_res>(CYS|ILE|SER|GLN|MET|ASN|PRO|LYS|ASP|THR|PHE|ALA|GLY|HIS|LEU|ARG|TRP|VAL|GLU|TYR)|(GLUTAMINE|GLUTAMIC ACID|LEUCINE|VALINE|ISOLEUCINE|LYSINE|ALANINE|GLYCINE|ASPARTATE|METHIONINE|THREONINE|HISTIDINE|ASPARTIC ACID|ARGININE|ASPARAGINE|TRYPTOPHAN|PROLINE|PHENYLALANINE|CYSTEINE|SERINE|GLUTAMATE|TYROSINE)) residue at position (?P<pos>[1-9][0-9]*) was replaced by (?P<mut_res>(CYS|ILE|SER|GLN|MET|ASN|PRO|LYS|ASP|THR|PHE|ALA|GLY|HIS|LEU|ARG|TRP|VAL|GLU|TYR)|(GLUTAMINE|GLUTAMIC ACID|LEUCINE|VALINE|ISOLEUCINE|LYSINE|ALANINE|GLYCINE|ASPARTATE|METHIONINE|THREONINE|HISTIDINE|ASPARTIC ACID|ARGININE|ASPARAGINE|TRYPTOPHAN|PROLINE|PHENYLALANINE|CYSTEINE|SERINE|GLUTAMATE|TYROSINE))(?=([.,\s)\]\'":;\-?!/]|$))
# WRES residue at position PPOS by MRES
(^|[\s\(\[\'"/,\-])(?P<wt_res>(CYS|ILE|SER|GLN|MET|ASN|PRO|LYS|ASP|THR|PHE|ALA|GLY|HIS|LEU|ARG|TRP|VAL|GLU|TYR)|(GLUTAMINE|GLUTAMIC ACID|LEUCINE|VALINE|ISOLEUCINE|LYSINE|ALANINE|GLYCINE|ASPARTATE|METHIONINE|THREONINE|HISTIDINE|ASPARTIC ACID|ARGININE|ASPARAGINE|TRYPTOPHAN|PROLINE|PHENYLALANINE|CYSTEINE|SERINE|GLUTAMATE|TYROSINE)) residue at position (?P<pos>[1-9][0-9]*) by (?P<mut_res>(CYS|ILE|SER|GLN|MET|ASN|PRO|LYS|ASP|THR|PHE|ALA|GLY|HIS|LEU|ARG|TRP|VAL|GLU|TYR)|(GLUTAMINE|GLUTAMIC ACID|LEUCINE|VALINE|ISOLEUCINE|LYSINE|ALANINE|GLYCINE|ASPARTATE|METHIONINE|THREONINE|HISTIDINE|ASPARTIC ACID|ARGININE|ASPARAGINE|TRYPTOPHAN|PROLINE|PHENYLALANINE|CYSTEINE|SERINE|GLUTAMATE|TYROSINE))(?=([.,\s)\]\'":;\-?!/]|$))
# WRES residue PPOS by MRES
(^|[\s\(\[\'"/,\-])(?P<wt_res>(CYS|ILE|SER|GLN|MET|ASN|PRO|LYS|ASP|THR|PHE|ALA|GLY|HIS|LEU|ARG|TRP|VAL|GLU|TYR)|(GLUTAMINE|GLUTAMIC ACID|LEUCINE|VALINE|ISOLEUCINE|LYSINE|ALANINE|GLYCINE|ASPARTATE|METHIONINE|THREONINE|HISTIDINE|ASPARTIC ACID|ARGININE|ASPARAGINE|TRYPTOPHAN|PROLINE|PHENYLALANINE|CYSTEINE|SERINE|GLUTAMATE|TYROSINE)) residue (?P<pos>[1-9][0-9]*) by (?P<mut_res>(CYS|ILE|SER|GLN|MET|ASN|PRO|LYS|ASP|THR|PHE|ALA|GLY|HIS|LEU|ARG|TRP|VAL|GLU|TYR)|(GLUTAMINE|GLUTAMIC ACID|LEUCINE|VALINE|ISOLEUCINE|LYSINE|ALANINE|GLYCINE|ASPARTATE|METHIONINE|THREONINE|HISTIDINE|ASPARTIC ACID|ARGININE|ASPARAGINE|TRYPTOPHAN|PROLINE|PHENYLALANINE|CYSTEINE|SERINE|GLUTAMATE|TYROSINE))(?=([.,\s)\]\'":;\-?!/]|$))
# MRES replaces WRES-PPOS
(^|[\s\(\[\'"/,\-])(?P<mut_res>(CYS|ILE|SER|GLN|MET|ASN|PRO|LYS|ASP|THR|PHE|ALA|GLY|HIS|LEU|ARG|TRP|VAL|GLU|TYR)|(GLUTAMINE|GLUTAMIC ACID|LEUCINE|VALINE|ISOLEUCINE|LYSINE|ALANINE|GLYCINE|ASPARTATE|METHIONINE|THREONINE|HISTIDINE|ASPARTIC ACID|ARGININE|ASPARAGINE|TRYPTOPHAN|PROLINE|PHENYLALANINE|CYSTEINE|SERINE|GLUTAMATE|TYROSINE)) replaces (?P<wt_res>(CYS|ILE|SER|GLN|MET|ASN|PRO|LYS|ASP|THR|PHE|ALA|GLY|HIS|LEU|ARG|TRP|VAL|GLU|TYR)|(GLUTAMINE|GLUTAMIC ACID|LEUCINE|VALINE|ISOLEUCINE|LYSINE|ALANINE|GLYCINE|ASPARTATE|METHIONINE|THREONINE|HISTIDINE|ASPARTIC ACID|ARGININE|ASPARAGINE|TRYPTOPHAN|PROLINE|PHENYLALANINE|CYSTEINE|SERINE|GLUTAMATE|TYROSINE))-(?P<pos>[1-9][0-9]*)(?=([.,\s)\]\'":;\-?!/]|$))
# MRES rather than a WRES at position PPOS
(^|[\s\(\[\'"/,\-])(?P<mut_res>(CYS|ILE|SER|GLN|MET|ASN|PRO|LYS|ASP|THR|PHE|ALA|GLY|HIS|LEU|ARG|TRP|VAL|GLU|TYR)|(GLUTAMINE|GLUTAMIC ACID|LEUCINE|VALINE|ISOLEUCINE|LYSINE|ALANINE|GLYCINE|ASPARTATE|METHIONINE|THREONINE|HISTIDINE|ASPARTIC ACID|ARGININE|ASPARAGINE|TRYPTOPHAN|PROLINE|PHENYLALANINE|CYSTEINE|SERINE|GLUTAMATE|TYROSINE)) rather than (a|an){0,1} (?P<wt_res>(CYS|ILE|SER|GLN|MET|ASN|PRO|LYS|ASP|THR|PHE|ALA|GLY|HIS|LEU|ARG|TRP|VAL|GLU|TYR)|(GLUTAMINE|GLUTAMIC ACID|LEUCINE|VALINE|ISOLEUCINE|LYSINE|ALANINE|GLYCINE|ASPARTATE|METHIONINE|THREONINE|HISTIDINE|ASPARTIC ACID|ARGININE|ASPARAGINE|TRYPTOPHAN|PROLINE|PHENYLALANINE|CYSTEINE|SERINE|GLUTAMATE|TYROSINE)) at position (?P<pos>[1-9][0-9]*)(?=([.,\s)\]\'":;\-?!/]|$))
# MRES or RES for WRES-PPOS
(^|[\s\(\[\'"/,\-])(?P<mut_res>(CYS|ILE|SER|GLN|MET|ASN|PRO|LYS|ASP|THR|PHE|ALA|GLY|HIS|LEU|ARG|TRP|VAL|GLU|TYR)|(GLUTAMINE|GLUTAMIC ACID|LEUCINE|VALINE|ISOLEUCINE|LYSINE|ALANINE|GLYCINE|ASPARTATE|METHIONINE|THREONINE|HISTIDINE|ASPARTIC ACID|ARGININE|ASPARAGINE|TRYPTOPHAN|PROLINE|PHENYLALANINE|CYSTEINE|SERINE|GLUTAMATE|TYROSINE)) or (CYS|ILE|SER|GLN|MET|ASN|PRO|LYS|ASP|THR|PHE|ALA|GLY|HIS|LEU|ARG|TRP|VAL|GLU|TYR|GLUTAMINE|GLUTAMIC ACID|LEUCINE|VALINE|ISOLEUCINE|LYSINE|ALANINE|GLYCINE|ASPARTATE|METHIONINE|THREONINE|HISTIDINE|ASPARTIC ACID|ARGININE|ASPARAGINE|TRYPTOPHAN|PROLINE|PHENYLALANINE|CYSTEINE|SERINE|GLUTAMATE|TYROSINE) for (?P<wt_res>(CYS|ILE|SER|GLN|MET|ASN|PRO|LYS|ASP|THR|PHE|ALA|GLY|HIS|LEU|ARG|TRP|VAL|GLU|TYR)|(GLUTAMINE|GLUTAMIC ACID|LEUCINE|VALINE|ISOLEUCINE|LYSINE|ALANINE|GLYCINE|ASPARTATE|METHIONINE|THREONINE|HISTIDINE|ASPARTIC ACID|ARGININE|ASPARAGINE|TRYPTOPHAN|PROLINE|PHENYLALANINE|CYSTEINE|SERINE|GLUTAMATE|TYROSINE))-(?P<pos>[1-9][0-9]*)(?=([.,\s)\]\'":;\-?!/]|$))
# MRES or RES for WRES at position PPOS
(^|[\s\(\[\'"/,\-])(?P<mut_res>(CYS|ILE|SER|GLN|MET|ASN|PRO|LYS|ASP|THR|PHE|ALA|GLY|HIS|LEU|ARG|TRP|VAL|GLU|TYR)|(GLUTAMINE|GLUTAMIC ACID|LEUCINE|VALINE|ISOLEUCINE|LYSINE|ALANINE|GLYCINE|ASPARTATE|METHIONINE|THREONINE|HISTIDINE|ASPARTIC ACID|ARGININE|ASPARAGINE|TRYPTOPHAN|PROLINE|PHENYLALANINE|CYSTEINE|SERINE|GLUTAMATE|TYROSINE)) or (CYS|ILE|SER|GLN|MET|ASN|PRO|LYS|ASP|THR|PHE|ALA|GLY|HIS|LEU|ARG|TRP|VAL|GLU|TYR|GLUTAMINE|GLUTAMIC ACID|LEUCINE|VALINE|ISOLEUCINE|LYSINE|ALANINE|GLYCINE|ASPARTATE|METHIONINE|THREONINE|HISTIDINE|ASPARTIC ACID|ARGININE|ASPARAGINE|TRYPTOPHAN|PROLINE|PHENYLALANINE|CYSTEINE|SERINE|GLUTAMATE|TYROSINE) for (?P<wt_res>(CYS|ILE|SER|GLN|MET|ASN|PRO|LYS|ASP|THR|PHE|ALA|GLY|HIS|LEU|ARG|TRP|VAL|GLU|TYR)|(GLUTAMINE|GLUTAMIC ACID|LEUCINE|VALINE|ISOLEUCINE|LYSINE|ALANINE|GLYCINE|ASPARTATE|METHIONINE|THREONINE|HISTIDINE|ASPARTIC ACID|ARGININE|ASPARAGINE|TRYPTOPHAN|PROLINE|PHENYLALANINE|CYSTEINE|SERINE|GLUTAMATE|TYROSINE)) at position (?P<pos>[1-9][0-9]*)(?=([.,\s)\]\'":;\-?!/]|$))
# WRES mPPOS-->MRES
(^|[\s\(\[\'"/,\-])(?P<wt_res>(CYS|ILE|SER|GLN|MET|ASN|PRO|LYS|ASP|THR|PHE|ALA|GLY|HIS|LEU|ARG|TRP|VAL|GLU|TYR)|(GLUTAMINE|GLUTAMIC ACID|LEUCINE|VALINE|ISOLEUCINE|LYSINE|ALANINE|GLYCINE|ASPARTATE|METHIONINE|THREONINE|HISTIDINE|ASPARTIC ACID|ARGININE|ASPARAGINE|TRYPTOPHAN|PROLINE|PHENYLALANINE|CYSTEINE|SERINE|GLUTAMATE|TYROSINE)) m(?P<pos>[1-9][0-9]*)-->(?P<mut_res>(CYS|ILE|SER|GLN|MET|ASN|PRO|LYS|ASP|THR|PHE|ALA|GLY|HIS|LEU|ARG|TRP|VAL|GLU|TYR)|(GLUTAMINE|GLUTAMIC ACID|LEUCINE|VALINE|ISOLEUCINE|LYSINE|ALANINE|GLYCINE|ASPARTATE|METHIONINE|THREONINE|HISTIDINE|ASPARTIC ACID|ARGININE|ASPARAGINE|TRYPTOPHAN|PROLINE|PHENYLALANINE|CYSTEINE|SERINE|GLUTAMATE|TYROSINE))(?=([.,\s)\]\'":;\-?!/]|$))
# MRES instead of a WRES at position PPOS
(^|[\s\(\[\'"/,\-])(?P<mut_res>(CYS|ILE|SER|GLN|MET|ASN|PRO|LYS|ASP|THR|PHE|ALA|GLY|HIS|LEU|ARG|TRP|VAL|GLU|TYR)|(GLUTAMINE|GLUTAMIC ACID|LEUCINE|VALINE|ISOLEUCINE|LYSINE|ALANINE|GLYCINE|ASPARTATE|METHIONINE|THREONINE|HISTIDINE|ASPARTIC ACID|ARGININE|ASPARAGINE|TRYPTOPHAN|PROLINE|PHENYLALANINE|CYSTEINE|SERINE|GLUTAMATE|TYROSINE)) instead of (a|an){0,1} (?P<wt_res>(CYS|ILE|SER|GLN|MET|ASN|PRO|LYS|ASP|THR|PHE|ALA|GLY|HIS|LEU|ARG|TRP|VAL|GLU|TYR)|(GLUTAMINE|GLUTAMIC ACID|LEUCINE|VALINE|ISOLEUCINE|LYSINE|ALANINE|GLYCINE|ASPARTATE|METHIONINE|THREONINE|HISTIDINE|ASPARTIC ACID|ARGININE|ASPARAGINE|TRYPTOPHAN|PROLINE|PHENYLALANINE|CYSTEINE|SERINE|GLUTAMATE|TYROSINE)) at position (?P<pos>[1-9][0-9]*)(?=([.,\s)\]\'":;\-?!/]|$))
# MRES for an WRES at position PPOS
(^|[\s\(\[\'"/,\-])(?P<mut_res>(CYS|ILE|SER|GLN|MET|ASN|PRO|LYS|ASP|THR|PHE|ALA|GLY|HIS|LEU|ARG|TRP|VAL|GLU|TYR)|(GLUTAMINE|GLUTAMIC ACID|LEUCINE|VALINE|ISOLEUCINE|LYSINE|ALANINE|GLYCINE|ASPARTATE|METHIONINE|THREONINE|HISTIDINE|ASPARTIC ACID|ARGININE|ASPARAGINE|TRYPTOPHAN|PROLINE|PHENYLALANINE|CYSTEINE|SERINE|GLUTAMATE|TYROSINE)) for (a|an){0,1} (?P<wt_res>(CYS|ILE|SER|GLN|MET|ASN|PRO|LYS|ASP|THR|PHE|ALA|GLY|HIS|LEU|ARG|TRP|VAL|GLU|TYR)|(GLUTAMINE|GLUTAMIC ACID|LEUCINE|VALINE|ISOLEUCINE|LYSINE|ALANINE|GLYCINE|ASPARTATE|METHIONINE|THREONINE|HISTIDINE|ASPARTIC ACID|ARGININE|ASPARAGINE|TRYPTOPHAN|PROLINE|PHENYLALANINE|CYSTEINE|SERINE|GLUTAMATE|TYROSINE)) at position (?P<pos>[1-9][0-9]*)(?=([.,\s)\]\'":;\-?!/]|$))
# MRES for a WRES at residue PPOS
(^|[\s\(\[\'"/,\-])(?P<mut_res>(CYS|ILE|SER|GLN|MET|ASN|PRO|LYS|ASP|THR|PHE|ALA|GLY|HIS|LEU|ARG|TRP|VAL|GLU|TYR)|(GLUTAMINE|GLUTAMIC ACID|LEUCINE|VALINE|ISOLEUCINE|LYSINE|ALANINE|GLYCINE|ASPARTATE|METHIONINE|THREONINE|HISTIDINE|ASPARTIC ACID|ARGININE|ASPARAGINE|TRYPTOPHAN|PROLINE|PHENYLALANINE|CYSTEINE|SERINE|GLUTAMATE|TYROSINE)) for (a|an){0,1} (?P<wt_res>(CYS|ILE|SER|GLN|MET|ASN|PRO|LYS|ASP|THR|PHE|ALA|GLY|HIS|LEU|ARG|TRP|VAL|GLU|TYR)|(GLUTAMINE|GLUTAMIC ACID|LEUCINE|VALINE|ISOLEUCINE|LYSINE|ALANINE|GLYCINE|ASPARTATE|METHIONINE|THREONINE|HISTIDINE|ASPARTIC ACID|ARGININE|ASPARAGINE|TRYPTOPHAN|PROLINE|PHENYLALANINE|CYSTEINE|SERINE|GLUTAMATE|TYROSINE)) at residue (?P<pos>[1-9][0-9]*)(?=([.,\s)\]\'":;\-?!/]|$))
# MRES for a WRES at amino acid position PPOS
(^|[\s\(\[\'"/,\-])(?P<mut_res>(CYS|ILE|SER|GLN|MET|ASN|PRO|LYS|ASP|THR|PHE|ALA|GLY|HIS|LEU|ARG|TRP|VAL|GLU|TYR)|(GLUTAMINE|GLUTAMIC ACID|LEUCINE|VALINE|ISOLEUCINE|LYSINE|ALANINE|GLYCINE|ASPARTATE|METHIONINE|THREONINE|HISTIDINE|ASPARTIC ACID|ARGININE|ASPARAGINE|TRYPTOPHAN|PROLINE|PHENYLALANINE|CYSTEINE|SERINE|GLUTAMATE|TYROSINE)) for (a|an){0,1} (?P<wt_res>(CYS|ILE|SER|GLN|MET|ASN|PRO|LYS|ASP|THR|PHE|ALA|GLY|HIS|LEU|ARG|TRP|VAL|GLU|TYR)|(GLUTAMINE|GLUTAMIC ACID|LEUCINE|VALINE|ISOLEUCINE|LYSINE|ALANINE|GLYCINE|ASPARTATE|METHIONINE|THREONINE|HISTIDINE|ASPARTIC ACID|ARGININE|ASPARAGINE|TRYPTOPHAN|PROLINE|PHENYLALANINE|CYSTEINE|SERINE|GLUTAMATE|TYROSINE)) at amino acid position (?P<pos>[1-9][0-9]*)(?=([.,\s)\]\'":;\-?!/]|$))
# MRES for RES-POS or WRES-PPOS
(^|[\s\(\[\'"/,\-])(?P<mut_res>(CYS|ILE|SER|GLN|MET|ASN|PRO|LYS|ASP|THR|PHE|ALA|GLY|HIS|LEU|ARG|TRP|VAL|GLU|TYR)|(GLUTAMINE|GLUTAMIC ACID|LEUCINE|VALINE|ISOLEUCINE|LYSINE|ALANINE|GLYCINE|ASPARTATE|METHIONINE|THREONINE|HISTIDINE|ASPARTIC ACID|ARGININE|ASPARAGINE|TRYPTOPHAN|PROLINE|PHENYLALANINE|CYSTEINE|SERINE|GLUTAMATE|TYROSINE)) for (CYS|ILE|SER|GLN|MET|ASN|PRO|LYS|ASP|THR|PHE|ALA|GLY|HIS|LEU|ARG|TRP|VAL|GLU|TYR|GLUTAMINE|GLUTAMIC ACID|LEUCINE|VALINE|ISOLEUCINE|LYSINE|ALANINE|GLYCINE|ASPARTATE|METHIONINE|THREONINE|HISTIDINE|ASPARTIC ACID|ARGININE|ASPARAGINE|TRYPTOPHAN|PROLINE|PHENYLALANINE|CYSTEINE|SERINE|GLUTAMATE|TYROSINE)-([1-9][0-9]*) or (?P<wt_res>(CYS|ILE|SER|GLN|MET|ASN|PRO|LYS|ASP|THR|PHE|ALA|GLY|HIS|LEU|ARG|TRP|VAL|GLU|TYR)|(GLUTAMINE|GLUTAMIC ACID|LEUCINE|VALINE|ISOLEUCINE|LYSINE|ALANINE|GLYCINE|ASPARTATE|METHIONINE|THREONINE|HISTIDINE|ASPARTIC ACID|ARGININE|ASPARAGINE|TRYPTOPHAN|PROLINE|PHENYLALANINE|CYSTEINE|SERINE|GLUTAMATE|TYROSINE))-(?P<pos>[1-9][0-9]*)(?=([.,\s)\]\'":;\-?!/]|$))
# MRES for WRES, at position PPOS
(^|[\s\(\[\'"/,\-])(?P<mut_res>(CYS|ILE|SER|GLN|MET|ASN|PRO|LYS|ASP|THR|PHE|ALA|GLY|HIS|LEU|ARG|TRP|VAL|GLU|TYR)|(GLUTAMINE|GLUTAMIC ACID|LEUCINE|VALINE|ISOLEUCINE|LYSINE|ALANINE|GLYCINE|ASPARTATE|METHIONINE|THREONINE|HISTIDINE|ASPARTIC ACID|ARGININE|ASPARAGINE|TRYPTOPHAN|PROLINE|PHENYLALANINE|CYSTEINE|SERINE|GLUTAMATE|TYROSINE)) for (?P<wt_res>(CYS|ILE|SER|GLN|MET|ASN|PRO|LYS|ASP|THR|PHE|ALA|GLY|HIS|LEU|ARG|TRP|VAL|GLU|TYR)|(GLUTAMINE|GLUTAMIC ACID|LEUCINE|VALINE|ISOLEUCINE|LYSINE|ALANINE|GLYCINE|ASPARTATE|METHIONINE|THREONINE|HISTIDINE|ASPARTIC ACID|ARGININE|ASPARAGINE|TRYPTOPHAN|PROLINE|PHENYLALANINE|CYSTEINE|SERINE|GLUTAMATE|TYROSINE)), at position (?P<pos>[1-9][0-9]*)(?=([.,\s)\]\'":;\-?!/]|$))
# MRES for WRES substitution at amino acid PPOS
(^|[\s\(\[\'"/,\-])(?P<mut_res>(CYS|ILE|SER|GLN|MET|ASN|PRO|LYS|ASP|THR|PHE|ALA|GLY|HIS|LEU|ARG|TRP|VAL|GLU|TYR)|(GLUTAMINE|GLUTAMIC ACID|LEUCINE|VALINE|ISOLEUCINE|LYSINE|ALANINE|GLYCINE|ASPARTATE|METHIONINE|THREONINE|HISTIDINE|ASPARTIC ACID|ARGININE|ASPARAGINE|TRYPTOPHAN|PROLINE|PHENYLALANINE|CYSTEINE|SERINE|GLUTAMATE|TYROSINE)) for (?P<wt_res>(CYS|ILE|SER|GLN|MET|ASN|PRO|LYS|ASP|THR|PHE|ALA|GLY|HIS|LEU|ARG|TRP|VAL|GLU|TYR)|(GLUTAMINE|GLUTAMIC ACID|LEUCINE|VALINE|ISOLEUCINE|LYSINE|ALANINE|GLYCINE|ASPARTATE|METHIONINE|THREONINE|HISTIDINE|ASPARTIC ACID|ARGININE|ASPARAGINE|TRYPTOPHAN|PROLINE|PHENYLALANINE|CYSTEINE|SERINE|GLUTAMATE|TYROSINE)) substitution at amino acid (?P<pos>[1-9][0-9]*)(?=([.,\s)\]\'":;\-?!/]|$))
# MRES for WRES in the PPOS
(^|[\s\(\[\'"/,\-])(?P<mut_res>(CYS|ILE|SER|GLN|MET|ASN|PRO|LYS|ASP|THR|PHE|ALA|GLY|HIS|LEU|ARG|TRP|VAL|GLU|TYR)|(GLUTAMINE|GLUTAMIC ACID|LEUCINE|VALINE|ISOLEUCINE|LYSINE|ALANINE|GLYCINE|ASPARTATE|METHIONINE|THREONINE|HISTIDINE|ASPARTIC ACID|ARGININE|ASPARAGINE|TRYPTOPHAN|PROLINE|PHENYLALANINE|CYSTEINE|SERINE|GLUTAMATE|TYROSINE)) for (?P<wt_res>(CYS|ILE|SER|GLN|MET|ASN|PRO|LYS|ASP|THR|PHE|ALA|GLY|HIS|LEU|ARG|TRP|VAL|GLU|TYR)|(GLUTAMINE|GLUTAMIC ACID|LEUCINE|VALINE|ISOLEUCINE|LYSINE|ALANINE|GLYCINE|ASPARTATE|METHIONINE|THREONINE|HISTIDINE|ASPARTIC ACID|ARGININE|ASPARAGINE|TRYPTOPHAN|PROLINE|PHENYLALANINE|CYSTEINE|SERINE|GLUTAMATE|TYROSINE)) in the (?P<pos>[1-9][0-9]*)(?=([.,\s)\]\'":;\-?!/]|$))
# MRES for WRES in codon PPOS
(^|[\s\(\[\'"/,\-])(?P<mut_res>(CYS|ILE|SER|GLN|MET|ASN|PRO|LYS|ASP|THR|PHE|ALA|GLY|HIS|LEU|ARG|TRP|VAL|GLU|TYR)|(GLUTAMINE|GLUTAMIC ACID|LEUCINE|VALINE|ISOLEUCINE|LYSINE|ALANINE|GLYCINE|ASPARTATE|METHIONINE|THREONINE|HISTIDINE|ASPARTIC ACID|ARGININE|ASPARAGINE|TRYPTOPHAN|PROLINE|PHENYLALANINE|CYSTEINE|SERINE|GLUTAMATE|TYROSINE)) for (?P<wt_res>(CYS|ILE|SER|GLN|MET|ASN|PRO|LYS|ASP|THR|PHE|ALA|GLY|HIS|LEU|ARG|TRP|VAL|GLU|TYR)|(GLUTAMINE|GLUTAMIC ACID|LEUCINE|VALINE|ISOLEUCINE|LYSINE|ALANINE|GLYCINE|ASPARTATE|METHIONINE|THREONINE|HISTIDINE|ASPARTIC ACID|ARGININE|ASPARAGINE|TRYPTOPHAN|PROLINE|PHENYLALANINE|CYSTEINE|SERINE|GLUTAMATE|TYROSINE)) in codon (?P<pos>[1-9][0-9]*)(?=([.,\s)\]\'":;\-?!/]|$))
# MRES for WRES at the beta PPOS
(^|[\s\(\[\'"/,\-])(?P<mut_res>(CYS|ILE|SER|GLN|MET|ASN|PRO|LYS|ASP|THR|PHE|ALA|GLY|HIS|LEU|ARG|TRP|VAL|GLU|TYR)|(GLUTAMINE|GLUTAMIC ACID|LEUCINE|VALINE|ISOLEUCINE|LYSINE|ALANINE|GLYCINE|ASPARTATE|METHIONINE|THREONINE|HISTIDINE|ASPARTIC ACID|ARGININE|ASPARAGINE|TRYPTOPHAN|PROLINE|PHENYLALANINE|CYSTEINE|SERINE|GLUTAMATE|TYROSINE)) for (?P<wt_res>(CYS|ILE|SER|GLN|MET|ASN|PRO|LYS|ASP|THR|PHE|ALA|GLY|HIS|LEU|ARG|TRP|VAL|GLU|TYR)|(GLUTAMINE|GLUTAMIC ACID|LEUCINE|VALINE|ISOLEUCINE|LYSINE|ALANINE|GLYCINE|ASPARTATE|METHIONINE|THREONINE|HISTIDINE|ASPARTIC ACID|ARGININE|ASPARAGINE|TRYPTOPHAN|PROLINE|PHENYLALANINE|CYSTEINE|SERINE|GLUTAMATE|TYROSINE)) at the beta (?P<pos>[1-9][0-9]*)(?=([.,\s)\]\'":;\-?!/]|$))
# MRES for WRES at residue PPOS
(^|[\s\(\[\'"/,\-])(?P<mut_res>(CYS|ILE|SER|GLN|MET|ASN|PRO|LYS|ASP|THR|PHE|ALA|GLY|HIS|LEU|ARG|TRP|VAL|GLU|TYR)|(GLUTAMINE|GLUTAMIC ACID|LEUCINE|VALINE|ISOLEUCINE|LYSINE|ALANINE|GLYCINE|ASPARTATE|METHIONINE|THREONINE|HISTIDINE|ASPARTIC ACID|ARGININE|ASPARAGINE|TRYPTOPHAN|PROLINE|PHENYLALANINE|CYSTEINE|SERINE|GLUTAMATE|TYROSINE)) for (?P<wt_res>(CYS|ILE|SER|GLN|MET|ASN|PRO|LYS|ASP|THR|PHE|ALA|GLY|HIS|LEU|ARG|TRP|VAL|GLU|TYR)|(GLUTAMINE|GLUTAMIC ACID|LEUCINE|VALINE|ISOLEUCINE|LYSINE|ALANINE|GLYCINE|ASPARTATE|METHIONINE|THREONINE|HISTIDINE|ASPARTIC ACID|ARGININE|ASPARAGINE|TRYPTOPHAN|PROLINE|PHENYLALANINE|CYSTEINE|SERINE|GLUTAMATE|TYROSINE)) at residue (?P<pos>[1-9][0-9]*)(?=([.,\s)\]\'":;\-?!/]|$))
# MRES for WRES at PPOS
(^|[\s\(\[\'"/,\-])(?P<mut_res>(CYS|ILE|SER|GLN|MET|ASN|PRO|LYS|ASP|THR|PHE|ALA|GLY|HIS|LEU|ARG|TRP|VAL|GLU|TYR)|(GLUTAMINE|GLUTAMIC ACID|LEUCINE|VALINE|ISOLEUCINE|LYSINE|ALANINE|GLYCINE|ASPARTATE|METHIONINE|THREONINE|HISTIDINE|ASPARTIC ACID|ARGININE|ASPARAGINE|TRYPTOPHAN|PROLINE|PHENYLALANINE|CYSTEINE|SERINE|GLUTAMATE|TYROSINE)) for (?P<wt_res>(CYS|ILE|SER|GLN|MET|ASN|PRO|LYS|ASP|THR|PHE|ALA|GLY|HIS|LEU|ARG|TRP|VAL|GLU|TYR)|(GLUTAMINE|GLUTAMIC ACID|LEUCINE|VALINE|ISOLEUCINE|LYSINE|ALANINE|GLYCINE|ASPARTATE|METHIONINE|THREONINE|HISTIDINE|ASPARTIC ACID|ARGININE|ASPARAGINE|TRYPTOPHAN|PROLINE|PHENYLALANINE|CYSTEINE|SERINE|GLUTAMATE|TYROSINE)) at (?P<pos>[1-9][0-9]*)(?=([.,\s)\]\'":;\-?!/]|$))
# WRES by MRES at the position PPOS
(^|[\s\(\[\'"/,\-])(?P<wt_res>(CYS|ILE|SER|GLN|MET|ASN|PRO|LYS|ASP|THR|PHE|ALA|GLY|HIS|LEU|ARG|TRP|VAL|GLU|TYR)|(GLUTAMINE|GLUTAMIC ACID|LEUCINE|VALINE|ISOLEUCINE|LYSINE|ALANINE|GLYCINE|ASPARTATE|METHIONINE|THREONINE|HISTIDINE|ASPARTIC ACID|ARGININE|ASPARAGINE|TRYPTOPHAN|PROLINE|PHENYLALANINE|CYSTEINE|SERINE|GLUTAMATE|TYROSINE)) by (?P<mut_res>(CYS|ILE|SER|GLN|MET|ASN|PRO|LYS|ASP|THR|PHE|ALA|GLY|HIS|LEU|ARG|TRP|VAL|GLU|TYR)|(GLUTAMINE|GLUTAMIC ACID|LEUCINE|VALINE|ISOLEUCINE|LYSINE|ALANINE|GLYCINE|ASPARTATE|METHIONINE|THREONINE|HISTIDINE|ASPARTIC ACID|ARGININE|ASPARAGINE|TRYPTOPHAN|PROLINE|PHENYLALANINE|CYSTEINE|SERINE|GLUTAMATE|TYROSINE)) at the position (?P<pos>[1-9][0-9]*)(?=([.,\s)\]\'":;\-?!/]|$))
# WRES at position PPOS to a MRES
(^|[\s\(\[\'"/,\-])(?P<wt_res>(CYS|ILE|SER|GLN|MET|ASN|PRO|LYS|ASP|THR|PHE|ALA|GLY|HIS|LEU|ARG|TRP|VAL|GLU|TYR)|(GLUTAMINE|GLUTAMIC ACID|LEUCINE|VALINE|ISOLEUCINE|LYSINE|ALANINE|GLYCINE|ASPARTATE|METHIONINE|THREONINE|HISTIDINE|ASPARTIC ACID|ARGININE|ASPARAGINE|TRYPTOPHAN|PROLINE|PHENYLALANINE|CYSTEINE|SERINE|GLUTAMATE|TYROSINE)) at position (?P<pos>[1-9][0-9]*) to (a|an){0,1} (?P<mut_res>(CYS|ILE|SER|GLN|MET|ASN|PRO|LYS|ASP|THR|PHE|ALA|GLY|HIS|LEU|ARG|TRP|VAL|GLU|TYR)|(GLUTAMINE|GLUTAMIC ACID|LEUCINE|VALINE|ISOLEUCINE|LYSINE|ALANINE|GLYCINE|ASPARTATE|METHIONINE|THREONINE|HISTIDINE|ASPARTIC ACID|ARGININE|ASPARAGINE|TRYPTOPHAN|PROLINE|PHENYLALANINE|CYSTEINE|SERINE|GLUTAMATE|TYROSINE))(?=([.,\s)\]\'":;\-?!/]|$))
# WRES at position PPOS to RES or MRES
(^|[\s\(\[\'"/,\-])(?P<wt_res>(CYS|ILE|SER|GLN|MET|ASN|PRO|LYS|ASP|THR|PHE|ALA|GLY|HIS|LEU|ARG|TRP|VAL|GLU|TYR)|(GLUTAMINE|GLUTAMIC ACID|LEUCINE|VALINE|ISOLEUCINE|LYSINE|ALANINE|GLYCINE|ASPARTATE|METHIONINE|THREONINE|HISTIDINE|ASPARTIC ACID|ARGININE|ASPARAGINE|TRYPTOPHAN|PROLINE|PHENYLALANINE|CYSTEINE|SERINE|GLUTAMATE|TYROSINE)) at position (?P<pos>[1-9][0-9]*) to (CYS|ILE|SER|GLN|MET|ASN|PRO|LYS|ASP|THR|PHE|ALA|GLY|HIS|LEU|ARG|TRP|VAL|GLU|TYR|GLUTAMINE|GLUTAMIC ACID|LEUCINE|VALINE|ISOLEUCINE|LYSINE|ALANINE|GLYCINE|ASPARTATE|METHIONINE|THREONINE|HISTIDINE|ASPARTIC ACID|ARGININE|ASPARAGINE|TRYPTOPHAN|PROLINE|PHENYLALANINE|CYSTEINE|SERINE|GLUTAMATE|TYROSINE) or (?P<mut_res>(CYS|ILE|SER|GLN|MET|ASN|PRO|LYS|ASP|THR|PHE|ALA|GLY|HIS|LEU|ARG|TRP|VAL|GLU|TYR)|(GLUTAMINE|GLUTAMIC ACID|LEUCINE|VALINE|ISOLEUCINE|LYSINE|ALANINE|GLYCINE|ASPARTATE|METHIONINE|THREONINE|HISTIDINE|ASPARTIC ACID|ARGININE|ASPARAGINE|TRYPTOPHAN|PROLINE|PHENYLALANINE|CYSTEINE|SERINE|GLUTAMATE|TYROSINE))(?=([.,\s)\]\'":;\-?!/]|$))
# WRES at position PPOS rather than MRES
(^|[\s\(\[\'"/,\-])(?P<wt_res>(CYS|ILE|SER|GLN|MET|ASN|PRO|LYS|ASP|THR|PHE|ALA|GLY|HIS|LEU|ARG|TRP|VAL|GLU|TYR)|(GLUTAMINE|GLUTAMIC ACID|LEUCINE|VALINE|ISOLEUCINE|LYSINE|ALANINE|GLYCINE|ASPARTATE|METHIONINE|THREONINE|HISTIDINE|ASPARTIC ACID|ARGININE|ASPARAGINE|TRYPTOPHAN|PROLINE|PHENYLALANINE|CYSTEINE|SERINE|GLUTAMATE|TYROSINE)) at position (?P<pos>[1-9][0-9]*) rather than (?P<mut_res>(CYS|ILE|SER|GLN|MET|ASN|PRO|LYS|ASP|THR|PHE|ALA|GLY|HIS|LEU|ARG|TRP|VAL|GLU|TYR)|(GLUTAMINE|GLUTAMIC ACID|LEUCINE|VALINE|ISOLEUCINE|LYSINE|ALANINE|GLYCINE|ASPARTATE|METHIONINE|THREONINE|HISTIDINE|ASPARTIC ACID|ARGININE|ASPARAGINE|TRYPTOPHAN|PROLINE|PHENYLALANINE|CYSTEINE|SERINE|GLUTAMATE|TYROSINE))(?=([.,\s)\]\'":;\-?!/]|$))
# WRES at position PPOS is replaced by MRES
(^|[\s\(\[\'"/,\-])(?P<wt_res>(CYS|ILE|SER|GLN|MET|ASN|PRO|LYS|ASP|THR|PHE|ALA|GLY|HIS|LEU|ARG|TRP|VAL|GLU|TYR)|(GLUTAMINE|GLUTAMIC ACID|LEUCINE|VALINE|ISOLEUCINE|LYSINE|ALANINE|GLYCINE|ASPARTATE|METHIONINE|THREONINE|HISTIDINE|ASPARTIC ACID|ARGININE|ASPARAGINE|TRYPTOPHAN|PROLINE|PHENYLALANINE|CYSTEINE|SERINE|GLUTAMATE|TYROSINE)) at position (?P<pos>[1-9][0-9]*) is replaced by (?P<mut_res>(CYS|ILE|SER|GLN|MET|ASN|PRO|LYS|ASP|THR|PHE|ALA|GLY|HIS|LEU|ARG|TRP|VAL|GLU|TYR)|(GLUTAMINE|GLUTAMIC ACID|LEUCINE|VALINE|ISOLEUCINE|LYSINE|ALANINE|GLYCINE|ASPARTATE|METHIONINE|THREONINE|HISTIDINE|ASPARTIC ACID|ARGININE|ASPARAGINE|TRYPTOPHAN|PROLINE|PHENYLALANINE|CYSTEINE|SERINE|GLUTAMATE|TYROSINE))(?=([.,\s)\]\'":;\-?!/]|$))
# MRES at position PPOS for WRES
(^|[\s\(\[\'"/,\-])(?P<mut_res>(CYS|ILE|SER|GLN|MET|ASN|PRO|LYS|ASP|THR|PHE|ALA|GLY|HIS|LEU|ARG|TRP|VAL|GLU|TYR)|(GLUTAMINE|GLUTAMIC ACID|LEUCINE|VALINE|ISOLEUCINE|LYSINE|ALANINE|GLYCINE|ASPARTATE|METHIONINE|THREONINE|HISTIDINE|ASPARTIC ACID|ARGININE|ASPARAGINE|TRYPTOPHAN|PROLINE|PHENYLALANINE|CYSTEINE|SERINE|GLUTAMATE|TYROSINE)) at position (?P<pos>[1-9][0-9]*) for (?P<wt_res>(CYS|ILE|SER|GLN|MET|ASN|PRO|LYS|ASP|THR|PHE|ALA|GLY|HIS|LEU|ARG|TRP|VAL|GLU|TYR)|(GLUTAMINE|GLUTAMIC ACID|LEUCINE|VALINE|ISOLEUCINE|LYSINE|ALANINE|GLYCINE|ASPARTATE|METHIONINE|THREONINE|HISTIDINE|ASPARTIC ACID|ARGININE|ASPARAGINE|TRYPTOPHAN|PROLINE|PHENYLALANINE|CYSTEINE|SERINE|GLUTAMATE|TYROSINE))(?=([.,\s)\]\'":;\-?!/]|$))
# WRES at position PPOS by a MRES
(^|[\s\(\[\'"/,\-])(?P<wt_res>(CYS|ILE|SER|GLN|MET|ASN|PRO|LYS|ASP|THR|PHE|ALA|GLY|HIS|LEU|ARG|TRP|VAL|GLU|TYR)|(GLUTAMINE|GLUTAMIC ACID|LEUCINE|VALINE|ISOLEUCINE|LYSINE|ALANINE|GLYCINE|ASPARTATE|METHIONINE|THREONINE|HISTIDINE|ASPARTIC ACID|ARGININE|ASPARAGINE|TRYPTOPHAN|PROLINE|PHENYLALANINE|CYSTEINE|SERINE|GLUTAMATE|TYROSINE)) at position (?P<pos>[1-9][0-9]*) by (a|an){0,1} (?P<mut_res>(CYS|ILE|SER|GLN|MET|ASN|PRO|LYS|ASP|THR|PHE|ALA|GLY|HIS|LEU|ARG|TRP|VAL|GLU|TYR)|(GLUTAMINE|GLUTAMIC ACID|LEUCINE|VALINE|ISOLEUCINE|LYSINE|ALANINE|GLYCINE|ASPARTATE|METHIONINE|THREONINE|HISTIDINE|ASPARTIC ACID|ARGININE|ASPARAGINE|TRYPTOPHAN|PROLINE|PHENYLALANINE|CYSTEINE|SERINE|GLUTAMATE|TYROSINE))(?=([.,\s)\]\'":;\-?!/]|$))
# WRES at codon PPOS with MRES
(^|[\s\(\[\'"/,\-])(?P<wt_res>(CYS|ILE|SER|GLN|MET|ASN|PRO|LYS|ASP|THR|PHE|ALA|GLY|HIS|LEU|ARG|TRP|VAL|GLU|TYR)|(GLUTAMINE|GLUTAMIC ACID|LEUCINE|VALINE|ISOLEUCINE|LYSINE|ALANINE|GLYCINE|ASPARTATE|METHIONINE|THREONINE|HISTIDINE|ASPARTIC ACID|ARGININE|ASPARAGINE|TRYPTOPHAN|PROLINE|PHENYLALANINE|CYSTEINE|SERINE|GLUTAMATE|TYROSINE)) at codon (?P<pos>[1-9][0-9]*) with (?P<mut_res>(CYS|ILE|SER|GLN|MET|ASN|PRO|LYS|ASP|THR|PHE|ALA|GLY|HIS|LEU|ARG|TRP|VAL|GLU|TYR)|(GLUTAMINE|GLUTAMIC ACID|LEUCINE|VALINE|ISOLEUCINE|LYSINE|ALANINE|GLYCINE|ASPARTATE|METHIONINE|THREONINE|HISTIDINE|ASPARTIC ACID|ARGININE|ASPARAGINE|TRYPTOPHAN|PROLINE|PHENYLALANINE|CYSTEINE|SERINE|GLUTAMATE|TYROSINE))(?=([.,\s)\]\'":;\-?!/]|$))
# MRES at WRES-PPOS
(^|[\s\(\[\'"/,\-])(?P<mut_res>(CYS|ILE|SER|GLN|MET|ASN|PRO|LYS|ASP|THR|PHE|ALA|GLY|HIS|LEU|ARG|TRP|VAL|GLU|TYR)|(GLUTAMINE|GLUTAMIC ACID|LEUCINE|VALINE|ISOLEUCINE|LYSINE|ALANINE|GLYCINE|ASPARTATE|METHIONINE|THREONINE|HISTIDINE|ASPARTIC ACID|ARGININE|ASPARAGINE|TRYPTOPHAN|PROLINE|PHENYLALANINE|CYSTEINE|SERINE|GLUTAMATE|TYROSINE)) at (?P<wt_res>(CYS|ILE|SER|GLN|MET|ASN|PRO|LYS|ASP|THR|PHE|ALA|GLY|HIS|LEU|ARG|TRP|VAL|GLU|TYR)|(GLUTAMINE|GLUTAMIC ACID|LEUCINE|VALINE|ISOLEUCINE|LYSINE|ALANINE|GLYCINE|ASPARTATE|METHIONINE|THREONINE|HISTIDINE|ASPARTIC ACID|ARGININE|ASPARAGINE|TRYPTOPHAN|PROLINE|PHENYLALANINE|CYSTEINE|SERINE|GLUTAMATE|TYROSINE))-(?P<pos>[1-9][0-9]*)(?=([.,\s)\]\'":;\-?!/]|$))
# WRES PPOS was replaced by a MRES
(^|[\s\(\[\'"/,\-])(?P<wt_res>(CYS|ILE|SER|GLN|MET|ASN|PRO|LYS|ASP|THR|PHE|ALA|GLY|HIS|LEU|ARG|TRP|VAL|GLU|TYR)|(GLUTAMINE|GLUTAMIC ACID|LEUCINE|VALINE|ISOLEUCINE|LYSINE|ALANINE|GLYCINE|ASPARTATE|METHIONINE|THREONINE|HISTIDINE|ASPARTIC ACID|ARGININE|ASPARAGINE|TRYPTOPHAN|PROLINE|PHENYLALANINE|CYSTEINE|SERINE|GLUTAMATE|TYROSINE)) (?P<pos>[1-9][0-9]*) was replaced by (a|an){0,1} (?P<mut_res>(CYS|ILE|SER|GLN|MET|ASN|PRO|LYS|ASP|THR|PHE|ALA|GLY|HIS|LEU|ARG|TRP|VAL|GLU|TYR)|(GLUTAMINE|GLUTAMIC ACID|LEUCINE|VALINE|ISOLEUCINE|LYSINE|ALANINE|GLYCINE|ASPARTATE|METHIONINE|THREONINE|HISTIDINE|ASPARTIC ACID|ARGININE|ASPARAGINE|TRYPTOPHAN|PROLINE|PHENYLALANINE|CYSTEINE|SERINE|GLUTAMATE|TYROSINE))(?=([.,\s)\]\'":;\-?!/]|$))
# WRES PPOS to an MRES
(^|[\s\(\[\'"/,\-])(?P<wt_res>(CYS|ILE|SER|GLN|MET|ASN|PRO|LYS|ASP|THR|PHE|ALA|GLY|HIS|LEU|ARG|TRP|VAL|GLU|TYR)|(GLUTAMINE|GLUTAMIC ACID|LEUCINE|VALINE|ISOLEUCINE|LYSINE|ALANINE|GLYCINE|ASPARTATE|METHIONINE|THREONINE|HISTIDINE|ASPARTIC ACID|ARGININE|ASPARAGINE|TRYPTOPHAN|PROLINE|PHENYLALANINE|CYSTEINE|SERINE|GLUTAMATE|TYROSINE)) (?P<pos>[1-9][0-9]*) to (a|an){0,1} (?P<mut_res>(CYS|ILE|SER|GLN|MET|ASN|PRO|LYS|ASP|THR|PHE|ALA|GLY|HIS|LEU|ARG|TRP|VAL|GLU|TYR)|(GLUTAMINE|GLUTAMIC ACID|LEUCINE|VALINE|ISOLEUCINE|LYSINE|ALANINE|GLYCINE|ASPARTATE|METHIONINE|THREONINE|HISTIDINE|ASPARTIC ACID|ARGININE|ASPARAGINE|TRYPTOPHAN|PROLINE|PHENYLALANINE|CYSTEINE|SERINE|GLUTAMATE|TYROSINE))(?=([.,\s)\]\'":;\-?!/]|$))
# WRES PPOS to RES, MRES
(^|[\s\(\[\'"/,\-])(?P<wt_res>(CYS|ILE|SER|GLN|MET|ASN|PRO|LYS|ASP|THR|PHE|ALA|GLY|HIS|LEU|ARG|TRP|VAL|GLU|TYR)|(GLUTAMINE|GLUTAMIC ACID|LEUCINE|VALINE|ISOLEUCINE|LYSINE|ALANINE|GLYCINE|ASPARTATE|METHIONINE|THREONINE|HISTIDINE|ASPARTIC ACID|ARGININE|ASPARAGINE|TRYPTOPHAN|PROLINE|PHENYLALANINE|CYSTEINE|SERINE|GLUTAMATE|TYROSINE)) (?P<pos>[1-9][0-9]*) to (CYS|ILE|SER|GLN|MET|ASN|PRO|LYS|ASP|THR|PHE|ALA|GLY|HIS|LEU|ARG|TRP|VAL|GLU|TYR|GLUTAMINE|GLUTAMIC ACID|LEUCINE|VALINE|ISOLEUCINE|LYSINE|ALANINE|GLYCINE|ASPARTATE|METHIONINE|THREONINE|HISTIDINE|ASPARTIC ACID|ARGININE|ASPARAGINE|TRYPTOPHAN|PROLINE|PHENYLALANINE|CYSTEINE|SERINE|GLUTAMATE|TYROSINE), (?P<mut_res>(CYS|ILE|SER|GLN|MET|ASN|PRO|LYS|ASP|THR|PHE|ALA|GLY|HIS|LEU|ARG|TRP|VAL|GLU|TYR)|(GLUTAMINE|GLUTAMIC ACID|LEUCINE|VALINE|ISOLEUCINE|LYSINE|ALANINE|GLYCINE|ASPARTATE|METHIONINE|THREONINE|HISTIDINE|ASPARTIC ACID|ARGININE|ASPARAGINE|TRYPTOPHAN|PROLINE|PHENYLALANINE|CYSTEINE|SERINE|GLUTAMATE|TYROSINE))(?=([.,\s)\]\'":;\-?!/]|$))
# WRES PPOS to RES, RES, or MRES
(^|[\s\(\[\'"/,\-])(?P<wt_res>(CYS|ILE|SER|GLN|MET|ASN|PRO|LYS|ASP|THR|PHE|ALA|GLY|HIS|LEU|ARG|TRP|VAL|GLU|TYR)|(GLUTAMINE|GLUTAMIC ACID|LEUCINE|VALINE|ISOLEUCINE|LYSINE|ALANINE|GLYCINE|ASPARTATE|METHIONINE|THREONINE|HISTIDINE|ASPARTIC ACID|ARGININE|ASPARAGINE|TRYPTOPHAN|PROLINE|PHENYLALANINE|CYSTEINE|SERINE|GLUTAMATE|TYROSINE)) (?P<pos>[1-9][0-9]*) to (CYS|ILE|SER|GLN|MET|ASN|PRO|LYS|ASP|THR|PHE|ALA|GLY|HIS|LEU|ARG|TRP|VAL|GLU|TYR|GLUTAMINE|GLUTAMIC ACID|LEUCINE|VALINE|ISOLEUCINE|LYSINE|ALANINE|GLYCINE|ASPARTATE|METHIONINE|THREONINE|HISTIDINE|ASPARTIC ACID|ARGININE|ASPARAGINE|TRYPTOPHAN|PROLINE|PHENYLALANINE|CYSTEINE|SERINE|GLUTAMATE|TYROSINE), (CYS|ILE|SER|GLN|MET|ASN|PRO|LYS|ASP|THR|PHE|ALA|GLY|HIS|LEU|ARG|TRP|VAL|GLU|TYR|GLUTAMINE|GLUTAMIC ACID|LEUCINE|VALINE|ISOLEUCINE|LYSINE|ALANINE|GLYCINE|ASPARTATE|METHIONINE|THREONINE|HISTIDINE|ASPARTIC ACID|ARGININE|ASPARAGINE|TRYPTOPHAN|PROLINE|PHENYLALANINE|CYSTEINE|SERINE|GLUTAMATE|TYROSINE), or (?P<mut_res>(CYS|ILE|SER|GLN|MET|ASN|PRO|LYS|ASP|THR|PHE|ALA|GLY|HIS|LEU|ARG|TRP|VAL|GLU|TYR)|(GLUTAMINE|GLUTAMIC ACID|LEUCINE|VALINE|ISOLEUCINE|LYSINE|ALANINE|GLYCINE|ASPARTATE|METHIONINE|THREONINE|HISTIDINE|ASPARTIC ACID|ARGININE|ASPARAGINE|TRYPTOPHAN|PROLINE|PHENYLALANINE|CYSTEINE|SERINE|GLUTAMATE|TYROSINE))(?=([.,\s)\]\'":;\-?!/]|$))
# WRES PPOS to RES or MRES
(^|[\s\(\[\'"/,\-])(?P<wt_res>(CYS|ILE|SER|GLN|MET|ASN|PRO|LYS|ASP|THR|PHE|ALA|GLY|HIS|LEU|ARG|TRP|VAL|GLU|TYR)|(GLUTAMINE|GLUTAMIC ACID|LEUCINE|VALINE|ISOLEUCINE|LYSINE|ALANINE|GLYCINE|ASPARTATE|METHIONINE|THREONINE|HISTIDINE|ASPARTIC ACID|ARGININE|ASPARAGINE|TRYPTOPHAN|PROLINE|PHENYLALANINE|CYSTEINE|SERINE|GLUTAMATE|TYROSINE)) (?P<pos>[1-9][0-9]*) to (CYS|ILE|SER|GLN|MET|ASN|PRO|LYS|ASP|THR|PHE|ALA|GLY|HIS|LEU|ARG|TRP|VAL|GLU|TYR|GLUTAMINE|GLUTAMIC ACID|LEUCINE|VALINE|ISOLEUCINE|LYSINE|ALANINE|GLYCINE|ASPARTATE|METHIONINE|THREONINE|HISTIDINE|ASPARTIC ACID|ARGININE|ASPARAGINE|TRYPTOPHAN|PROLINE|PHENYLALANINE|CYSTEINE|SERINE|GLUTAMATE|TYROSINE) or (?P<mut_res>(CYS|ILE|SER|GLN|MET|ASN|PRO|LYS|ASP|THR|PHE|ALA|GLY|HIS|LEU|ARG|TRP|VAL|GLU|TYR)|(GLUTAMINE|GLUTAMIC ACID|LEUCINE|VALINE|ISOLEUCINE|LYSINE|ALANINE|GLYCINE|ASPARTATE|METHIONINE|THREONINE|HISTIDINE|ASPARTIC ACID|ARGININE|ASPARAGINE|TRYPTOPHAN|PROLINE|PHENYLALANINE|CYSTEINE|SERINE|GLUTAMATE|TYROSINE))(?=([.,\s)\]\'":;\-?!/]|$))
# WRES PPOS changed to MRES
(^|[\s\(\[\'"/,\-])(?P<wt_res>(CYS|ILE|SER|GLN|MET|ASN|PRO|LYS|ASP|THR|PHE|ALA|GLY|HIS|LEU|ARG|TRP|VAL|GLU|TYR)|(GLUTAMINE|GLUTAMIC ACID|LEUCINE|VALINE|ISOLEUCINE|LYSINE|ALANINE|GLYCINE|ASPARTATE|METHIONINE|THREONINE|HISTIDINE|ASPARTIC ACID|ARGININE|ASPARAGINE|TRYPTOPHAN|PROLINE|PHENYLALANINE|CYSTEINE|SERINE|GLUTAMATE|TYROSINE)) (?P<pos>[1-9][0-9]*) changed to (?P<mut_res>(CYS|ILE|SER|GLN|MET|ASN|PRO|LYS|ASP|THR|PHE|ALA|GLY|HIS|LEU|ARG|TRP|VAL|GLU|TYR)|(GLUTAMINE|GLUTAMIC ACID|LEUCINE|VALINE|ISOLEUCINE|LYSINE|ALANINE|GLYCINE|ASPARTATE|METHIONINE|THREONINE|HISTIDINE|ASPARTIC ACID|ARGININE|ASPARAGINE|TRYPTOPHAN|PROLINE|PHENYLALANINE|CYSTEINE|SERINE|GLUTAMATE|TYROSINE))(?=([.,\s)\]\'":;\-?!/]|$))
# WRES PPOS and POS with MRES
(^|[\s\(\[\'"/,\-])(?P<wt_res>(CYS|ILE|SER|GLN|MET|ASN|PRO|LYS|ASP|THR|PHE|ALA|GLY|HIS|LEU|ARG|TRP|VAL|GLU|TYR)|(GLUTAMINE|GLUTAMIC ACID|LEUCINE|VALINE|ISOLEUCINE|LYSINE|ALANINE|GLYCINE|ASPARTATE|METHIONINE|THREONINE|HISTIDINE|ASPARTIC ACID|ARGININE|ASPARAGINE|TRYPTOPHAN|PROLINE|PHENYLALANINE|CYSTEINE|SERINE|GLUTAMATE|TYROSINE)) (?P<pos>[1-9][0-9]*) and ([1-9][0-9]*) with (?P<mut_res>(CYS|ILE|SER|GLN|MET|ASN|PRO|LYS|ASP|THR|PHE|ALA|GLY|HIS|LEU|ARG|TRP|VAL|GLU|TYR)|(GLUTAMINE|GLUTAMIC ACID|LEUCINE|VALINE|ISOLEUCINE|LYSINE|ALANINE|GLYCINE|ASPARTATE|METHIONINE|THREONINE|HISTIDINE|ASPARTIC ACID|ARGININE|ASPARAGINE|TRYPTOPHAN|PROLINE|PHENYLALANINE|CYSTEINE|SERINE|GLUTAMATE|TYROSINE))(?=([.,\s)\]\'":;\-?!/]|$))
# WRES POS and PPOS with MRES
(^|[\s\(\[\'"/,\-])(?P<wt_res>(CYS|ILE|SER|GLN|MET|ASN|PRO|LYS|ASP|THR|PHE|ALA|GLY|HIS|LEU|ARG|TRP|VAL|GLU|TYR)|(GLUTAMINE|GLUTAMIC ACID|LEUCINE|VALINE|ISOLEUCINE|LYSINE|ALANINE|GLYCINE|ASPARTATE|METHIONINE|THREONINE|HISTIDINE|ASPARTIC ACID|ARGININE|ASPARAGINE|TRYPTOPHAN|PROLINE|PHENYLALANINE|CYSTEINE|SERINE|GLUTAMATE|TYROSINE)) ([1-9][0-9]*) and (?P<pos>[1-9][0-9]*) with (?P<mut_res>(CYS|ILE|SER|GLN|MET|ASN|PRO|LYS|ASP|THR|PHE|ALA|GLY|HIS|LEU|ARG|TRP|VAL|GLU|TYR)|(GLUTAMINE|GLUTAMIC ACID|LEUCINE|VALINE|ISOLEUCINE|LYSINE|ALANINE|GLYCINE|ASPARTATE|METHIONINE|THREONINE|HISTIDINE|ASPARTIC ACID|ARGININE|ASPARAGINE|TRYPTOPHAN|PROLINE|PHENYLALANINE|CYSTEINE|SERINE|GLUTAMATE|TYROSINE))(?=([.,\s)\]\'":;\-?!/]|$))
# WRES PPOS (MRES
(^|[\s\(\[\'"/,\-])(?P<wt_res>(CYS|ILE|SER|GLN|MET|ASN|PRO|LYS|ASP|THR|PHE|ALA|GLY|HIS|LEU|ARG|TRP|VAL|GLU|TYR)|(GLUTAMINE|GLUTAMIC ACID|LEUCINE|VALINE|ISOLEUCINE|LYSINE|ALANINE|GLYCINE|ASPARTATE|METHIONINE|THREONINE|HISTIDINE|ASPARTIC ACID|ARGININE|ASPARAGINE|TRYPTOPHAN|PROLINE|PHENYLALANINE|CYSTEINE|SERINE|GLUTAMATE|TYROSINE)) (?P<pos>[1-9][0-9]*) \((?P<mut_res>(CYS|ILE|SER|GLN|MET|ASN|PRO|LYS|ASP|THR|PHE|ALA|GLY|HIS|LEU|ARG|TRP|VAL|GLU|TYR)|(GLUTAMINE|GLUTAMIC ACID|LEUCINE|VALINE|ISOLEUCINE|LYSINE|ALANINE|GLYCINE|ASPARTATE|METHIONINE|THREONINE|HISTIDINE|ASPARTIC ACID|ARGININE|ASPARAGINE|TRYPTOPHAN|PROLINE|PHENYLALANINE|CYSTEINE|SERINE|GLUTAMATE|TYROSINE))(?=([.,\s)\]\'":;\-?!/]|$))
# WRES --> MRES substitution at position PPOS
(^|[\s\(\[\'"/,\-])(?P<wt_res>(CYS|ILE|SER|GLN|MET|ASN|PRO|LYS|ASP|THR|PHE|ALA|GLY|HIS|LEU|ARG|TRP|VAL|GLU|TYR)|(GLUTAMINE|GLUTAMIC ACID|LEUCINE|VALINE|ISOLEUCINE|LYSINE|ALANINE|GLYCINE|ASPARTATE|METHIONINE|THREONINE|HISTIDINE|ASPARTIC ACID|ARGININE|ASPARAGINE|TRYPTOPHAN|PROLINE|PHENYLALANINE|CYSTEINE|SERINE|GLUTAMATE|TYROSINE)) --> (?P<mut_res>(CYS|ILE|SER|GLN|MET|ASN|PRO|LYS|ASP|THR|PHE|ALA|GLY|HIS|LEU|ARG|TRP|VAL|GLU|TYR)|(GLUTAMINE|GLUTAMIC ACID|LEUCINE|VALINE|ISOLEUCINE|LYSINE|ALANINE|GLYCINE|ASPARTATE|METHIONINE|THREONINE|HISTIDINE|ASPARTIC ACID|ARGININE|ASPARAGINE|TRYPTOPHAN|PROLINE|PHENYLALANINE|CYSTEINE|SERINE|GLUTAMATE|TYROSINE)) substitution at position (?P<pos>[1-9][0-9]*)(?=([.,\s)\]\'":;\-?!/]|$))
# PPOS-WRES----MRES
(^|[\s\(\[\'"/,\-])(?P<pos>[1-9][0-9]*)-(?P<wt_res>(CYS|ILE|SER|GLN|MET|ASN|PRO|LYS|ASP|THR|PHE|ALA|GLY|HIS|LEU|ARG|TRP|VAL|GLU|TYR)|(GLUTAMINE|GLUTAMIC ACID|LEUCINE|VALINE|ISOLEUCINE|LYSINE|ALANINE|GLYCINE|ASPARTATE|METHIONINE|THREONINE|HISTIDINE|ASPARTIC ACID|ARGININE|ASPARAGINE|TRYPTOPHAN|PROLINE|PHENYLALANINE|CYSTEINE|SERINE|GLUTAMATE|TYROSINE))----(?P<mut_res>(CYS|ILE|SER|GLN|MET|ASN|PRO|LYS|ASP|THR|PHE|ALA|GLY|HIS|LEU|ARG|TRP|VAL|GLU|TYR)|(GLUTAMINE|GLUTAMIC ACID|LEUCINE|VALINE|ISOLEUCINE|LYSINE|ALANINE|GLYCINE|ASPARTATE|METHIONINE|THREONINE|HISTIDINE|ASPARTIC ACID|ARGININE|ASPARAGINE|TRYPTOPHAN|PROLINE|PHENYLALANINE|CYSTEINE|SERINE|GLUTAMATE|TYROSINE))(?=([.,\s)\]\'":;\-?!/]|$))
# PPOS, substituting WRES for MRES
(^|[\s\(\[\'"/,\-])(?P<pos>[1-9][0-9]*), substituting (?P<wt_res>(CYS|ILE|SER|GLN|MET|ASN|PRO|LYS|ASP|THR|PHE|ALA|GLY|HIS|LEU|ARG|TRP|VAL|GLU|TYR)|(GLUTAMINE|GLUTAMIC ACID|LEUCINE|VALINE|ISOLEUCINE|LYSINE|ALANINE|GLYCINE|ASPARTATE|METHIONINE|THREONINE|HISTIDINE|ASPARTIC ACID|ARGININE|ASPARAGINE|TRYPTOPHAN|PROLINE|PHENYLALANINE|CYSTEINE|SERINE|GLUTAMATE|TYROSINE)) for (?P<mut_res>(CYS|ILE|SER|GLN|MET|ASN|PRO|LYS|ASP|THR|PHE|ALA|GLY|HIS|LEU|ARG|TRP|VAL|GLU|TYR)|(GLUTAMINE|GLUTAMIC ACID|LEUCINE|VALINE|ISOLEUCINE|LYSINE|ALANINE|GLYCINE|ASPARTATE|METHIONINE|THREONINE|HISTIDINE|ASPARTIC ACID|ARGININE|ASPARAGINE|TRYPTOPHAN|PROLINE|PHENYLALANINE|CYSTEINE|SERINE|GLUTAMATE|TYROSINE))(?=([.,\s)\]\'":;\-?!/]|$))
# PPOS, from WRES to MRES
(^|[\s\(\[\'"/,\-])(?P<pos>[1-9][0-9]*), from (?P<wt_res>(CYS|ILE|SER|GLN|MET|ASN|PRO|LYS|ASP|THR|PHE|ALA|GLY|HIS|LEU|ARG|TRP|VAL|GLU|TYR)|(GLUTAMINE|GLUTAMIC ACID|LEUCINE|VALINE|ISOLEUCINE|LYSINE|ALANINE|GLYCINE|ASPARTATE|METHIONINE|THREONINE|HISTIDINE|ASPARTIC ACID|ARGININE|ASPARAGINE|TRYPTOPHAN|PROLINE|PHENYLALANINE|CYSTEINE|SERINE|GLUTAMATE|TYROSINE)) to (?P<mut_res>(CYS|ILE|SER|GLN|MET|ASN|PRO|LYS|ASP|THR|PHE|ALA|GLY|HIS|LEU|ARG|TRP|VAL|GLU|TYR)|(GLUTAMINE|GLUTAMIC ACID|LEUCINE|VALINE|ISOLEUCINE|LYSINE|ALANINE|GLYCINE|ASPARTATE|METHIONINE|THREONINE|HISTIDINE|ASPARTIC ACID|ARGININE|ASPARAGINE|TRYPTOPHAN|PROLINE|PHENYLALANINE|CYSTEINE|SERINE|GLUTAMATE|TYROSINE))(?=([.,\s)\]\'":;\-?!/]|$))
# WRES for MRES at codon PPOS
(^|[\s\(\[\'"/,\-])(?P<wt_res>(CYS|ILE|SER|GLN|MET|ASN|PRO|LYS|ASP|THR|PHE|ALA|GLY|HIS|LEU|ARG|TRP|VAL|GLU|TYR)|(GLUTAMINE|GLUTAMIC ACID|LEUCINE|VALINE|ISOLEUCINE|LYSINE|ALANINE|GLYCINE|ASPARTATE|METHIONINE|THREONINE|HISTIDINE|ASPARTIC ACID|ARGININE|ASPARAGINE|TRYPTOPHAN|PROLINE|PHENYLALANINE|CYSTEINE|SERINE|GLUTAMATE|TYROSINE)) for (?P<mut_res>(CYS|ILE|SER|GLN|MET|ASN|PRO|LYS|ASP|THR|PHE|ALA|GLY|HIS|LEU|ARG|TRP|VAL|GLU|TYR)|(GLUTAMINE|GLUTAMIC ACID|LEUCINE|VALINE|ISOLEUCINE|LYSINE|ALANINE|GLYCINE|ASPARTATE|METHIONINE|THREONINE|HISTIDINE|ASPARTIC ACID|ARGININE|ASPARAGINE|TRYPTOPHAN|PROLINE|PHENYLALANINE|CYSTEINE|SERINE|GLUTAMATE|TYROSINE)) at codon (?P<pos>[1-9][0-9]*)(?=([.,\s)\]\'":;\-?!/]|$))
# PPOS(hcPOS)WRES----MRES
(^|[\s\(\[\'"/,\-])(?P<pos>[1-9][0-9]*)\(hc([1-9][0-9]*)\)(?P<wt_res>(CYS|ILE|SER|GLN|MET|ASN|PRO|LYS|ASP|THR|PHE|ALA|GLY|HIS|LEU|ARG|TRP|VAL|GLU|TYR)|(GLUTAMINE|GLUTAMIC ACID|LEUCINE|VALINE|ISOLEUCINE|LYSINE|ALANINE|GLYCINE|ASPARTATE|METHIONINE|THREONINE|HISTIDINE|ASPARTIC ACID|ARGININE|ASPARAGINE|TRYPTOPHAN|PROLINE|PHENYLALANINE|CYSTEINE|SERINE|GLUTAMATE|TYROSINE))----(?P<mut_res>(CYS|ILE|SER|GLN|MET|ASN|PRO|LYS|ASP|THR|PHE|ALA|GLY|HIS|LEU|ARG|TRP|VAL|GLU|TYR)|(GLUTAMINE|GLUTAMIC ACID|LEUCINE|VALINE|ISOLEUCINE|LYSINE|ALANINE|GLYCINE|ASPARTATE|METHIONINE|THREONINE|HISTIDINE|ASPARTIC ACID|ARGININE|ASPARAGINE|TRYPTOPHAN|PROLINE|PHENYLALANINE|CYSTEINE|SERINE|GLUTAMATE|TYROSINE))(?=([.,\s)\]\'":;\-?!/]|$))
# PPOS(fgPOS) WRES replaced by MRES
(^|[\s\(\[\'"/,\-])(?P<pos>[1-9][0-9]*)\(fg([1-9][0-9]*)\) (?P<wt_res>(CYS|ILE|SER|GLN|MET|ASN|PRO|LYS|ASP|THR|PHE|ALA|GLY|HIS|LEU|ARG|TRP|VAL|GLU|TYR)|(GLUTAMINE|GLUTAMIC ACID|LEUCINE|VALINE|ISOLEUCINE|LYSINE|ALANINE|GLYCINE|ASPARTATE|METHIONINE|THREONINE|HISTIDINE|ASPARTIC ACID|ARGININE|ASPARAGINE|TRYPTOPHAN|PROLINE|PHENYLALANINE|CYSTEINE|SERINE|GLUTAMATE|TYROSINE)) replaced by (?P<mut_res>(CYS|ILE|SER|GLN|MET|ASN|PRO|LYS|ASP|THR|PHE|ALA|GLY|HIS|LEU|ARG|TRP|VAL|GLU|TYR)|(GLUTAMINE|GLUTAMIC ACID|LEUCINE|VALINE|ISOLEUCINE|LYSINE|ALANINE|GLYCINE|ASPARTATE|METHIONINE|THREONINE|HISTIDINE|ASPARTIC ACID|ARGININE|ASPARAGINE|TRYPTOPHAN|PROLINE|PHENYLALANINE|CYSTEINE|SERINE|GLUTAMATE|TYROSINE))(?=([.,\s)\]\'":;\-?!/]|$))
# PPOS(fPOS)WRES----MRES
(^|[\s\(\[\'"/,\-])(?P<pos>[1-9][0-9]*)\(f([1-9][0-9]*)\)(?P<wt_res>(CYS|ILE|SER|GLN|MET|ASN|PRO|LYS|ASP|THR|PHE|ALA|GLY|HIS|LEU|ARG|TRP|VAL|GLU|TYR)|(GLUTAMINE|GLUTAMIC ACID|LEUCINE|VALINE|ISOLEUCINE|LYSINE|ALANINE|GLYCINE|ASPARTATE|METHIONINE|THREONINE|HISTIDINE|ASPARTIC ACID|ARGININE|ASPARAGINE|TRYPTOPHAN|PROLINE|PHENYLALANINE|CYSTEINE|SERINE|GLUTAMATE|TYROSINE))----(?P<mut_res>(CYS|ILE|SER|GLN|MET|ASN|PRO|LYS|ASP|THR|PHE|ALA|GLY|HIS|LEU|ARG|TRP|VAL|GLU|TYR)|(GLUTAMINE|GLUTAMIC ACID|LEUCINE|VALINE|ISOLEUCINE|LYSINE|ALANINE|GLYCINE|ASPARTATE|METHIONINE|THREONINE|HISTIDINE|ASPARTIC ACID|ARGININE|ASPARAGINE|TRYPTOPHAN|PROLINE|PHENYLALANINE|CYSTEINE|SERINE|GLUTAMATE|TYROSINE))(?=([.,\s)\]\'":;\-?!/]|$))
# PPOS(fPOS) WRES----MRES
(^|[\s\(\[\'"/,\-])(?P<pos>[1-9][0-9]*)\(f([1-9][0-9]*)\) (?P<wt_res>(CYS|ILE|SER|GLN|MET|ASN|PRO|LYS|ASP|THR|PHE|ALA|GLY|HIS|LEU|ARG|TRP|VAL|GLU|TYR)|(GLUTAMINE|GLUTAMIC ACID|LEUCINE|VALINE|ISOLEUCINE|LYSINE|ALANINE|GLYCINE|ASPARTATE|METHIONINE|THREONINE|HISTIDINE|ASPARTIC ACID|ARGININE|ASPARAGINE|TRYPTOPHAN|PROLINE|PHENYLALANINE|CYSTEINE|SERINE|GLUTAMATE|TYROSINE))----(?P<mut_res>(CYS|ILE|SER|GLN|MET|ASN|PRO|LYS|ASP|THR|PHE|ALA|GLY|HIS|LEU|ARG|TRP|VAL|GLU|TYR)|(GLUTAMINE|GLUTAMIC ACID|LEUCINE|VALINE|ISOLEUCINE|LYSINE|ALANINE|GLYCINE|ASPARTATE|METHIONINE|THREONINE|HISTIDINE|ASPARTIC ACID|ARGININE|ASPARAGINE|TRYPTOPHAN|PROLINE|PHENYLALANINE|CYSTEINE|SERINE|GLUTAMATE|TYROSINE))(?=([.,\s)\]\'":;\-?!/]|$))
# PPOS(ePOS)WRES->MRES
(^|[\s\(\[\'"/,\-])(?P<pos>[1-9][0-9]*)\(e([1-9][0-9]*)\)(?P<wt_res>(CYS|ILE|SER|GLN|MET|ASN|PRO|LYS|ASP|THR|PHE|ALA|GLY|HIS|LEU|ARG|TRP|VAL|GLU|TYR)|(GLUTAMINE|GLUTAMIC ACID|LEUCINE|VALINE|ISOLEUCINE|LYSINE|ALANINE|GLYCINE|ASPARTATE|METHIONINE|THREONINE|HISTIDINE|ASPARTIC ACID|ARGININE|ASPARAGINE|TRYPTOPHAN|PROLINE|PHENYLALANINE|CYSTEINE|SERINE|GLUTAMATE|TYROSINE))->(?P<mut_res>(CYS|ILE|SER|GLN|MET|ASN|PRO|LYS|ASP|THR|PHE|ALA|GLY|HIS|LEU|ARG|TRP|VAL|GLU|TYR)|(GLUTAMINE|GLUTAMIC ACID|LEUCINE|VALINE|ISOLEUCINE|LYSINE|ALANINE|GLYCINE|ASPARTATE|METHIONINE|THREONINE|HISTIDINE|ASPARTIC ACID|ARGININE|ASPARAGINE|TRYPTOPHAN|PROLINE|PHENYLALANINE|CYSTEINE|SERINE|GLUTAMATE|TYROSINE))(?=([.,\s)\]\'":;\-?!/]|$))
# PPOS(WRES-->MRES
(^|[\s\(\[\'"/,\-])(?P<pos>[1-9][0-9]*)\((?P<wt_res>(CYS|ILE|SER|GLN|MET|ASN|PRO|LYS|ASP|THR|PHE|ALA|GLY|HIS|LEU|ARG|TRP|VAL|GLU|TYR)|(GLUTAMINE|GLUTAMIC ACID|LEUCINE|VALINE|ISOLEUCINE|LYSINE|ALANINE|GLYCINE|ASPARTATE|METHIONINE|THREONINE|HISTIDINE|ASPARTIC ACID|ARGININE|ASPARAGINE|TRYPTOPHAN|PROLINE|PHENYLALANINE|CYSTEINE|SERINE|GLUTAMATE|TYROSINE))-->(?P<mut_res>(CYS|ILE|SER|GLN|MET|ASN|PRO|LYS|ASP|THR|PHE|ALA|GLY|HIS|LEU|ARG|TRP|VAL|GLU|TYR)|(GLUTAMINE|GLUTAMIC ACID|LEUCINE|VALINE|ISOLEUCINE|LYSINE|ALANINE|GLYCINE|ASPARTATE|METHIONINE|THREONINE|HISTIDINE|ASPARTIC ACID|ARGININE|ASPARAGINE|TRYPTOPHAN|PROLINE|PHENYLALANINE|CYSTEINE|SERINE|GLUTAMATE|TYROSINE))(?=([.,\s)\]\'":;\-?!/]|$))
# PPOS is WRES rather than MRES
(^|[\s\(\[\'"/,\-])(?P<pos>[1-9][0-9]*) is (?P<wt_res>(CYS|ILE|SER|GLN|MET|ASN|PRO|LYS|ASP|THR|PHE|ALA|GLY|HIS|LEU|ARG|TRP|VAL|GLU|TYR)|(GLUTAMINE|GLUTAMIC ACID|LEUCINE|VALINE|ISOLEUCINE|LYSINE|ALANINE|GLYCINE|ASPARTATE|METHIONINE|THREONINE|HISTIDINE|ASPARTIC ACID|ARGININE|ASPARAGINE|TRYPTOPHAN|PROLINE|PHENYLALANINE|CYSTEINE|SERINE|GLUTAMATE|TYROSINE)) rather than (?P<mut_res>(CYS|ILE|SER|GLN|MET|ASN|PRO|LYS|ASP|THR|PHE|ALA|GLY|HIS|LEU|ARG|TRP|VAL|GLU|TYR)|(GLUTAMINE|GLUTAMIC ACID|LEUCINE|VALINE|ISOLEUCINE|LYSINE|ALANINE|GLYCINE|ASPARTATE|METHIONINE|THREONINE|HISTIDINE|ASPARTIC ACID|ARGININE|ASPARAGINE|TRYPTOPHAN|PROLINE|PHENYLALANINE|CYSTEINE|SERINE|GLUTAMATE|TYROSINE))(?=([.,\s)\]\'":;\-?!/]|$))
# PPOS WRES is replaced by MRES
(^|[\s\(\[\'"/,\-])(?P<pos>[1-9][0-9]*) (?P<wt_res>(CYS|ILE|SER|GLN|MET|ASN|PRO|LYS|ASP|THR|PHE|ALA|GLY|HIS|LEU|ARG|TRP|VAL|GLU|TYR)|(GLUTAMINE|GLUTAMIC ACID|LEUCINE|VALINE|ISOLEUCINE|LYSINE|ALANINE|GLYCINE|ASPARTATE|METHIONINE|THREONINE|HISTIDINE|ASPARTIC ACID|ARGININE|ASPARAGINE|TRYPTOPHAN|PROLINE|PHENYLALANINE|CYSTEINE|SERINE|GLUTAMATE|TYROSINE)) is replaced by (?P<mut_res>(CYS|ILE|SER|GLN|MET|ASN|PRO|LYS|ASP|THR|PHE|ALA|GLY|HIS|LEU|ARG|TRP|VAL|GLU|TYR)|(GLUTAMINE|GLUTAMIC ACID|LEUCINE|VALINE|ISOLEUCINE|LYSINE|ALANINE|GLYCINE|ASPARTATE|METHIONINE|THREONINE|HISTIDINE|ASPARTIC ACID|ARGININE|ASPARAGINE|TRYPTOPHAN|PROLINE|PHENYLALANINE|CYSTEINE|SERINE|GLUTAMATE|TYROSINE))(?=([.,\s)\]\'":;\-?!/]|$))
# PPOS (fg POS) WRES replaced by MRES
(^|[\s\(\[\'"/,\-])(?P<pos>[1-9][0-9]*) \(fg ([1-9][0-9]*)\) (?P<wt_res>(CYS|ILE|SER|GLN|MET|ASN|PRO|LYS|ASP|THR|PHE|ALA|GLY|HIS|LEU|ARG|TRP|VAL|GLU|TYR)|(GLUTAMINE|GLUTAMIC ACID|LEUCINE|VALINE|ISOLEUCINE|LYSINE|ALANINE|GLYCINE|ASPARTATE|METHIONINE|THREONINE|HISTIDINE|ASPARTIC ACID|ARGININE|ASPARAGINE|TRYPTOPHAN|PROLINE|PHENYLALANINE|CYSTEINE|SERINE|GLUTAMATE|TYROSINE)) replaced by (?P<mut_res>(CYS|ILE|SER|GLN|MET|ASN|PRO|LYS|ASP|THR|PHE|ALA|GLY|HIS|LEU|ARG|TRP|VAL|GLU|TYR)|(GLUTAMINE|GLUTAMIC ACID|LEUCINE|VALINE|ISOLEUCINE|LYSINE|ALANINE|GLYCINE|ASPARTATE|METHIONINE|THREONINE|HISTIDINE|ASPARTIC ACID|ARGININE|ASPARAGINE|TRYPTOPHAN|PROLINE|PHENYLALANINE|CYSTEINE|SERINE|GLUTAMATE|TYROSINE))(?=([.,\s)\]\'":;\-?!/]|$))
# PPOS (fPOS) WRES replaced by MRES
(^|[\s\(\[\'"/,\-])(?P<pos>[1-9][0-9]*) \(f([1-9][0-9]*)\) (?P<wt_res>(CYS|ILE|SER|GLN|MET|ASN|PRO|LYS|ASP|THR|PHE|ALA|GLY|HIS|LEU|ARG|TRP|VAL|GLU|TYR)|(GLUTAMINE|GLUTAMIC ACID|LEUCINE|VALINE|ISOLEUCINE|LYSINE|ALANINE|GLYCINE|ASPARTATE|METHIONINE|THREONINE|HISTIDINE|ASPARTIC ACID|ARGININE|ASPARAGINE|TRYPTOPHAN|PROLINE|PHENYLALANINE|CYSTEINE|SERINE|GLUTAMATE|TYROSINE)) replaced by (?P<mut_res>(CYS|ILE|SER|GLN|MET|ASN|PRO|LYS|ASP|THR|PHE|ALA|GLY|HIS|LEU|ARG|TRP|VAL|GLU|TYR)|(GLUTAMINE|GLUTAMIC ACID|LEUCINE|VALINE|ISOLEUCINE|LYSINE|ALANINE|GLYCINE|ASPARTATE|METHIONINE|THREONINE|HISTIDINE|ASPARTIC ACID|ARGININE|ASPARAGINE|TRYPTOPHAN|PROLINE|PHENYLALANINE|CYSTEINE|SERINE|GLUTAMATE|TYROSINE))(?=([.,\s)\]\'":;\-?!/]|$))
# PPOS (efPOS) WRES replaced by MRES
(^|[\s\(\[\'"/,\-])(?P<pos>[1-9][0-9]*) \(ef([1-9][0-9]*)\) (?P<wt_res>(CYS|ILE|SER|GLN|MET|ASN|PRO|LYS|ASP|THR|PHE|ALA|GLY|HIS|LEU|ARG|TRP|VAL|GLU|TYR)|(GLUTAMINE|GLUTAMIC ACID|LEUCINE|VALINE|ISOLEUCINE|LYSINE|ALANINE|GLYCINE|ASPARTATE|METHIONINE|THREONINE|HISTIDINE|ASPARTIC ACID|ARGININE|ASPARAGINE|TRYPTOPHAN|PROLINE|PHENYLALANINE|CYSTEINE|SERINE|GLUTAMATE|TYROSINE)) replaced by (?P<mut_res>(CYS|ILE|SER|GLN|MET|ASN|PRO|LYS|ASP|THR|PHE|ALA|GLY|HIS|LEU|ARG|TRP|VAL|GLU|TYR)|(GLUTAMINE|GLUTAMIC ACID|LEUCINE|VALINE|ISOLEUCINE|LYSINE|ALANINE|GLYCINE|ASPARTATE|METHIONINE|THREONINE|HISTIDINE|ASPARTIC ACID|ARGININE|ASPARAGINE|TRYPTOPHAN|PROLINE|PHENYLALANINE|CYSTEINE|SERINE|GLUTAMATE|TYROSINE))(?=([.,\s)\]\'":;\-?!/]|$))
# PPOS (aPOS) WRES----MRES
(^|[\s\(\[\'"/,\-])(?P<pos>[1-9][0-9]*) \(a([1-9][0-9]*)\) (?P<wt_res>(CYS|ILE|SER|GLN|MET|ASN|PRO|LYS|ASP|THR|PHE|ALA|GLY|HIS|LEU|ARG|TRP|VAL|GLU|TYR)|(GLUTAMINE|GLUTAMIC ACID|LEUCINE|VALINE|ISOLEUCINE|LYSINE|ALANINE|GLYCINE|ASPARTATE|METHIONINE|THREONINE|HISTIDINE|ASPARTIC ACID|ARGININE|ASPARAGINE|TRYPTOPHAN|PROLINE|PHENYLALANINE|CYSTEINE|SERINE|GLUTAMATE|TYROSINE))----(?P<mut_res>(CYS|ILE|SER|GLN|MET|ASN|PRO|LYS|ASP|THR|PHE|ALA|GLY|HIS|LEU|ARG|TRP|VAL|GLU|TYR)|(GLUTAMINE|GLUTAMIC ACID|LEUCINE|VALINE|ISOLEUCINE|LYSINE|ALANINE|GLYCINE|ASPARTATE|METHIONINE|THREONINE|HISTIDINE|ASPARTIC ACID|ARGININE|ASPARAGINE|TRYPTOPHAN|PROLINE|PHENYLALANINE|CYSTEINE|SERINE|GLUTAMATE|TYROSINE))(?=([.,\s)\]\'":;\-?!/]|$))
# PPOS (WRES-to-MRES
(^|[\s\(\[\'"/,\-])(?P<pos>[1-9][0-9]*) \((?P<wt_res>(CYS|ILE|SER|GLN|MET|ASN|PRO|LYS|ASP|THR|PHE|ALA|GLY|HIS|LEU|ARG|TRP|VAL|GLU|TYR)|(GLUTAMINE|GLUTAMIC ACID|LEUCINE|VALINE|ISOLEUCINE|LYSINE|ALANINE|GLYCINE|ASPARTATE|METHIONINE|THREONINE|HISTIDINE|ASPARTIC ACID|ARGININE|ASPARAGINE|TRYPTOPHAN|PROLINE|PHENYLALANINE|CYSTEINE|SERINE|GLUTAMATE|TYROSINE))-to-(?P<mut_res>(CYS|ILE|SER|GLN|MET|ASN|PRO|LYS|ASP|THR|PHE|ALA|GLY|HIS|LEU|ARG|TRP|VAL|GLU|TYR)|(GLUTAMINE|GLUTAMIC ACID|LEUCINE|VALINE|ISOLEUCINE|LYSINE|ALANINE|GLYCINE|ASPARTATE|METHIONINE|THREONINE|HISTIDINE|ASPARTIC ACID|ARGININE|ASPARAGINE|TRYPTOPHAN|PROLINE|PHENYLALANINE|CYSTEINE|SERINE|GLUTAMATE|TYROSINE))(?=([.,\s)\]\'":;\-?!/]|$))
# WRES]PPOS-MRES
(^|[\s\(\[\'"/,\-])(?P<wt_res>(CYS|ILE|SER|GLN|MET|ASN|PRO|LYS|ASP|THR|PHE|ALA|GLY|HIS|LEU|ARG|TRP|VAL|GLU|TYR)|(GLUTAMINE|GLUTAMIC ACID|LEUCINE|VALINE|ISOLEUCINE|LYSINE|ALANINE|GLYCINE|ASPARTATE|METHIONINE|THREONINE|HISTIDINE|ASPARTIC ACID|ARGININE|ASPARAGINE|TRYPTOPHAN|PROLINE|PHENYLALANINE|CYSTEINE|SERINE|GLUTAMATE|TYROSINE))\](?P<pos>[1-9][0-9]*)-(?P<mut_res>(CYS|ILE|SER|GLN|MET|ASN|PRO|LYS|ASP|THR|PHE|ALA|GLY|HIS|LEU|ARG|TRP|VAL|GLU|TYR)|(GLUTAMINE|GLUTAMIC ACID|LEUCINE|VALINE|ISOLEUCINE|LYSINE|ALANINE|GLYCINE|ASPARTATE|METHIONINE|THREONINE|HISTIDINE|ASPARTIC ACID|ARGININE|ASPARAGINE|TRYPTOPHAN|PROLINE|PHENYLALANINE|CYSTEINE|SERINE|GLUTAMATE|TYROSINE))(?=([.,\s)\]\'":;\-?!/]|$))
# WRESPPOS->MRES
(^|[\s\(\[\'"/,\-])(?P<wt_res>(CYS|ILE|SER|GLN|MET|ASN|PRO|LYS|ASP|THR|PHE|ALA|GLY|HIS|LEU|ARG|TRP|VAL|GLU|TYR)|(GLUTAMINE|GLUTAMIC ACID|LEUCINE|VALINE|ISOLEUCINE|LYSINE|ALANINE|GLYCINE|ASPARTATE|METHIONINE|THREONINE|HISTIDINE|ASPARTIC ACID|ARGININE|ASPARAGINE|TRYPTOPHAN|PROLINE|PHENYLALANINE|CYSTEINE|SERINE|GLUTAMATE|TYROSINE))(?P<pos>[1-9][0-9]*)->(?P<mut_res>(CYS|ILE|SER|GLN|MET|ASN|PRO|LYS|ASP|THR|PHE|ALA|GLY|HIS|LEU|ARG|TRP|VAL|GLU|TYR)|(GLUTAMINE|GLUTAMIC ACID|LEUCINE|VALINE|ISOLEUCINE|LYSINE|ALANINE|GLYCINE|ASPARTATE|METHIONINE|THREONINE|HISTIDINE|ASPARTIC ACID|ARGININE|ASPARAGINE|TRYPTOPHAN|PROLINE|PHENYLALANINE|CYSTEINE|SERINE|GLUTAMATE|TYROSINE))(?=([.,\s)\]\'":;\-?!/]|$))
# WRESPPOS, was mutated to MRES
(^|[\s\(\[\'"/,\-])(?P<wt_res>(CYS|ILE|SER|GLN|MET|ASN|PRO|LYS|ASP|THR|PHE|ALA|GLY|HIS|LEU|ARG|TRP|VAL|GLU|TYR)|(GLUTAMINE|GLUTAMIC ACID|LEUCINE|VALINE|ISOLEUCINE|LYSINE|ALANINE|GLYCINE|ASPARTATE|METHIONINE|THREONINE|HISTIDINE|ASPARTIC ACID|ARGININE|ASPARAGINE|TRYPTOPHAN|PROLINE|PHENYLALANINE|CYSTEINE|SERINE|GLUTAMATE|TYROSINE))(?P<pos>[1-9][0-9]*), was mutated to (?P<mut_res>(CYS|ILE|SER|GLN|MET|ASN|PRO|LYS|ASP|THR|PHE|ALA|GLY|HIS|LEU|ARG|TRP|VAL|GLU|TYR)|(GLUTAMINE|GLUTAMIC ACID|LEUCINE|VALINE|ISOLEUCINE|LYSINE|ALANINE|GLYCINE|ASPARTATE|METHIONINE|THREONINE|HISTIDINE|ASPARTIC ACID|ARGININE|ASPARAGINE|TRYPTOPHAN|PROLINE|PHENYLALANINE|CYSTEINE|SERINE|GLUTAMATE|TYROSINE))(?=([.,\s)\]\'":;\-?!/]|$))
# WRESPPOS, to RES or MRES
(^|[\s\(\[\'"/,\-])(?P<wt_res>(CYS|ILE|SER|GLN|MET|ASN|PRO|LYS|ASP|THR|PHE|ALA|GLY|HIS|LEU|ARG|TRP|VAL|GLU|TYR)|(GLUTAMINE|GLUTAMIC ACID|LEUCINE|VALINE|ISOLEUCINE|LYSINE|ALANINE|GLYCINE|ASPARTATE|METHIONINE|THREONINE|HISTIDINE|ASPARTIC ACID|ARGININE|ASPARAGINE|TRYPTOPHAN|PROLINE|PHENYLALANINE|CYSTEINE|SERINE|GLUTAMATE|TYROSINE))(?P<pos>[1-9][0-9]*), to (CYS|ILE|SER|GLN|MET|ASN|PRO|LYS|ASP|THR|PHE|ALA|GLY|HIS|LEU|ARG|TRP|VAL|GLU|TYR|GLUTAMINE|GLUTAMIC ACID|LEUCINE|VALINE|ISOLEUCINE|LYSINE|ALANINE|GLYCINE|ASPARTATE|METHIONINE|THREONINE|HISTIDINE|ASPARTIC ACID|ARGININE|ASPARAGINE|TRYPTOPHAN|PROLINE|PHENYLALANINE|CYSTEINE|SERINE|GLUTAMATE|TYROSINE) or (?P<mut_res>(CYS|ILE|SER|GLN|MET|ASN|PRO|LYS|ASP|THR|PHE|ALA|GLY|HIS|LEU|ARG|TRP|VAL|GLU|TYR)|(GLUTAMINE|GLUTAMIC ACID|LEUCINE|VALINE|ISOLEUCINE|LYSINE|ALANINE|GLYCINE|ASPARTATE|METHIONINE|THREONINE|HISTIDINE|ASPARTIC ACID|ARGININE|ASPARAGINE|TRYPTOPHAN|PROLINE|PHENYLALANINE|CYSTEINE|SERINE|GLUTAMATE|TYROSINE))(?=([.,\s)\]\'":;\-?!/]|$))
# WRESPPOS, RESPOS or both were replaced with MRES
(^|[\s\(\[\'"/,\-])(?P<wt_res>(CYS|ILE|SER|GLN|MET|ASN|PRO|LYS|ASP|THR|PHE|ALA|GLY|HIS|LEU|ARG|TRP|VAL|GLU|TYR)|(GLUTAMINE|GLUTAMIC ACID|LEUCINE|VALINE|ISOLEUCINE|LYSINE|ALANINE|GLYCINE|ASPARTATE|METHIONINE|THREONINE|HISTIDINE|ASPARTIC ACID|ARGININE|ASPARAGINE|TRYPTOPHAN|PROLINE|PHENYLALANINE|CYSTEINE|SERINE|GLUTAMATE|TYROSINE))(?P<pos>[1-9][0-9]*), (CYS|ILE|SER|GLN|MET|ASN|PRO|LYS|ASP|THR|PHE|ALA|GLY|HIS|LEU|ARG|TRP|VAL|GLU|TYR|GLUTAMINE|GLUTAMIC ACID|LEUCINE|VALINE|ISOLEUCINE|LYSINE|ALANINE|GLYCINE|ASPARTATE|METHIONINE|THREONINE|HISTIDINE|ASPARTIC ACID|ARGININE|ASPARAGINE|TRYPTOPHAN|PROLINE|PHENYLALANINE|CYSTEINE|SERINE|GLUTAMATE|TYROSINE)([1-9][0-9]*) or both were replaced with (?P<mut_res>(CYS|ILE|SER|GLN|MET|ASN|PRO|LYS|ASP|THR|PHE|ALA|GLY|HIS|LEU|ARG|TRP|VAL|GLU|TYR)|(GLUTAMINE|GLUTAMIC ACID|LEUCINE|VALINE|ISOLEUCINE|LYSINE|ALANINE|GLYCINE|ASPARTATE|METHIONINE|THREONINE|HISTIDINE|ASPARTIC ACID|ARGININE|ASPARAGINE|TRYPTOPHAN|PROLINE|PHENYLALANINE|CYSTEINE|SERINE|GLUTAMATE|TYROSINE))(?=([.,\s)\]\'":;\-?!/]|$))
# WRESPPOS or both were replaced with MRES
(^|[\s\(\[\'"/,\-])(?P<wt_res>(CYS|ILE|SER|GLN|MET|ASN|PRO|LYS|ASP|THR|PHE|ALA|GLY|HIS|LEU|ARG|TRP|VAL|GLU|TYR)|(GLUTAMINE|GLUTAMIC ACID|LEUCINE|VALINE|ISOLEUCINE|LYSINE|ALANINE|GLYCINE|ASPARTATE|METHIONINE|THREONINE|HISTIDINE|ASPARTIC ACID|ARGININE|ASPARAGINE|TRYPTOPHAN|PROLINE|PHENYLALANINE|CYSTEINE|SERINE|GLUTAMATE|TYROSINE))(?P<pos>[1-9][0-9]*) or both were replaced with (?P<mut_res>(CYS|ILE|SER|GLN|MET|ASN|PRO|LYS|ASP|THR|PHE|ALA|GLY|HIS|LEU|ARG|TRP|VAL|GLU|TYR)|(GLUTAMINE|GLUTAMIC ACID|LEUCINE|VALINE|ISOLEUCINE|LYSINE|ALANINE|GLYCINE|ASPARTATE|METHIONINE|THREONINE|HISTIDINE|ASPARTIC ACID|ARGININE|ASPARAGINE|TRYPTOPHAN|PROLINE|PHENYLALANINE|CYSTEINE|SERINE|GLUTAMATE|TYROSINE))(?=([.,\s)\]\'":;\-?!/]|$))
# WRESPPOS(ePOS)-->MRES
(^|[\s\(\[\'"/,\-])(?P<wt_res>(CYS|ILE|SER|GLN|MET|ASN|PRO|LYS|ASP|THR|PHE|ALA|GLY|HIS|LEU|ARG|TRP|VAL|GLU|TYR)|(GLUTAMINE|GLUTAMIC ACID|LEUCINE|VALINE|ISOLEUCINE|LYSINE|ALANINE|GLYCINE|ASPARTATE|METHIONINE|THREONINE|HISTIDINE|ASPARTIC ACID|ARGININE|ASPARAGINE|TRYPTOPHAN|PROLINE|PHENYLALANINE|CYSTEINE|SERINE|GLUTAMATE|TYROSINE))(?P<pos>[1-9][0-9]*)\(e([1-9][0-9]*)\)-->(?P<mut_res>(CYS|ILE|SER|GLN|MET|ASN|PRO|LYS|ASP|THR|PHE|ALA|GLY|HIS|LEU|ARG|TRP|VAL|GLU|TYR)|(GLUTAMINE|GLUTAMIC ACID|LEUCINE|VALINE|ISOLEUCINE|LYSINE|ALANINE|GLYCINE|ASPARTATE|METHIONINE|THREONINE|HISTIDINE|ASPARTIC ACID|ARGININE|ASPARAGINE|TRYPTOPHAN|PROLINE|PHENYLALANINE|CYSTEINE|SERINE|GLUTAMATE|TYROSINE))(?=([.,\s)\]\'":;\-?!/]|$))
# WRESPPOS with an RES or MRES
(^|[\s\(\[\'"/,\-])(?P<wt_res>(CYS|ILE|SER|GLN|MET|ASN|PRO|LYS|ASP|THR|PHE|ALA|GLY|HIS|LEU|ARG|TRP|VAL|GLU|TYR)|(GLUTAMINE|GLUTAMIC ACID|LEUCINE|VALINE|ISOLEUCINE|LYSINE|ALANINE|GLYCINE|ASPARTATE|METHIONINE|THREONINE|HISTIDINE|ASPARTIC ACID|ARGININE|ASPARAGINE|TRYPTOPHAN|PROLINE|PHENYLALANINE|CYSTEINE|SERINE|GLUTAMATE|TYROSINE))(?P<pos>[1-9][0-9]*) with (a|an){0,1} (CYS|ILE|SER|GLN|MET|ASN|PRO|LYS|ASP|THR|PHE|ALA|GLY|HIS|LEU|ARG|TRP|VAL|GLU|TYR|GLUTAMINE|GLUTAMIC ACID|LEUCINE|VALINE|ISOLEUCINE|LYSINE|ALANINE|GLYCINE|ASPARTATE|METHIONINE|THREONINE|HISTIDINE|ASPARTIC ACID|ARGININE|ASPARAGINE|TRYPTOPHAN|PROLINE|PHENYLALANINE|CYSTEINE|SERINE|GLUTAMATE|TYROSINE) or (?P<mut_res>(CYS|ILE|SER|GLN|MET|ASN|PRO|LYS|ASP|THR|PHE|ALA|GLY|HIS|LEU|ARG|TRP|VAL|GLU|TYR)|(GLUTAMINE|GLUTAMIC ACID|LEUCINE|VALINE|ISOLEUCINE|LYSINE|ALANINE|GLYCINE|ASPARTATE|METHIONINE|THREONINE|HISTIDINE|ASPARTIC ACID|ARGININE|ASPARAGINE|TRYPTOPHAN|PROLINE|PHENYLALANINE|CYSTEINE|SERINE|GLUTAMATE|TYROSINE))(?=([.,\s)\]\'":;\-?!/]|$))
# WRESPPOS was replaced with RES, MRES
(^|[\s\(\[\'"/,\-])(?P<wt_res>(CYS|ILE|SER|GLN|MET|ASN|PRO|LYS|ASP|THR|PHE|ALA|GLY|HIS|LEU|ARG|TRP|VAL|GLU|TYR)|(GLUTAMINE|GLUTAMIC ACID|LEUCINE|VALINE|ISOLEUCINE|LYSINE|ALANINE|GLYCINE|ASPARTATE|METHIONINE|THREONINE|HISTIDINE|ASPARTIC ACID|ARGININE|ASPARAGINE|TRYPTOPHAN|PROLINE|PHENYLALANINE|CYSTEINE|SERINE|GLUTAMATE|TYROSINE))(?P<pos>[1-9][0-9]*) was replaced with (CYS|ILE|SER|GLN|MET|ASN|PRO|LYS|ASP|THR|PHE|ALA|GLY|HIS|LEU|ARG|TRP|VAL|GLU|TYR|GLUTAMINE|GLUTAMIC ACID|LEUCINE|VALINE|ISOLEUCINE|LYSINE|ALANINE|GLYCINE|ASPARTATE|METHIONINE|THREONINE|HISTIDINE|ASPARTIC ACID|ARGININE|ASPARAGINE|TRYPTOPHAN|PROLINE|PHENYLALANINE|CYSTEINE|SERINE|GLUTAMATE|TYROSINE), (?P<mut_res>(CYS|ILE|SER|GLN|MET|ASN|PRO|LYS|ASP|THR|PHE|ALA|GLY|HIS|LEU|ARG|TRP|VAL|GLU|TYR)|(GLUTAMINE|GLUTAMIC ACID|LEUCINE|VALINE|ISOLEUCINE|LYSINE|ALANINE|GLYCINE|ASPARTATE|METHIONINE|THREONINE|HISTIDINE|ASPARTIC ACID|ARGININE|ASPARAGINE|TRYPTOPHAN|PROLINE|PHENYLALANINE|CYSTEINE|SERINE|GLUTAMATE|TYROSINE))(?=([.,\s)\]\'":;\-?!/]|$))
# WRESPPOS was replaced with RES, RES, MRES
(^|[\s\(\[\'"/,\-])(?P<wt_res>(CYS|ILE|SER|GLN|MET|ASN|PRO|LYS|ASP|THR|PHE|ALA|GLY|HIS|LEU|ARG|TRP|VAL|GLU|TYR)|(GLUTAMINE|GLUTAMIC ACID|LEUCINE|VALINE|ISOLEUCINE|LYSINE|ALANINE|GLYCINE|ASPARTATE|METHIONINE|THREONINE|HISTIDINE|ASPARTIC ACID|ARGININE|ASPARAGINE|TRYPTOPHAN|PROLINE|PHENYLALANINE|CYSTEINE|SERINE|GLUTAMATE|TYROSINE))(?P<pos>[1-9][0-9]*) was replaced with (CYS|ILE|SER|GLN|MET|ASN|PRO|LYS|ASP|THR|PHE|ALA|GLY|HIS|LEU|ARG|TRP|VAL|GLU|TYR|GLUTAMINE|GLUTAMIC ACID|LEUCINE|VALINE|ISOLEUCINE|LYSINE|ALANINE|GLYCINE|ASPARTATE|METHIONINE|THREONINE|HISTIDINE|ASPARTIC ACID|ARGININE|ASPARAGINE|TRYPTOPHAN|PROLINE|PHENYLALANINE|CYSTEINE|SERINE|GLUTAMATE|TYROSINE), (CYS|ILE|SER|GLN|MET|ASN|PRO|LYS|ASP|THR|PHE|ALA|GLY|HIS|LEU|ARG|TRP|VAL|GLU|TYR|GLUTAMINE|GLUTAMIC ACID|LEUCINE|VALINE|ISOLEUCINE|LYSINE|ALANINE|GLYCINE|ASPARTATE|METHIONINE|THREONINE|HISTIDINE|ASPARTIC ACID|ARGININE|ASPARAGINE|TRYPTOPHAN|PROLINE|PHENYLALANINE|CYSTEINE|SERINE|GLUTAMATE|TYROSINE), (?P<mut_res>(CYS|ILE|SER|GLN|MET|ASN|PRO|LYS|ASP|THR|PHE|ALA|GLY|HIS|LEU|ARG|TRP|VAL|GLU|TYR)|(GLUTAMINE|GLUTAMIC ACID|LEUCINE|VALINE|ISOLEUCINE|LYSINE|ALANINE|GLYCINE|ASPARTATE|METHIONINE|THREONINE|HISTIDINE|ASPARTIC ACID|ARGININE|ASPARAGINE|TRYPTOPHAN|PROLINE|PHENYLALANINE|CYSTEINE|SERINE|GLUTAMATE|TYROSINE))(?=([.,\s)\]\'":;\-?!/]|$))
# WRESPPOS was replaced with RES, RES, RES, MRES
(^|[\s\(\[\'"/,\-])(?P<wt_res>(CYS|ILE|SER|GLN|MET|ASN|PRO|LYS|ASP|THR|PHE|ALA|GLY|HIS|LEU|ARG|TRP|VAL|GLU|TYR)|(GLUTAMINE|GLUTAMIC ACID|LEUCINE|VALINE|ISOLEUCINE|LYSINE|ALANINE|GLYCINE|ASPARTATE|METHIONINE|THREONINE|HISTIDINE|ASPARTIC ACID|ARGININE|ASPARAGINE|TRYPTOPHAN|PROLINE|PHENYLALANINE|CYSTEINE|SERINE|GLUTAMATE|TYROSINE))(?P<pos>[1-9][0-9]*) was replaced with (CYS|ILE|SER|GLN|MET|ASN|PRO|LYS|ASP|THR|PHE|ALA|GLY|HIS|LEU|ARG|TRP|VAL|GLU|TYR|GLUTAMINE|GLUTAMIC ACID|LEUCINE|VALINE|ISOLEUCINE|LYSINE|ALANINE|GLYCINE|ASPARTATE|METHIONINE|THREONINE|HISTIDINE|ASPARTIC ACID|ARGININE|ASPARAGINE|TRYPTOPHAN|PROLINE|PHENYLALANINE|CYSTEINE|SERINE|GLUTAMATE|TYROSINE), (CYS|ILE|SER|GLN|MET|ASN|PRO|LYS|ASP|THR|PHE|ALA|GLY|HIS|LEU|ARG|TRP|VAL|GLU|TYR|GLUTAMINE|GLUTAMIC ACID|LEUCINE|VALINE|ISOLEUCINE|LYSINE|ALANINE|GLYCINE|ASPARTATE|METHIONINE|THREONINE|HISTIDINE|ASPARTIC ACID|ARGININE|ASPARAGINE|TRYPTOPHAN|PROLINE|PHENYLALANINE|CYSTEINE|SERINE|GLUTAMATE|TYROSINE), (CYS|ILE|SER|GLN|MET|ASN|PRO|LYS|ASP|THR|PHE|ALA|GLY|HIS|LEU|ARG|TRP|VAL|GLU|TYR|GLUTAMINE|GLUTAMIC ACID|LEUCINE|VALINE|ISOLEUCINE|LYSINE|ALANINE|GLYCINE|ASPARTATE|METHIONINE|THREONINE|HISTIDINE|ASPARTIC ACID|ARGININE|ASPARAGINE|TRYPTOPHAN|PROLINE|PHENYLALANINE|CYSTEINE|SERINE|GLUTAMATE|TYROSINE), (?P<mut_res>(CYS|ILE|SER|GLN|MET|ASN|PRO|LYS|ASP|THR|PHE|ALA|GLY|HIS|LEU|ARG|TRP|VAL|GLU|TYR)|(GLUTAMINE|GLUTAMIC ACID|LEUCINE|VALINE|ISOLEUCINE|LYSINE|ALANINE|GLYCINE|ASPARTATE|METHIONINE|THREONINE|HISTIDINE|ASPARTIC ACID|ARGININE|ASPARAGINE|TRYPTOPHAN|PROLINE|PHENYLALANINE|CYSTEINE|SERINE|GLUTAMATE|TYROSINE))(?=([.,\s)\]\'":;\-?!/]|$))
# WRESPPOS was replaced with RES, RES, RES, RES and MRES
(^|[\s\(\[\'"/,\-])(?P<wt_res>(CYS|ILE|SER|GLN|MET|ASN|PRO|LYS|ASP|THR|PHE|ALA|GLY|HIS|LEU|ARG|TRP|VAL|GLU|TYR)|(GLUTAMINE|GLUTAMIC ACID|LEUCINE|VALINE|ISOLEUCINE|LYSINE|ALANINE|GLYCINE|ASPARTATE|METHIONINE|THREONINE|HISTIDINE|ASPARTIC ACID|ARGININE|ASPARAGINE|TRYPTOPHAN|PROLINE|PHENYLALANINE|CYSTEINE|SERINE|GLUTAMATE|TYROSINE))(?P<pos>[1-9][0-9]*) was replaced with (CYS|ILE|SER|GLN|MET|ASN|PRO|LYS|ASP|THR|PHE|ALA|GLY|HIS|LEU|ARG|TRP|VAL|GLU|TYR|GLUTAMINE|GLUTAMIC ACID|LEUCINE|VALINE|ISOLEUCINE|LYSINE|ALANINE|GLYCINE|ASPARTATE|METHIONINE|THREONINE|HISTIDINE|ASPARTIC ACID|ARGININE|ASPARAGINE|TRYPTOPHAN|PROLINE|PHENYLALANINE|CYSTEINE|SERINE|GLUTAMATE|TYROSINE), (CYS|ILE|SER|GLN|MET|ASN|PRO|LYS|ASP|THR|PHE|ALA|GLY|HIS|LEU|ARG|TRP|VAL|GLU|TYR|GLUTAMINE|GLUTAMIC ACID|LEUCINE|VALINE|ISOLEUCINE|LYSINE|ALANINE|GLYCINE|ASPARTATE|METHIONINE|THREONINE|HISTIDINE|ASPARTIC ACID|ARGININE|ASPARAGINE|TRYPTOPHAN|PROLINE|PHENYLALANINE|CYSTEINE|SERINE|GLUTAMATE|TYROSINE), (CYS|ILE|SER|GLN|MET|ASN|PRO|LYS|ASP|THR|PHE|ALA|GLY|HIS|LEU|ARG|TRP|VAL|GLU|TYR|GLUTAMINE|GLUTAMIC ACID|LEUCINE|VALINE|ISOLEUCINE|LYSINE|ALANINE|GLYCINE|ASPARTATE|METHIONINE|THREONINE|HISTIDINE|ASPARTIC ACID|ARGININE|ASPARAGINE|TRYPTOPHAN|PROLINE|PHENYLALANINE|CYSTEINE|SERINE|GLUTAMATE|TYROSINE), (CYS|ILE|SER|GLN|MET|ASN|PRO|LYS|ASP|THR|PHE|ALA|GLY|HIS|LEU|ARG|TRP|VAL|GLU|TYR|GLUTAMINE|GLUTAMIC ACID|LEUCINE|VALINE|ISOLEUCINE|LYSINE|ALANINE|GLYCINE|ASPARTATE|METHIONINE|THREONINE|HISTIDINE|ASPARTIC ACID|ARGININE|ASPARAGINE|TRYPTOPHAN|PROLINE|PHENYLALANINE|CYSTEINE|SERINE|GLUTAMATE|TYROSINE) and (?P<mut_res>(CYS|ILE|SER|GLN|MET|ASN|PRO|LYS|ASP|THR|PHE|ALA|GLY|HIS|LEU|ARG|TRP|VAL|GLU|TYR)|(GLUTAMINE|GLUTAMIC ACID|LEUCINE|VALINE|ISOLEUCINE|LYSINE|ALANINE|GLYCINE|ASPARTATE|METHIONINE|THREONINE|HISTIDINE|ASPARTIC ACID|ARGININE|ASPARAGINE|TRYPTOPHAN|PROLINE|PHENYLALANINE|CYSTEINE|SERINE|GLUTAMATE|TYROSINE))(?=([.,\s)\]\'":;\-?!/]|$))
# WRESPPOS was replaced with RES or MRES
(^|[\s\(\[\'"/,\-])(?P<wt_res>(CYS|ILE|SER|GLN|MET|ASN|PRO|LYS|ASP|THR|PHE|ALA|GLY|HIS|LEU|ARG|TRP|VAL|GLU|TYR)|(GLUTAMINE|GLUTAMIC ACID|LEUCINE|VALINE|ISOLEUCINE|LYSINE|ALANINE|GLYCINE|ASPARTATE|METHIONINE|THREONINE|HISTIDINE|ASPARTIC ACID|ARGININE|ASPARAGINE|TRYPTOPHAN|PROLINE|PHENYLALANINE|CYSTEINE|SERINE|GLUTAMATE|TYROSINE))(?P<pos>[1-9][0-9]*) was replaced with (CYS|ILE|SER|GLN|MET|ASN|PRO|LYS|ASP|THR|PHE|ALA|GLY|HIS|LEU|ARG|TRP|VAL|GLU|TYR|GLUTAMINE|GLUTAMIC ACID|LEUCINE|VALINE|ISOLEUCINE|LYSINE|ALANINE|GLYCINE|ASPARTATE|METHIONINE|THREONINE|HISTIDINE|ASPARTIC ACID|ARGININE|ASPARAGINE|TRYPTOPHAN|PROLINE|PHENYLALANINE|CYSTEINE|SERINE|GLUTAMATE|TYROSINE) or (?P<mut_res>(CYS|ILE|SER|GLN|MET|ASN|PRO|LYS|ASP|THR|PHE|ALA|GLY|HIS|LEU|ARG|TRP|VAL|GLU|TYR)|(GLUTAMINE|GLUTAMIC ACID|LEUCINE|VALINE|ISOLEUCINE|LYSINE|ALANINE|GLYCINE|ASPARTATE|METHIONINE|THREONINE|HISTIDINE|ASPARTIC ACID|ARGININE|ASPARAGINE|TRYPTOPHAN|PROLINE|PHENYLALANINE|CYSTEINE|SERINE|GLUTAMATE|TYROSINE))(?=([.,\s)\]\'":;\-?!/]|$))
# WRESPPOS was replaced with RES and MRES
(^|[\s\(\[\'"/,\-])(?P<wt_res>(CYS|ILE|SER|GLN|MET|ASN|PRO|LYS|ASP|THR|PHE|ALA|GLY|HIS|LEU|ARG|TRP|VAL|GLU|TYR)|(GLUTAMINE|GLUTAMIC ACID|LEUCINE|VALINE|ISOLEUCINE|LYSINE|ALANINE|GLYCINE|ASPARTATE|METHIONINE|THREONINE|HISTIDINE|ASPARTIC ACID|ARGININE|ASPARAGINE|TRYPTOPHAN|PROLINE|PHENYLALANINE|CYSTEINE|SERINE|GLUTAMATE|TYROSINE))(?P<pos>[1-9][0-9]*) was replaced with (CYS|ILE|SER|GLN|MET|ASN|PRO|LYS|ASP|THR|PHE|ALA|GLY|HIS|LEU|ARG|TRP|VAL|GLU|TYR|GLUTAMINE|GLUTAMIC ACID|LEUCINE|VALINE|ISOLEUCINE|LYSINE|ALANINE|GLYCINE|ASPARTATE|METHIONINE|THREONINE|HISTIDINE|ASPARTIC ACID|ARGININE|ASPARAGINE|TRYPTOPHAN|PROLINE|PHENYLALANINE|CYSTEINE|SERINE|GLUTAMATE|TYROSINE) and (?P<mut_res>(CYS|ILE|SER|GLN|MET|ASN|PRO|LYS|ASP|THR|PHE|ALA|GLY|HIS|LEU|ARG|TRP|VAL|GLU|TYR)|(GLUTAMINE|GLUTAMIC ACID|LEUCINE|VALINE|ISOLEUCINE|LYSINE|ALANINE|GLYCINE|ASPARTATE|METHIONINE|THREONINE|HISTIDINE|ASPARTIC ACID|ARGININE|ASPARAGINE|TRYPTOPHAN|PROLINE|PHENYLALANINE|CYSTEINE|SERINE|GLUTAMATE|TYROSINE))(?=([.,\s)\]\'":;\-?!/]|$))
# WRESPPOS was replaced by RES and MRES
(^|[\s\(\[\'"/,\-])(?P<wt_res>(CYS|ILE|SER|GLN|MET|ASN|PRO|LYS|ASP|THR|PHE|ALA|GLY|HIS|LEU|ARG|TRP|VAL|GLU|TYR)|(GLUTAMINE|GLUTAMIC ACID|LEUCINE|VALINE|ISOLEUCINE|LYSINE|ALANINE|GLYCINE|ASPARTATE|METHIONINE|THREONINE|HISTIDINE|ASPARTIC ACID|ARGININE|ASPARAGINE|TRYPTOPHAN|PROLINE|PHENYLALANINE|CYSTEINE|SERINE|GLUTAMATE|TYROSINE))(?P<pos>[1-9][0-9]*) was replaced by (CYS|ILE|SER|GLN|MET|ASN|PRO|LYS|ASP|THR|PHE|ALA|GLY|HIS|LEU|ARG|TRP|VAL|GLU|TYR|GLUTAMINE|GLUTAMIC ACID|LEUCINE|VALINE|ISOLEUCINE|LYSINE|ALANINE|GLYCINE|ASPARTATE|METHIONINE|THREONINE|HISTIDINE|ASPARTIC ACID|ARGININE|ASPARAGINE|TRYPTOPHAN|PROLINE|PHENYLALANINE|CYSTEINE|SERINE|GLUTAMATE|TYROSINE) and (?P<mut_res>(CYS|ILE|SER|GLN|MET|ASN|PRO|LYS|ASP|THR|PHE|ALA|GLY|HIS|LEU|ARG|TRP|VAL|GLU|TYR)|(GLUTAMINE|GLUTAMIC ACID|LEUCINE|VALINE|ISOLEUCINE|LYSINE|ALANINE|GLYCINE|ASPARTATE|METHIONINE|THREONINE|HISTIDINE|ASPARTIC ACID|ARGININE|ASPARAGINE|TRYPTOPHAN|PROLINE|PHENYLALANINE|CYSTEINE|SERINE|GLUTAMATE|TYROSINE))(?=([.,\s)\]\'":;\-?!/]|$))
# WRESPPOS was mutated to RES, MRES
(^|[\s\(\[\'"/,\-])(?P<wt_res>(CYS|ILE|SER|GLN|MET|ASN|PRO|LYS|ASP|THR|PHE|ALA|GLY|HIS|LEU|ARG|TRP|VAL|GLU|TYR)|(GLUTAMINE|GLUTAMIC ACID|LEUCINE|VALINE|ISOLEUCINE|LYSINE|ALANINE|GLYCINE|ASPARTATE|METHIONINE|THREONINE|HISTIDINE|ASPARTIC ACID|ARGININE|ASPARAGINE|TRYPTOPHAN|PROLINE|PHENYLALANINE|CYSTEINE|SERINE|GLUTAMATE|TYROSINE))(?P<pos>[1-9][0-9]*) was mutated to (CYS|ILE|SER|GLN|MET|ASN|PRO|LYS|ASP|THR|PHE|ALA|GLY|HIS|LEU|ARG|TRP|VAL|GLU|TYR|GLUTAMINE|GLUTAMIC ACID|LEUCINE|VALINE|ISOLEUCINE|LYSINE|ALANINE|GLYCINE|ASPARTATE|METHIONINE|THREONINE|HISTIDINE|ASPARTIC ACID|ARGININE|ASPARAGINE|TRYPTOPHAN|PROLINE|PHENYLALANINE|CYSTEINE|SERINE|GLUTAMATE|TYROSINE), (?P<mut_res>(CYS|ILE|SER|GLN|MET|ASN|PRO|LYS|ASP|THR|PHE|ALA|GLY|HIS|LEU|ARG|TRP|VAL|GLU|TYR)|(GLUTAMINE|GLUTAMIC ACID|LEUCINE|VALINE|ISOLEUCINE|LYSINE|ALANINE|GLYCINE|ASPARTATE|METHIONINE|THREONINE|HISTIDINE|ASPARTIC ACID|ARGININE|ASPARAGINE|TRYPTOPHAN|PROLINE|PHENYLALANINE|CYSTEINE|SERINE|GLUTAMATE|TYROSINE))(?=([.,\s)\]\'":;\-?!/]|$))
# WRESPPOS was mutated to RES, RES, MRES
(^|[\s\(\[\'"/,\-])(?P<wt_res>(CYS|ILE|SER|GLN|MET|ASN|PRO|LYS|ASP|THR|PHE|ALA|GLY|HIS|LEU|ARG|TRP|VAL|GLU|TYR)|(GLUTAMINE|GLUTAMIC ACID|LEUCINE|VALINE|ISOLEUCINE|LYSINE|ALANINE|GLYCINE|ASPARTATE|METHIONINE|THREONINE|HISTIDINE|ASPARTIC ACID|ARGININE|ASPARAGINE|TRYPTOPHAN|PROLINE|PHENYLALANINE|CYSTEINE|SERINE|GLUTAMATE|TYROSINE))(?P<pos>[1-9][0-9]*) was mutated to (CYS|ILE|SER|GLN|MET|ASN|PRO|LYS|ASP|THR|PHE|ALA|GLY|HIS|LEU|ARG|TRP|VAL|GLU|TYR|GLUTAMINE|GLUTAMIC ACID|LEUCINE|VALINE|ISOLEUCINE|LYSINE|ALANINE|GLYCINE|ASPARTATE|METHIONINE|THREONINE|HISTIDINE|ASPARTIC ACID|ARGININE|ASPARAGINE|TRYPTOPHAN|PROLINE|PHENYLALANINE|CYSTEINE|SERINE|GLUTAMATE|TYROSINE), (CYS|ILE|SER|GLN|MET|ASN|PRO|LYS|ASP|THR|PHE|ALA|GLY|HIS|LEU|ARG|TRP|VAL|GLU|TYR|GLUTAMINE|GLUTAMIC ACID|LEUCINE|VALINE|ISOLEUCINE|LYSINE|ALANINE|GLYCINE|ASPARTATE|METHIONINE|THREONINE|HISTIDINE|ASPARTIC ACID|ARGININE|ASPARAGINE|TRYPTOPHAN|PROLINE|PHENYLALANINE|CYSTEINE|SERINE|GLUTAMATE|TYROSINE), (?P<mut_res>(CYS|ILE|SER|GLN|MET|ASN|PRO|LYS|ASP|THR|PHE|ALA|GLY|HIS|LEU|ARG|TRP|VAL|GLU|TYR)|(GLUTAMINE|GLUTAMIC ACID|LEUCINE|VALINE|ISOLEUCINE|LYSINE|ALANINE|GLYCINE|ASPARTATE|METHIONINE|THREONINE|HISTIDINE|ASPARTIC ACID|ARGININE|ASPARAGINE|TRYPTOPHAN|PROLINE|PHENYLALANINE|CYSTEINE|SERINE|GLUTAMATE|TYROSINE))(?=([.,\s)\]\'":;\-?!/]|$))
# WRESPPOS was mutated to RES, RES, RES, and MRES
(^|[\s\(\[\'"/,\-])(?P<wt_res>(CYS|ILE|SER|GLN|MET|ASN|PRO|LYS|ASP|THR|PHE|ALA|GLY|HIS|LEU|ARG|TRP|VAL|GLU|TYR)|(GLUTAMINE|GLUTAMIC ACID|LEUCINE|VALINE|ISOLEUCINE|LYSINE|ALANINE|GLYCINE|ASPARTATE|METHIONINE|THREONINE|HISTIDINE|ASPARTIC ACID|ARGININE|ASPARAGINE|TRYPTOPHAN|PROLINE|PHENYLALANINE|CYSTEINE|SERINE|GLUTAMATE|TYROSINE))(?P<pos>[1-9][0-9]*) was mutated to (CYS|ILE|SER|GLN|MET|ASN|PRO|LYS|ASP|THR|PHE|ALA|GLY|HIS|LEU|ARG|TRP|VAL|GLU|TYR|GLUTAMINE|GLUTAMIC ACID|LEUCINE|VALINE|ISOLEUCINE|LYSINE|ALANINE|GLYCINE|ASPARTATE|METHIONINE|THREONINE|HISTIDINE|ASPARTIC ACID|ARGININE|ASPARAGINE|TRYPTOPHAN|PROLINE|PHENYLALANINE|CYSTEINE|SERINE|GLUTAMATE|TYROSINE), (CYS|ILE|SER|GLN|MET|ASN|PRO|LYS|ASP|THR|PHE|ALA|GLY|HIS|LEU|ARG|TRP|VAL|GLU|TYR|GLUTAMINE|GLUTAMIC ACID|LEUCINE|VALINE|ISOLEUCINE|LYSINE|ALANINE|GLYCINE|ASPARTATE|METHIONINE|THREONINE|HISTIDINE|ASPARTIC ACID|ARGININE|ASPARAGINE|TRYPTOPHAN|PROLINE|PHENYLALANINE|CYSTEINE|SERINE|GLUTAMATE|TYROSINE), (CYS|ILE|SER|GLN|MET|ASN|PRO|LYS|ASP|THR|PHE|ALA|GLY|HIS|LEU|ARG|TRP|VAL|GLU|TYR|GLUTAMINE|GLUTAMIC ACID|LEUCINE|VALINE|ISOLEUCINE|LYSINE|ALANINE|GLYCINE|ASPARTATE|METHIONINE|THREONINE|HISTIDINE|ASPARTIC ACID|ARGININE|ASPARAGINE|TRYPTOPHAN|PROLINE|PHENYLALANINE|CYSTEINE|SERINE|GLUTAMATE|TYROSINE), and (?P<mut_res>(CYS|ILE|SER|GLN|MET|ASN|PRO|LYS|ASP|THR|PHE|ALA|GLY|HIS|LEU|ARG|TRP|VAL|GLU|TYR)|(GLUTAMINE|GLUTAMIC ACID|LEUCINE|VALINE|ISOLEUCINE|LYSINE|ALANINE|GLYCINE|ASPARTATE|METHIONINE|THREONINE|HISTIDINE|ASPARTIC ACID|ARGININE|ASPARAGINE|TRYPTOPHAN|PROLINE|PHENYLALANINE|CYSTEINE|SERINE|GLUTAMATE|TYROSINE))(?=([.,\s)\]\'":;\-?!/]|$))
# WRESPPOS was exchanged for a MRES
(^|[\s\(\[\'"/,\-])(?P<wt_res>(CYS|ILE|SER|GLN|MET|ASN|PRO|LYS|ASP|THR|PHE|ALA|GLY|HIS|LEU|ARG|TRP|VAL|GLU|TYR)|(GLUTAMINE|GLUTAMIC ACID|LEUCINE|VALINE|ISOLEUCINE|LYSINE|ALANINE|GLYCINE|ASPARTATE|METHIONINE|THREONINE|HISTIDINE|ASPARTIC ACID|ARGININE|ASPARAGINE|TRYPTOPHAN|PROLINE|PHENYLALANINE|CYSTEINE|SERINE|GLUTAMATE|TYROSINE))(?P<pos>[1-9][0-9]*) was exchanged for (a|an){0,1} (?P<mut_res>(CYS|ILE|SER|GLN|MET|ASN|PRO|LYS|ASP|THR|PHE|ALA|GLY|HIS|LEU|ARG|TRP|VAL|GLU|TYR)|(GLUTAMINE|GLUTAMIC ACID|LEUCINE|VALINE|ISOLEUCINE|LYSINE|ALANINE|GLYCINE|ASPARTATE|METHIONINE|THREONINE|HISTIDINE|ASPARTIC ACID|ARGININE|ASPARAGINE|TRYPTOPHAN|PROLINE|PHENYLALANINE|CYSTEINE|SERINE|GLUTAMATE|TYROSINE))(?=([.,\s)\]\'":;\-?!/]|$))
# WRESPPOS was changed to MRES
(^|[\s\(\[\'"/,\-])(?P<wt_res>(CYS|ILE|SER|GLN|MET|ASN|PRO|LYS|ASP|THR|PHE|ALA|GLY|HIS|LEU|ARG|TRP|VAL|GLU|TYR)|(GLUTAMINE|GLUTAMIC ACID|LEUCINE|VALINE|ISOLEUCINE|LYSINE|ALANINE|GLYCINE|ASPARTATE|METHIONINE|THREONINE|HISTIDINE|ASPARTIC ACID|ARGININE|ASPARAGINE|TRYPTOPHAN|PROLINE|PHENYLALANINE|CYSTEINE|SERINE|GLUTAMATE|TYROSINE))(?P<pos>[1-9][0-9]*) was changed to (?P<mut_res>(CYS|ILE|SER|GLN|MET|ASN|PRO|LYS|ASP|THR|PHE|ALA|GLY|HIS|LEU|ARG|TRP|VAL|GLU|TYR)|(GLUTAMINE|GLUTAMIC ACID|LEUCINE|VALINE|ISOLEUCINE|LYSINE|ALANINE|GLYCINE|ASPARTATE|METHIONINE|THREONINE|HISTIDINE|ASPARTIC ACID|ARGININE|ASPARAGINE|TRYPTOPHAN|PROLINE|PHENYLALANINE|CYSTEINE|SERINE|GLUTAMATE|TYROSINE))(?=([.,\s)\]\'":;\-?!/]|$))
# WRESPPOS was changed to RES, MRES
(^|[\s\(\[\'"/,\-])(?P<wt_res>(CYS|ILE|SER|GLN|MET|ASN|PRO|LYS|ASP|THR|PHE|ALA|GLY|HIS|LEU|ARG|TRP|VAL|GLU|TYR)|(GLUTAMINE|GLUTAMIC ACID|LEUCINE|VALINE|ISOLEUCINE|LYSINE|ALANINE|GLYCINE|ASPARTATE|METHIONINE|THREONINE|HISTIDINE|ASPARTIC ACID|ARGININE|ASPARAGINE|TRYPTOPHAN|PROLINE|PHENYLALANINE|CYSTEINE|SERINE|GLUTAMATE|TYROSINE))(?P<pos>[1-9][0-9]*) was changed to (CYS|ILE|SER|GLN|MET|ASN|PRO|LYS|ASP|THR|PHE|ALA|GLY|HIS|LEU|ARG|TRP|VAL|GLU|TYR|GLUTAMINE|GLUTAMIC ACID|LEUCINE|VALINE|ISOLEUCINE|LYSINE|ALANINE|GLYCINE|ASPARTATE|METHIONINE|THREONINE|HISTIDINE|ASPARTIC ACID|ARGININE|ASPARAGINE|TRYPTOPHAN|PROLINE|PHENYLALANINE|CYSTEINE|SERINE|GLUTAMATE|TYROSINE), (?P<mut_res>(CYS|ILE|SER|GLN|MET|ASN|PRO|LYS|ASP|THR|PHE|ALA|GLY|HIS|LEU|ARG|TRP|VAL|GLU|TYR)|(GLUTAMINE|GLUTAMIC ACID|LEUCINE|VALINE|ISOLEUCINE|LYSINE|ALANINE|GLYCINE|ASPARTATE|METHIONINE|THREONINE|HISTIDINE|ASPARTIC ACID|ARGININE|ASPARAGINE|TRYPTOPHAN|PROLINE|PHENYLALANINE|CYSTEINE|SERINE|GLUTAMATE|TYROSINE))(?=([.,\s)\]\'":;\-?!/]|$))
# WRESPPOS was changed to RES, RES or MRES
(^|[\s\(\[\'"/,\-])(?P<wt_res>(CYS|ILE|SER|GLN|MET|ASN|PRO|LYS|ASP|THR|PHE|ALA|GLY|HIS|LEU|ARG|TRP|VAL|GLU|TYR)|(GLUTAMINE|GLUTAMIC ACID|LEUCINE|VALINE|ISOLEUCINE|LYSINE|ALANINE|GLYCINE|ASPARTATE|METHIONINE|THREONINE|HISTIDINE|ASPARTIC ACID|ARGININE|ASPARAGINE|TRYPTOPHAN|PROLINE|PHENYLALANINE|CYSTEINE|SERINE|GLUTAMATE|TYROSINE))(?P<pos>[1-9][0-9]*) was changed to (CYS|ILE|SER|GLN|MET|ASN|PRO|LYS|ASP|THR|PHE|ALA|GLY|HIS|LEU|ARG|TRP|VAL|GLU|TYR|GLUTAMINE|GLUTAMIC ACID|LEUCINE|VALINE|ISOLEUCINE|LYSINE|ALANINE|GLYCINE|ASPARTATE|METHIONINE|THREONINE|HISTIDINE|ASPARTIC ACID|ARGININE|ASPARAGINE|TRYPTOPHAN|PROLINE|PHENYLALANINE|CYSTEINE|SERINE|GLUTAMATE|TYROSINE), (CYS|ILE|SER|GLN|MET|ASN|PRO|LYS|ASP|THR|PHE|ALA|GLY|HIS|LEU|ARG|TRP|VAL|GLU|TYR|GLUTAMINE|GLUTAMIC ACID|LEUCINE|VALINE|ISOLEUCINE|LYSINE|ALANINE|GLYCINE|ASPARTATE|METHIONINE|THREONINE|HISTIDINE|ASPARTIC ACID|ARGININE|ASPARAGINE|TRYPTOPHAN|PROLINE|PHENYLALANINE|CYSTEINE|SERINE|GLUTAMATE|TYROSINE) or (?P<mut_res>(CYS|ILE|SER|GLN|MET|ASN|PRO|LYS|ASP|THR|PHE|ALA|GLY|HIS|LEU|ARG|TRP|VAL|GLU|TYR)|(GLUTAMINE|GLUTAMIC ACID|LEUCINE|VALINE|ISOLEUCINE|LYSINE|ALANINE|GLYCINE|ASPARTATE|METHIONINE|THREONINE|HISTIDINE|ASPARTIC ACID|ARGININE|ASPARAGINE|TRYPTOPHAN|PROLINE|PHENYLALANINE|CYSTEINE|SERINE|GLUTAMATE|TYROSINE))(?=([.,\s)\]\'":;\-?!/]|$))
# WRESPPOS was changed to RES and MRES
(^|[\s\(\[\'"/,\-])(?P<wt_res>(CYS|ILE|SER|GLN|MET|ASN|PRO|LYS|ASP|THR|PHE|ALA|GLY|HIS|LEU|ARG|TRP|VAL|GLU|TYR)|(GLUTAMINE|GLUTAMIC ACID|LEUCINE|VALINE|ISOLEUCINE|LYSINE|ALANINE|GLYCINE|ASPARTATE|METHIONINE|THREONINE|HISTIDINE|ASPARTIC ACID|ARGININE|ASPARAGINE|TRYPTOPHAN|PROLINE|PHENYLALANINE|CYSTEINE|SERINE|GLUTAMATE|TYROSINE))(?P<pos>[1-9][0-9]*) was changed to (CYS|ILE|SER|GLN|MET|ASN|PRO|LYS|ASP|THR|PHE|ALA|GLY|HIS|LEU|ARG|TRP|VAL|GLU|TYR|GLUTAMINE|GLUTAMIC ACID|LEUCINE|VALINE|ISOLEUCINE|LYSINE|ALANINE|GLYCINE|ASPARTATE|METHIONINE|THREONINE|HISTIDINE|ASPARTIC ACID|ARGININE|ASPARAGINE|TRYPTOPHAN|PROLINE|PHENYLALANINE|CYSTEINE|SERINE|GLUTAMATE|TYROSINE) and (?P<mut_res>(CYS|ILE|SER|GLN|MET|ASN|PRO|LYS|ASP|THR|PHE|ALA|GLY|HIS|LEU|ARG|TRP|VAL|GLU|TYR)|(GLUTAMINE|GLUTAMIC ACID|LEUCINE|VALINE|ISOLEUCINE|LYSINE|ALANINE|GLYCINE|ASPARTATE|METHIONINE|THREONINE|HISTIDINE|ASPARTIC ACID|ARGININE|ASPARAGINE|TRYPTOPHAN|PROLINE|PHENYLALANINE|CYSTEINE|SERINE|GLUTAMATE|TYROSINE))(?=([.,\s)\]\'":;\-?!/]|$))
# WRESPPOS to RES, RES, RES, or MRES
(^|[\s\(\[\'"/,\-])(?P<wt_res>(CYS|ILE|SER|GLN|MET|ASN|PRO|LYS|ASP|THR|PHE|ALA|GLY|HIS|LEU|ARG|TRP|VAL|GLU|TYR)|(GLUTAMINE|GLUTAMIC ACID|LEUCINE|VALINE|ISOLEUCINE|LYSINE|ALANINE|GLYCINE|ASPARTATE|METHIONINE|THREONINE|HISTIDINE|ASPARTIC ACID|ARGININE|ASPARAGINE|TRYPTOPHAN|PROLINE|PHENYLALANINE|CYSTEINE|SERINE|GLUTAMATE|TYROSINE))(?P<pos>[1-9][0-9]*) to (CYS|ILE|SER|GLN|MET|ASN|PRO|LYS|ASP|THR|PHE|ALA|GLY|HIS|LEU|ARG|TRP|VAL|GLU|TYR|GLUTAMINE|GLUTAMIC ACID|LEUCINE|VALINE|ISOLEUCINE|LYSINE|ALANINE|GLYCINE|ASPARTATE|METHIONINE|THREONINE|HISTIDINE|ASPARTIC ACID|ARGININE|ASPARAGINE|TRYPTOPHAN|PROLINE|PHENYLALANINE|CYSTEINE|SERINE|GLUTAMATE|TYROSINE), (CYS|ILE|SER|GLN|MET|ASN|PRO|LYS|ASP|THR|PHE|ALA|GLY|HIS|LEU|ARG|TRP|VAL|GLU|TYR|GLUTAMINE|GLUTAMIC ACID|LEUCINE|VALINE|ISOLEUCINE|LYSINE|ALANINE|GLYCINE|ASPARTATE|METHIONINE|THREONINE|HISTIDINE|ASPARTIC ACID|ARGININE|ASPARAGINE|TRYPTOPHAN|PROLINE|PHENYLALANINE|CYSTEINE|SERINE|GLUTAMATE|TYROSINE), (CYS|ILE|SER|GLN|MET|ASN|PRO|LYS|ASP|THR|PHE|ALA|GLY|HIS|LEU|ARG|TRP|VAL|GLU|TYR|GLUTAMINE|GLUTAMIC ACID|LEUCINE|VALINE|ISOLEUCINE|LYSINE|ALANINE|GLYCINE|ASPARTATE|METHIONINE|THREONINE|HISTIDINE|ASPARTIC ACID|ARGININE|ASPARAGINE|TRYPTOPHAN|PROLINE|PHENYLALANINE|CYSTEINE|SERINE|GLUTAMATE|TYROSINE), or (?P<mut_res>(CYS|ILE|SER|GLN|MET|ASN|PRO|LYS|ASP|THR|PHE|ALA|GLY|HIS|LEU|ARG|TRP|VAL|GLU|TYR)|(GLUTAMINE|GLUTAMIC ACID|LEUCINE|VALINE|ISOLEUCINE|LYSINE|ALANINE|GLYCINE|ASPARTATE|METHIONINE|THREONINE|HISTIDINE|ASPARTIC ACID|ARGININE|ASPARAGINE|TRYPTOPHAN|PROLINE|PHENYLALANINE|CYSTEINE|SERINE|GLUTAMATE|TYROSINE))(?=([.,\s)\]\'":;\-?!/]|$))
# WRESPPOS to RES, RES, RES and MRES
(^|[\s\(\[\'"/,\-])(?P<wt_res>(CYS|ILE|SER|GLN|MET|ASN|PRO|LYS|ASP|THR|PHE|ALA|GLY|HIS|LEU|ARG|TRP|VAL|GLU|TYR)|(GLUTAMINE|GLUTAMIC ACID|LEUCINE|VALINE|ISOLEUCINE|LYSINE|ALANINE|GLYCINE|ASPARTATE|METHIONINE|THREONINE|HISTIDINE|ASPARTIC ACID|ARGININE|ASPARAGINE|TRYPTOPHAN|PROLINE|PHENYLALANINE|CYSTEINE|SERINE|GLUTAMATE|TYROSINE))(?P<pos>[1-9][0-9]*) to (CYS|ILE|SER|GLN|MET|ASN|PRO|LYS|ASP|THR|PHE|ALA|GLY|HIS|LEU|ARG|TRP|VAL|GLU|TYR|GLUTAMINE|GLUTAMIC ACID|LEUCINE|VALINE|ISOLEUCINE|LYSINE|ALANINE|GLYCINE|ASPARTATE|METHIONINE|THREONINE|HISTIDINE|ASPARTIC ACID|ARGININE|ASPARAGINE|TRYPTOPHAN|PROLINE|PHENYLALANINE|CYSTEINE|SERINE|GLUTAMATE|TYROSINE), (CYS|ILE|SER|GLN|MET|ASN|PRO|LYS|ASP|THR|PHE|ALA|GLY|HIS|LEU|ARG|TRP|VAL|GLU|TYR|GLUTAMINE|GLUTAMIC ACID|LEUCINE|VALINE|ISOLEUCINE|LYSINE|ALANINE|GLYCINE|ASPARTATE|METHIONINE|THREONINE|HISTIDINE|ASPARTIC ACID|ARGININE|ASPARAGINE|TRYPTOPHAN|PROLINE|PHENYLALANINE|CYSTEINE|SERINE|GLUTAMATE|TYROSINE), (CYS|ILE|SER|GLN|MET|ASN|PRO|LYS|ASP|THR|PHE|ALA|GLY|HIS|LEU|ARG|TRP|VAL|GLU|TYR|GLUTAMINE|GLUTAMIC ACID|LEUCINE|VALINE|ISOLEUCINE|LYSINE|ALANINE|GLYCINE|ASPARTATE|METHIONINE|THREONINE|HISTIDINE|ASPARTIC ACID|ARGININE|ASPARAGINE|TRYPTOPHAN|PROLINE|PHENYLALANINE|CYSTEINE|SERINE|GLUTAMATE|TYROSINE) and (?P<mut_res>(CYS|ILE|SER|GLN|MET|ASN|PRO|LYS|ASP|THR|PHE|ALA|GLY|HIS|LEU|ARG|TRP|VAL|GLU|TYR)|(GLUTAMINE|GLUTAMIC ACID|LEUCINE|VALINE|ISOLEUCINE|LYSINE|ALANINE|GLYCINE|ASPARTATE|METHIONINE|THREONINE|HISTIDINE|ASPARTIC ACID|ARGININE|ASPARAGINE|TRYPTOPHAN|PROLINE|PHENYLALANINE|CYSTEINE|SERINE|GLUTAMATE|TYROSINE))(?=([.,\s)\]\'":;\-?!/]|$))
# WRESPPOS to RES and to MRES
(^|[\s\(\[\'"/,\-])(?P<wt_res>(CYS|ILE|SER|GLN|MET|ASN|PRO|LYS|ASP|THR|PHE|ALA|GLY|HIS|LEU|ARG|TRP|VAL|GLU|TYR)|(GLUTAMINE|GLUTAMIC ACID|LEUCINE|VALINE|ISOLEUCINE|LYSINE|ALANINE|GLYCINE|ASPARTATE|METHIONINE|THREONINE|HISTIDINE|ASPARTIC ACID|ARGININE|ASPARAGINE|TRYPTOPHAN|PROLINE|PHENYLALANINE|CYSTEINE|SERINE|GLUTAMATE|TYROSINE))(?P<pos>[1-9][0-9]*) to (CYS|ILE|SER|GLN|MET|ASN|PRO|LYS|ASP|THR|PHE|ALA|GLY|HIS|LEU|ARG|TRP|VAL|GLU|TYR|GLUTAMINE|GLUTAMIC ACID|LEUCINE|VALINE|ISOLEUCINE|LYSINE|ALANINE|GLYCINE|ASPARTATE|METHIONINE|THREONINE|HISTIDINE|ASPARTIC ACID|ARGININE|ASPARAGINE|TRYPTOPHAN|PROLINE|PHENYLALANINE|CYSTEINE|SERINE|GLUTAMATE|TYROSINE) and to (?P<mut_res>(CYS|ILE|SER|GLN|MET|ASN|PRO|LYS|ASP|THR|PHE|ALA|GLY|HIS|LEU|ARG|TRP|VAL|GLU|TYR)|(GLUTAMINE|GLUTAMIC ACID|LEUCINE|VALINE|ISOLEUCINE|LYSINE|ALANINE|GLYCINE|ASPARTATE|METHIONINE|THREONINE|HISTIDINE|ASPARTIC ACID|ARGININE|ASPARAGINE|TRYPTOPHAN|PROLINE|PHENYLALANINE|CYSTEINE|SERINE|GLUTAMATE|TYROSINE))(?=([.,\s)\]\'":;\-?!/]|$))
# WRESPPOS substituted by MRES
(^|[\s\(\[\'"/,\-])(?P<wt_res>(CYS|ILE|SER|GLN|MET|ASN|PRO|LYS|ASP|THR|PHE|ALA|GLY|HIS|LEU|ARG|TRP|VAL|GLU|TYR)|(GLUTAMINE|GLUTAMIC ACID|LEUCINE|VALINE|ISOLEUCINE|LYSINE|ALANINE|GLYCINE|ASPARTATE|METHIONINE|THREONINE|HISTIDINE|ASPARTIC ACID|ARGININE|ASPARAGINE|TRYPTOPHAN|PROLINE|PHENYLALANINE|CYSTEINE|SERINE|GLUTAMATE|TYROSINE))(?P<pos>[1-9][0-9]*) substituted by (?P<mut_res>(CYS|ILE|SER|GLN|MET|ASN|PRO|LYS|ASP|THR|PHE|ALA|GLY|HIS|LEU|ARG|TRP|VAL|GLU|TYR)|(GLUTAMINE|GLUTAMIC ACID|LEUCINE|VALINE|ISOLEUCINE|LYSINE|ALANINE|GLYCINE|ASPARTATE|METHIONINE|THREONINE|HISTIDINE|ASPARTIC ACID|ARGININE|ASPARAGINE|TRYPTOPHAN|PROLINE|PHENYLALANINE|CYSTEINE|SERINE|GLUTAMATE|TYROSINE))(?=([.,\s)\]\'":;\-?!/]|$))
# WRESPPOS residue with RES or MRES
(^|[\s\(\[\'"/,\-])(?P<wt_res>(CYS|ILE|SER|GLN|MET|ASN|PRO|LYS|ASP|THR|PHE|ALA|GLY|HIS|LEU|ARG|TRP|VAL|GLU|TYR)|(GLUTAMINE|GLUTAMIC ACID|LEUCINE|VALINE|ISOLEUCINE|LYSINE|ALANINE|GLYCINE|ASPARTATE|METHIONINE|THREONINE|HISTIDINE|ASPARTIC ACID|ARGININE|ASPARAGINE|TRYPTOPHAN|PROLINE|PHENYLALANINE|CYSTEINE|SERINE|GLUTAMATE|TYROSINE))(?P<pos>[1-9][0-9]*) residue with (CYS|ILE|SER|GLN|MET|ASN|PRO|LYS|ASP|THR|PHE|ALA|GLY|HIS|LEU|ARG|TRP|VAL|GLU|TYR|GLUTAMINE|GLUTAMIC ACID|LEUCINE|VALINE|ISOLEUCINE|LYSINE|ALANINE|GLYCINE|ASPARTATE|METHIONINE|THREONINE|HISTIDINE|ASPARTIC ACID|ARGININE|ASPARAGINE|TRYPTOPHAN|PROLINE|PHENYLALANINE|CYSTEINE|SERINE|GLUTAMATE|TYROSINE) or (?P<mut_res>(CYS|ILE|SER|GLN|MET|ASN|PRO|LYS|ASP|THR|PHE|ALA|GLY|HIS|LEU|ARG|TRP|VAL|GLU|TYR)|(GLUTAMINE|GLUTAMIC ACID|LEUCINE|VALINE|ISOLEUCINE|LYSINE|ALANINE|GLYCINE|ASPARTATE|METHIONINE|THREONINE|HISTIDINE|ASPARTIC ACID|ARGININE|ASPARAGINE|TRYPTOPHAN|PROLINE|PHENYLALANINE|CYSTEINE|SERINE|GLUTAMATE|TYROSINE))(?=([.,\s)\]\'":;\-?!/]|$))
# WRESPPOS residue to MRES
(^|[\s\(\[\'"/,\-])(?P<wt_res>(CYS|ILE|SER|GLN|MET|ASN|PRO|LYS|ASP|THR|PHE|ALA|GLY|HIS|LEU|ARG|TRP|VAL|GLU|TYR)|(GLUTAMINE|GLUTAMIC ACID|LEUCINE|VALINE|ISOLEUCINE|LYSINE|ALANINE|GLYCINE|ASPARTATE|METHIONINE|THREONINE|HISTIDINE|ASPARTIC ACID|ARGININE|ASPARAGINE|TRYPTOPHAN|PROLINE|PHENYLALANINE|CYSTEINE|SERINE|GLUTAMATE|TYROSINE))(?P<pos>[1-9][0-9]*) residue to (?P<mut_res>(CYS|ILE|SER|GLN|MET|ASN|PRO|LYS|ASP|THR|PHE|ALA|GLY|HIS|LEU|ARG|TRP|VAL|GLU|TYR)|(GLUTAMINE|GLUTAMIC ACID|LEUCINE|VALINE|ISOLEUCINE|LYSINE|ALANINE|GLYCINE|ASPARTATE|METHIONINE|THREONINE|HISTIDINE|ASPARTIC ACID|ARGININE|ASPARAGINE|TRYPTOPHAN|PROLINE|PHENYLALANINE|CYSTEINE|SERINE|GLUTAMATE|TYROSINE))(?=([.,\s)\]\'":;\-?!/]|$))
# WRESPPOS replacement by MRES
(^|[\s\(\[\'"/,\-])(?P<wt_res>(CYS|ILE|SER|GLN|MET|ASN|PRO|LYS|ASP|THR|PHE|ALA|GLY|HIS|LEU|ARG|TRP|VAL|GLU|TYR)|(GLUTAMINE|GLUTAMIC ACID|LEUCINE|VALINE|ISOLEUCINE|LYSINE|ALANINE|GLYCINE|ASPARTATE|METHIONINE|THREONINE|HISTIDINE|ASPARTIC ACID|ARGININE|ASPARAGINE|TRYPTOPHAN|PROLINE|PHENYLALANINE|CYSTEINE|SERINE|GLUTAMATE|TYROSINE))(?P<pos>[1-9][0-9]*) replacement by (?P<mut_res>(CYS|ILE|SER|GLN|MET|ASN|PRO|LYS|ASP|THR|PHE|ALA|GLY|HIS|LEU|ARG|TRP|VAL|GLU|TYR)|(GLUTAMINE|GLUTAMIC ACID|LEUCINE|VALINE|ISOLEUCINE|LYSINE|ALANINE|GLYCINE|ASPARTATE|METHIONINE|THREONINE|HISTIDINE|ASPARTIC ACID|ARGININE|ASPARAGINE|TRYPTOPHAN|PROLINE|PHENYLALANINE|CYSTEINE|SERINE|GLUTAMATE|TYROSINE))(?=([.,\s)\]\'":;\-?!/]|$))
# WRESPPOS or its substitution by MRES
(^|[\s\(\[\'"/,\-])(?P<wt_res>(CYS|ILE|SER|GLN|MET|ASN|PRO|LYS|ASP|THR|PHE|ALA|GLY|HIS|LEU|ARG|TRP|VAL|GLU|TYR)|(GLUTAMINE|GLUTAMIC ACID|LEUCINE|VALINE|ISOLEUCINE|LYSINE|ALANINE|GLYCINE|ASPARTATE|METHIONINE|THREONINE|HISTIDINE|ASPARTIC ACID|ARGININE|ASPARAGINE|TRYPTOPHAN|PROLINE|PHENYLALANINE|CYSTEINE|SERINE|GLUTAMATE|TYROSINE))(?P<pos>[1-9][0-9]*) or its substitution by (?P<mut_res>(CYS|ILE|SER|GLN|MET|ASN|PRO|LYS|ASP|THR|PHE|ALA|GLY|HIS|LEU|ARG|TRP|VAL|GLU|TYR)|(GLUTAMINE|GLUTAMIC ACID|LEUCINE|VALINE|ISOLEUCINE|LYSINE|ALANINE|GLYCINE|ASPARTATE|METHIONINE|THREONINE|HISTIDINE|ASPARTIC ACID|ARGININE|ASPARAGINE|TRYPTOPHAN|PROLINE|PHENYLALANINE|CYSTEINE|SERINE|GLUTAMATE|TYROSINE))(?=([.,\s)\]\'":;\-?!/]|$))
# WRESPPOS or RESPOS to either MRES
(^|[\s\(\[\'"/,\-])(?P<wt_res>(CYS|ILE|SER|GLN|MET|ASN|PRO|LYS|ASP|THR|PHE|ALA|GLY|HIS|LEU|ARG|TRP|VAL|GLU|TYR)|(GLUTAMINE|GLUTAMIC ACID|LEUCINE|VALINE|ISOLEUCINE|LYSINE|ALANINE|GLYCINE|ASPARTATE|METHIONINE|THREONINE|HISTIDINE|ASPARTIC ACID|ARGININE|ASPARAGINE|TRYPTOPHAN|PROLINE|PHENYLALANINE|CYSTEINE|SERINE|GLUTAMATE|TYROSINE))(?P<pos>[1-9][0-9]*) or (CYS|ILE|SER|GLN|MET|ASN|PRO|LYS|ASP|THR|PHE|ALA|GLY|HIS|LEU|ARG|TRP|VAL|GLU|TYR|GLUTAMINE|GLUTAMIC ACID|LEUCINE|VALINE|ISOLEUCINE|LYSINE|ALANINE|GLYCINE|ASPARTATE|METHIONINE|THREONINE|HISTIDINE|ASPARTIC ACID|ARGININE|ASPARAGINE|TRYPTOPHAN|PROLINE|PHENYLALANINE|CYSTEINE|SERINE|GLUTAMATE|TYROSINE)([1-9][0-9]*) to either (?P<mut_res>(CYS|ILE|SER|GLN|MET|ASN|PRO|LYS|ASP|THR|PHE|ALA|GLY|HIS|LEU|ARG|TRP|VAL|GLU|TYR)|(GLUTAMINE|GLUTAMIC ACID|LEUCINE|VALINE|ISOLEUCINE|LYSINE|ALANINE|GLYCINE|ASPARTATE|METHIONINE|THREONINE|HISTIDINE|ASPARTIC ACID|ARGININE|ASPARAGINE|TRYPTOPHAN|PROLINE|PHENYLALANINE|CYSTEINE|SERINE|GLUTAMATE|TYROSINE))(?=([.,\s)\]\'":;\-?!/]|$))
# WRESPPOS or RESPOS to either RES or MRES
(^|[\s\(\[\'"/,\-])(?P<wt_res>(CYS|ILE|SER|GLN|MET|ASN|PRO|LYS|ASP|THR|PHE|ALA|GLY|HIS|LEU|ARG|TRP|VAL|GLU|TYR)|(GLUTAMINE|GLUTAMIC ACID|LEUCINE|VALINE|ISOLEUCINE|LYSINE|ALANINE|GLYCINE|ASPARTATE|METHIONINE|THREONINE|HISTIDINE|ASPARTIC ACID|ARGININE|ASPARAGINE|TRYPTOPHAN|PROLINE|PHENYLALANINE|CYSTEINE|SERINE|GLUTAMATE|TYROSINE))(?P<pos>[1-9][0-9]*) or (CYS|ILE|SER|GLN|MET|ASN|PRO|LYS|ASP|THR|PHE|ALA|GLY|HIS|LEU|ARG|TRP|VAL|GLU|TYR|GLUTAMINE|GLUTAMIC ACID|LEUCINE|VALINE|ISOLEUCINE|LYSINE|ALANINE|GLYCINE|ASPARTATE|METHIONINE|THREONINE|HISTIDINE|ASPARTIC ACID|ARGININE|ASPARAGINE|TRYPTOPHAN|PROLINE|PHENYLALANINE|CYSTEINE|SERINE|GLUTAMATE|TYROSINE)([1-9][0-9]*) to either (CYS|ILE|SER|GLN|MET|ASN|PRO|LYS|ASP|THR|PHE|ALA|GLY|HIS|LEU|ARG|TRP|VAL|GLU|TYR|GLUTAMINE|GLUTAMIC ACID|LEUCINE|VALINE|ISOLEUCINE|LYSINE|ALANINE|GLYCINE|ASPARTATE|METHIONINE|THREONINE|HISTIDINE|ASPARTIC ACID|ARGININE|ASPARAGINE|TRYPTOPHAN|PROLINE|PHENYLALANINE|CYSTEINE|SERINE|GLUTAMATE|TYROSINE) or (?P<mut_res>(CYS|ILE|SER|GLN|MET|ASN|PRO|LYS|ASP|THR|PHE|ALA|GLY|HIS|LEU|ARG|TRP|VAL|GLU|TYR)|(GLUTAMINE|GLUTAMIC ACID|LEUCINE|VALINE|ISOLEUCINE|LYSINE|ALANINE|GLYCINE|ASPARTATE|METHIONINE|THREONINE|HISTIDINE|ASPARTIC ACID|ARGININE|ASPARAGINE|TRYPTOPHAN|PROLINE|PHENYLALANINE|CYSTEINE|SERINE|GLUTAMATE|TYROSINE))(?=([.,\s)\]\'":;\-?!/]|$))
# WRESPPOS to either MRES
(^|[\s\(\[\'"/,\-])(?P<wt_res>(CYS|ILE|SER|GLN|MET|ASN|PRO|LYS|ASP|THR|PHE|ALA|GLY|HIS|LEU|ARG|TRP|VAL|GLU|TYR)|(GLUTAMINE|GLUTAMIC ACID|LEUCINE|VALINE|ISOLEUCINE|LYSINE|ALANINE|GLYCINE|ASPARTATE|METHIONINE|THREONINE|HISTIDINE|ASPARTIC ACID|ARGININE|ASPARAGINE|TRYPTOPHAN|PROLINE|PHENYLALANINE|CYSTEINE|SERINE|GLUTAMATE|TYROSINE))(?P<pos>[1-9][0-9]*) to either (?P<mut_res>(CYS|ILE|SER|GLN|MET|ASN|PRO|LYS|ASP|THR|PHE|ALA|GLY|HIS|LEU|ARG|TRP|VAL|GLU|TYR)|(GLUTAMINE|GLUTAMIC ACID|LEUCINE|VALINE|ISOLEUCINE|LYSINE|ALANINE|GLYCINE|ASPARTATE|METHIONINE|THREONINE|HISTIDINE|ASPARTIC ACID|ARGININE|ASPARAGINE|TRYPTOPHAN|PROLINE|PHENYLALANINE|CYSTEINE|SERINE|GLUTAMATE|TYROSINE))(?=([.,\s)\]\'":;\-?!/]|$))
# WRESPPOS is converted to a MRES
(^|[\s\(\[\'"/,\-])(?P<wt_res>(CYS|ILE|SER|GLN|MET|ASN|PRO|LYS|ASP|THR|PHE|ALA|GLY|HIS|LEU|ARG|TRP|VAL|GLU|TYR)|(GLUTAMINE|GLUTAMIC ACID|LEUCINE|VALINE|ISOLEUCINE|LYSINE|ALANINE|GLYCINE|ASPARTATE|METHIONINE|THREONINE|HISTIDINE|ASPARTIC ACID|ARGININE|ASPARAGINE|TRYPTOPHAN|PROLINE|PHENYLALANINE|CYSTEINE|SERINE|GLUTAMATE|TYROSINE))(?P<pos>[1-9][0-9]*) is converted to (a|an){0,1} (?P<mut_res>(CYS|ILE|SER|GLN|MET|ASN|PRO|LYS|ASP|THR|PHE|ALA|GLY|HIS|LEU|ARG|TRP|VAL|GLU|TYR)|(GLUTAMINE|GLUTAMIC ACID|LEUCINE|VALINE|ISOLEUCINE|LYSINE|ALANINE|GLYCINE|ASPARTATE|METHIONINE|THREONINE|HISTIDINE|ASPARTIC ACID|ARGININE|ASPARAGINE|TRYPTOPHAN|PROLINE|PHENYLALANINE|CYSTEINE|SERINE|GLUTAMATE|TYROSINE))(?=([.,\s)\]\'":;\-?!/]|$))
# WRESPPOS into RES and MRES
(^|[\s\(\[\'"/,\-])(?P<wt_res>(CYS|ILE|SER|GLN|MET|ASN|PRO|LYS|ASP|THR|PHE|ALA|GLY|HIS|LEU|ARG|TRP|VAL|GLU|TYR)|(GLUTAMINE|GLUTAMIC ACID|LEUCINE|VALINE|ISOLEUCINE|LYSINE|ALANINE|GLYCINE|ASPARTATE|METHIONINE|THREONINE|HISTIDINE|ASPARTIC ACID|ARGININE|ASPARAGINE|TRYPTOPHAN|PROLINE|PHENYLALANINE|CYSTEINE|SERINE|GLUTAMATE|TYROSINE))(?P<pos>[1-9][0-9]*) into (CYS|ILE|SER|GLN|MET|ASN|PRO|LYS|ASP|THR|PHE|ALA|GLY|HIS|LEU|ARG|TRP|VAL|GLU|TYR|GLUTAMINE|GLUTAMIC ACID|LEUCINE|VALINE|ISOLEUCINE|LYSINE|ALANINE|GLYCINE|ASPARTATE|METHIONINE|THREONINE|HISTIDINE|ASPARTIC ACID|ARGININE|ASPARAGINE|TRYPTOPHAN|PROLINE|PHENYLALANINE|CYSTEINE|SERINE|GLUTAMATE|TYROSINE) and (?P<mut_res>(CYS|ILE|SER|GLN|MET|ASN|PRO|LYS|ASP|THR|PHE|ALA|GLY|HIS|LEU|ARG|TRP|VAL|GLU|TYR)|(GLUTAMINE|GLUTAMIC ACID|LEUCINE|VALINE|ISOLEUCINE|LYSINE|ALANINE|GLYCINE|ASPARTATE|METHIONINE|THREONINE|HISTIDINE|ASPARTIC ACID|ARGININE|ASPARAGINE|TRYPTOPHAN|PROLINE|PHENYLALANINE|CYSTEINE|SERINE|GLUTAMATE|TYROSINE))(?=([.,\s)\]\'":;\-?!/]|$))
# WRESPPOS can be replaced with MRES
(^|[\s\(\[\'"/,\-])(?P<wt_res>(CYS|ILE|SER|GLN|MET|ASN|PRO|LYS|ASP|THR|PHE|ALA|GLY|HIS|LEU|ARG|TRP|VAL|GLU|TYR)|(GLUTAMINE|GLUTAMIC ACID|LEUCINE|VALINE|ISOLEUCINE|LYSINE|ALANINE|GLYCINE|ASPARTATE|METHIONINE|THREONINE|HISTIDINE|ASPARTIC ACID|ARGININE|ASPARAGINE|TRYPTOPHAN|PROLINE|PHENYLALANINE|CYSTEINE|SERINE|GLUTAMATE|TYROSINE))(?P<pos>[1-9][0-9]*) can be replaced with (?P<mut_res>(CYS|ILE|SER|GLN|MET|ASN|PRO|LYS|ASP|THR|PHE|ALA|GLY|HIS|LEU|ARG|TRP|VAL|GLU|TYR)|(GLUTAMINE|GLUTAMIC ACID|LEUCINE|VALINE|ISOLEUCINE|LYSINE|ALANINE|GLYCINE|ASPARTATE|METHIONINE|THREONINE|HISTIDINE|ASPARTIC ACID|ARGININE|ASPARAGINE|TRYPTOPHAN|PROLINE|PHENYLALANINE|CYSTEINE|SERINE|GLUTAMATE|TYROSINE))(?=([.,\s)\]\'":;\-?!/]|$))
# WRESPPOS by RES, MRES
(^|[\s\(\[\'"/,\-])(?P<wt_res>(CYS|ILE|SER|GLN|MET|ASN|PRO|LYS|ASP|THR|PHE|ALA|GLY|HIS|LEU|ARG|TRP|VAL|GLU|TYR)|(GLUTAMINE|GLUTAMIC ACID|LEUCINE|VALINE|ISOLEUCINE|LYSINE|ALANINE|GLYCINE|ASPARTATE|METHIONINE|THREONINE|HISTIDINE|ASPARTIC ACID|ARGININE|ASPARAGINE|TRYPTOPHAN|PROLINE|PHENYLALANINE|CYSTEINE|SERINE|GLUTAMATE|TYROSINE))(?P<pos>[1-9][0-9]*) by (CYS|ILE|SER|GLN|MET|ASN|PRO|LYS|ASP|THR|PHE|ALA|GLY|HIS|LEU|ARG|TRP|VAL|GLU|TYR|GLUTAMINE|GLUTAMIC ACID|LEUCINE|VALINE|ISOLEUCINE|LYSINE|ALANINE|GLYCINE|ASPARTATE|METHIONINE|THREONINE|HISTIDINE|ASPARTIC ACID|ARGININE|ASPARAGINE|TRYPTOPHAN|PROLINE|PHENYLALANINE|CYSTEINE|SERINE|GLUTAMATE|TYROSINE), (?P<mut_res>(CYS|ILE|SER|GLN|MET|ASN|PRO|LYS|ASP|THR|PHE|ALA|GLY|HIS|LEU|ARG|TRP|VAL|GLU|TYR)|(GLUTAMINE|GLUTAMIC ACID|LEUCINE|VALINE|ISOLEUCINE|LYSINE|ALANINE|GLYCINE|ASPARTATE|METHIONINE|THREONINE|HISTIDINE|ASPARTIC ACID|ARGININE|ASPARAGINE|TRYPTOPHAN|PROLINE|PHENYLALANINE|CYSTEINE|SERINE|GLUTAMATE|TYROSINE))(?=([.,\s)\]\'":;\-?!/]|$))
# WRESPPOS by RES, RES, and MRES
(^|[\s\(\[\'"/,\-])(?P<wt_res>(CYS|ILE|SER|GLN|MET|ASN|PRO|LYS|ASP|THR|PHE|ALA|GLY|HIS|LEU|ARG|TRP|VAL|GLU|TYR)|(GLUTAMINE|GLUTAMIC ACID|LEUCINE|VALINE|ISOLEUCINE|LYSINE|ALANINE|GLYCINE|ASPARTATE|METHIONINE|THREONINE|HISTIDINE|ASPARTIC ACID|ARGININE|ASPARAGINE|TRYPTOPHAN|PROLINE|PHENYLALANINE|CYSTEINE|SERINE|GLUTAMATE|TYROSINE))(?P<pos>[1-9][0-9]*) by (CYS|ILE|SER|GLN|MET|ASN|PRO|LYS|ASP|THR|PHE|ALA|GLY|HIS|LEU|ARG|TRP|VAL|GLU|TYR|GLUTAMINE|GLUTAMIC ACID|LEUCINE|VALINE|ISOLEUCINE|LYSINE|ALANINE|GLYCINE|ASPARTATE|METHIONINE|THREONINE|HISTIDINE|ASPARTIC ACID|ARGININE|ASPARAGINE|TRYPTOPHAN|PROLINE|PHENYLALANINE|CYSTEINE|SERINE|GLUTAMATE|TYROSINE), (CYS|ILE|SER|GLN|MET|ASN|PRO|LYS|ASP|THR|PHE|ALA|GLY|HIS|LEU|ARG|TRP|VAL|GLU|TYR|GLUTAMINE|GLUTAMIC ACID|LEUCINE|VALINE|ISOLEUCINE|LYSINE|ALANINE|GLYCINE|ASPARTATE|METHIONINE|THREONINE|HISTIDINE|ASPARTIC ACID|ARGININE|ASPARAGINE|TRYPTOPHAN|PROLINE|PHENYLALANINE|CYSTEINE|SERINE|GLUTAMATE|TYROSINE), and (?P<mut_res>(CYS|ILE|SER|GLN|MET|ASN|PRO|LYS|ASP|THR|PHE|ALA|GLY|HIS|LEU|ARG|TRP|VAL|GLU|TYR)|(GLUTAMINE|GLUTAMIC ACID|LEUCINE|VALINE|ISOLEUCINE|LYSINE|ALANINE|GLYCINE|ASPARTATE|METHIONINE|THREONINE|HISTIDINE|ASPARTIC ACID|ARGININE|ASPARAGINE|TRYPTOPHAN|PROLINE|PHENYLALANINE|CYSTEINE|SERINE|GLUTAMATE|TYROSINE))(?=([.,\s)\]\'":;\-?!/]|$))
# WRESPPOS and RESPOS were substituted by MRES
(^|[\s\(\[\'"/,\-])(?P<wt_res>(CYS|ILE|SER|GLN|MET|ASN|PRO|LYS|ASP|THR|PHE|ALA|GLY|HIS|LEU|ARG|TRP|VAL|GLU|TYR)|(GLUTAMINE|GLUTAMIC ACID|LEUCINE|VALINE|ISOLEUCINE|LYSINE|ALANINE|GLYCINE|ASPARTATE|METHIONINE|THREONINE|HISTIDINE|ASPARTIC ACID|ARGININE|ASPARAGINE|TRYPTOPHAN|PROLINE|PHENYLALANINE|CYSTEINE|SERINE|GLUTAMATE|TYROSINE))(?P<pos>[1-9][0-9]*) and (CYS|ILE|SER|GLN|MET|ASN|PRO|LYS|ASP|THR|PHE|ALA|GLY|HIS|LEU|ARG|TRP|VAL|GLU|TYR|GLUTAMINE|GLUTAMIC ACID|LEUCINE|VALINE|ISOLEUCINE|LYSINE|ALANINE|GLYCINE|ASPARTATE|METHIONINE|THREONINE|HISTIDINE|ASPARTIC ACID|ARGININE|ASPARAGINE|TRYPTOPHAN|PROLINE|PHENYLALANINE|CYSTEINE|SERINE|GLUTAMATE|TYROSINE)([1-9][0-9]*) were substituted by (?P<mut_res>(CYS|ILE|SER|GLN|MET|ASN|PRO|LYS|ASP|THR|PHE|ALA|GLY|HIS|LEU|ARG|TRP|VAL|GLU|TYR)|(GLUTAMINE|GLUTAMIC ACID|LEUCINE|VALINE|ISOLEUCINE|LYSINE|ALANINE|GLYCINE|ASPARTATE|METHIONINE|THREONINE|HISTIDINE|ASPARTIC ACID|ARGININE|ASPARAGINE|TRYPTOPHAN|PROLINE|PHENYLALANINE|CYSTEINE|SERINE|GLUTAMATE|TYROSINE))(?=([.,\s)\]\'":;\-?!/]|$))
# WRESPPOS were substituted by MRES
(^|[\s\(\[\'"/,\-])(?P<wt_res>(CYS|ILE|SER|GLN|MET|ASN|PRO|LYS|ASP|THR|PHE|ALA|GLY|HIS|LEU|ARG|TRP|VAL|GLU|TYR)|(GLUTAMINE|GLUTAMIC ACID|LEUCINE|VALINE|ISOLEUCINE|LYSINE|ALANINE|GLYCINE|ASPARTATE|METHIONINE|THREONINE|HISTIDINE|ASPARTIC ACID|ARGININE|ASPARAGINE|TRYPTOPHAN|PROLINE|PHENYLALANINE|CYSTEINE|SERINE|GLUTAMATE|TYROSINE))(?P<pos>[1-9][0-9]*) were substituted by (?P<mut_res>(CYS|ILE|SER|GLN|MET|ASN|PRO|LYS|ASP|THR|PHE|ALA|GLY|HIS|LEU|ARG|TRP|VAL|GLU|TYR)|(GLUTAMINE|GLUTAMIC ACID|LEUCINE|VALINE|ISOLEUCINE|LYSINE|ALANINE|GLYCINE|ASPARTATE|METHIONINE|THREONINE|HISTIDINE|ASPARTIC ACID|ARGININE|ASPARAGINE|TRYPTOPHAN|PROLINE|PHENYLALANINE|CYSTEINE|SERINE|GLUTAMATE|TYROSINE))(?=([.,\s)\]\'":;\-?!/]|$))
# WRESPPOS and RESPOS were replaced with MRES
(^|[\s\(\[\'"/,\-])(?P<wt_res>(CYS|ILE|SER|GLN|MET|ASN|PRO|LYS|ASP|THR|PHE|ALA|GLY|HIS|LEU|ARG|TRP|VAL|GLU|TYR)|(GLUTAMINE|GLUTAMIC ACID|LEUCINE|VALINE|ISOLEUCINE|LYSINE|ALANINE|GLYCINE|ASPARTATE|METHIONINE|THREONINE|HISTIDINE|ASPARTIC ACID|ARGININE|ASPARAGINE|TRYPTOPHAN|PROLINE|PHENYLALANINE|CYSTEINE|SERINE|GLUTAMATE|TYROSINE))(?P<pos>[1-9][0-9]*) and (CYS|ILE|SER|GLN|MET|ASN|PRO|LYS|ASP|THR|PHE|ALA|GLY|HIS|LEU|ARG|TRP|VAL|GLU|TYR|GLUTAMINE|GLUTAMIC ACID|LEUCINE|VALINE|ISOLEUCINE|LYSINE|ALANINE|GLYCINE|ASPARTATE|METHIONINE|THREONINE|HISTIDINE|ASPARTIC ACID|ARGININE|ASPARAGINE|TRYPTOPHAN|PROLINE|PHENYLALANINE|CYSTEINE|SERINE|GLUTAMATE|TYROSINE)([1-9][0-9]*) were replaced with (?P<mut_res>(CYS|ILE|SER|GLN|MET|ASN|PRO|LYS|ASP|THR|PHE|ALA|GLY|HIS|LEU|ARG|TRP|VAL|GLU|TYR)|(GLUTAMINE|GLUTAMIC ACID|LEUCINE|VALINE|ISOLEUCINE|LYSINE|ALANINE|GLYCINE|ASPARTATE|METHIONINE|THREONINE|HISTIDINE|ASPARTIC ACID|ARGININE|ASPARAGINE|TRYPTOPHAN|PROLINE|PHENYLALANINE|CYSTEINE|SERINE|GLUTAMATE|TYROSINE))(?=([.,\s)\]\'":;\-?!/]|$))
# WRESPPOS were replaced with MRES
(^|[\s\(\[\'"/,\-])(?P<wt_res>(CYS|ILE|SER|GLN|MET|ASN|PRO|LYS|ASP|THR|PHE|ALA|GLY|HIS|LEU|ARG|TRP|VAL|GLU|TYR)|(GLUTAMINE|GLUTAMIC ACID|LEUCINE|VALINE|ISOLEUCINE|LYSINE|ALANINE|GLYCINE|ASPARTATE|METHIONINE|THREONINE|HISTIDINE|ASPARTIC ACID|ARGININE|ASPARAGINE|TRYPTOPHAN|PROLINE|PHENYLALANINE|CYSTEINE|SERINE|GLUTAMATE|TYROSINE))(?P<pos>[1-9][0-9]*) were replaced with (?P<mut_res>(CYS|ILE|SER|GLN|MET|ASN|PRO|LYS|ASP|THR|PHE|ALA|GLY|HIS|LEU|ARG|TRP|VAL|GLU|TYR)|(GLUTAMINE|GLUTAMIC ACID|LEUCINE|VALINE|ISOLEUCINE|LYSINE|ALANINE|GLYCINE|ASPARTATE|METHIONINE|THREONINE|HISTIDINE|ASPARTIC ACID|ARGININE|ASPARAGINE|TRYPTOPHAN|PROLINE|PHENYLALANINE|CYSTEINE|SERINE|GLUTAMATE|TYROSINE))(?=([.,\s)\]\'":;\-?!/]|$))
# WRESPPOS and RESPOS were both changed to MRES
(^|[\s\(\[\'"/,\-])(?P<wt_res>(CYS|ILE|SER|GLN|MET|ASN|PRO|LYS|ASP|THR|PHE|ALA|GLY|HIS|LEU|ARG|TRP|VAL|GLU|TYR)|(GLUTAMINE|GLUTAMIC ACID|LEUCINE|VALINE|ISOLEUCINE|LYSINE|ALANINE|GLYCINE|ASPARTATE|METHIONINE|THREONINE|HISTIDINE|ASPARTIC ACID|ARGININE|ASPARAGINE|TRYPTOPHAN|PROLINE|PHENYLALANINE|CYSTEINE|SERINE|GLUTAMATE|TYROSINE))(?P<pos>[1-9][0-9]*) and (CYS|ILE|SER|GLN|MET|ASN|PRO|LYS|ASP|THR|PHE|ALA|GLY|HIS|LEU|ARG|TRP|VAL|GLU|TYR|GLUTAMINE|GLUTAMIC ACID|LEUCINE|VALINE|ISOLEUCINE|LYSINE|ALANINE|GLYCINE|ASPARTATE|METHIONINE|THREONINE|HISTIDINE|ASPARTIC ACID|ARGININE|ASPARAGINE|TRYPTOPHAN|PROLINE|PHENYLALANINE|CYSTEINE|SERINE|GLUTAMATE|TYROSINE)([1-9][0-9]*) were both changed to (?P<mut_res>(CYS|ILE|SER|GLN|MET|ASN|PRO|LYS|ASP|THR|PHE|ALA|GLY|HIS|LEU|ARG|TRP|VAL|GLU|TYR)|(GLUTAMINE|GLUTAMIC ACID|LEUCINE|VALINE|ISOLEUCINE|LYSINE|ALANINE|GLYCINE|ASPARTATE|METHIONINE|THREONINE|HISTIDINE|ASPARTIC ACID|ARGININE|ASPARAGINE|TRYPTOPHAN|PROLINE|PHENYLALANINE|CYSTEINE|SERINE|GLUTAMATE|TYROSINE))(?=([.,\s)\]\'":;\-?!/]|$))
# WRESPPOS were both changed to MRES
(^|[\s\(\[\'"/,\-])(?P<wt_res>(CYS|ILE|SER|GLN|MET|ASN|PRO|LYS|ASP|THR|PHE|ALA|GLY|HIS|LEU|ARG|TRP|VAL|GLU|TYR)|(GLUTAMINE|GLUTAMIC ACID|LEUCINE|VALINE|ISOLEUCINE|LYSINE|ALANINE|GLYCINE|ASPARTATE|METHIONINE|THREONINE|HISTIDINE|ASPARTIC ACID|ARGININE|ASPARAGINE|TRYPTOPHAN|PROLINE|PHENYLALANINE|CYSTEINE|SERINE|GLUTAMATE|TYROSINE))(?P<pos>[1-9][0-9]*) were both changed to (?P<mut_res>(CYS|ILE|SER|GLN|MET|ASN|PRO|LYS|ASP|THR|PHE|ALA|GLY|HIS|LEU|ARG|TRP|VAL|GLU|TYR)|(GLUTAMINE|GLUTAMIC ACID|LEUCINE|VALINE|ISOLEUCINE|LYSINE|ALANINE|GLYCINE|ASPARTATE|METHIONINE|THREONINE|HISTIDINE|ASPARTIC ACID|ARGININE|ASPARAGINE|TRYPTOPHAN|PROLINE|PHENYLALANINE|CYSTEINE|SERINE|GLUTAMATE|TYROSINE))(?=([.,\s)\]\'":;\-?!/]|$))
# WRESPPOS -> MRES
(^|[\s\(\[\'"/,\-])(?P<wt_res>(CYS|ILE|SER|GLN|MET|ASN|PRO|LYS|ASP|THR|PHE|ALA|GLY|HIS|LEU|ARG|TRP|VAL|GLU|TYR)|(GLUTAMINE|GLUTAMIC ACID|LEUCINE|VALINE|ISOLEUCINE|LYSINE|ALANINE|GLYCINE|ASPARTATE|METHIONINE|THREONINE|HISTIDINE|ASPARTIC ACID|ARGININE|ASPARAGINE|TRYPTOPHAN|PROLINE|PHENYLALANINE|CYSTEINE|SERINE|GLUTAMATE|TYROSINE))(?P<pos>[1-9][0-9]*) -> (?P<mut_res>(CYS|ILE|SER|GLN|MET|ASN|PRO|LYS|ASP|THR|PHE|ALA|GLY|HIS|LEU|ARG|TRP|VAL|GLU|TYR)|(GLUTAMINE|GLUTAMIC ACID|LEUCINE|VALINE|ISOLEUCINE|LYSINE|ALANINE|GLYCINE|ASPARTATE|METHIONINE|THREONINE|HISTIDINE|ASPARTIC ACID|ARGININE|ASPARAGINE|TRYPTOPHAN|PROLINE|PHENYLALANINE|CYSTEINE|SERINE|GLUTAMATE|TYROSINE))(?=([.,\s)\]\'":;\-?!/]|$))
# WRESPPOS - MRES
(^|[\s\(\[\'"/,\-])(?P<wt_res>(CYS|ILE|SER|GLN|MET|ASN|PRO|LYS|ASP|THR|PHE|ALA|GLY|HIS|LEU|ARG|TRP|VAL|GLU|TYR)|(GLUTAMINE|GLUTAMIC ACID|LEUCINE|VALINE|ISOLEUCINE|LYSINE|ALANINE|GLYCINE|ASPARTATE|METHIONINE|THREONINE|HISTIDINE|ASPARTIC ACID|ARGININE|ASPARAGINE|TRYPTOPHAN|PROLINE|PHENYLALANINE|CYSTEINE|SERINE|GLUTAMATE|TYROSINE))(?P<pos>[1-9][0-9]*) - (?P<mut_res>(CYS|ILE|SER|GLN|MET|ASN|PRO|LYS|ASP|THR|PHE|ALA|GLY|HIS|LEU|ARG|TRP|VAL|GLU|TYR)|(GLUTAMINE|GLUTAMIC ACID|LEUCINE|VALINE|ISOLEUCINE|LYSINE|ALANINE|GLYCINE|ASPARTATE|METHIONINE|THREONINE|HISTIDINE|ASPARTIC ACID|ARGININE|ASPARAGINE|TRYPTOPHAN|PROLINE|PHENYLALANINE|CYSTEINE|SERINE|GLUTAMATE|TYROSINE))(?=([.,\s)\]\'":;\-?!/]|$))
# WRES-to-MRES substitution at amino acid residue PPOS
(^|[\s\(\[\'"/,\-])(?P<wt_res>(CYS|ILE|SER|GLN|MET|ASN|PRO|LYS|ASP|THR|PHE|ALA|GLY|HIS|LEU|ARG|TRP|VAL|GLU|TYR)|(GLUTAMINE|GLUTAMIC ACID|LEUCINE|VALINE|ISOLEUCINE|LYSINE|ALANINE|GLYCINE|ASPARTATE|METHIONINE|THREONINE|HISTIDINE|ASPARTIC ACID|ARGININE|ASPARAGINE|TRYPTOPHAN|PROLINE|PHENYLALANINE|CYSTEINE|SERINE|GLUTAMATE|TYROSINE))-to-(?P<mut_res>(CYS|ILE|SER|GLN|MET|ASN|PRO|LYS|ASP|THR|PHE|ALA|GLY|HIS|LEU|ARG|TRP|VAL|GLU|TYR)|(GLUTAMINE|GLUTAMIC ACID|LEUCINE|VALINE|ISOLEUCINE|LYSINE|ALANINE|GLYCINE|ASPARTATE|METHIONINE|THREONINE|HISTIDINE|ASPARTIC ACID|ARGININE|ASPARAGINE|TRYPTOPHAN|PROLINE|PHENYLALANINE|CYSTEINE|SERINE|GLUTAMATE|TYROSINE)) substitution at amino acid residue (?P<pos>[1-9][0-9]*)(?=([.,\s)\]\'":;\-?!/]|$))
# WRES-to-MRES mutation at the PPOS
(^|[\s\(\[\'"/,\-])(?P<wt_res>(CYS|ILE|SER|GLN|MET|ASN|PRO|LYS|ASP|THR|PHE|ALA|GLY|HIS|LEU|ARG|TRP|VAL|GLU|TYR)|(GLUTAMINE|GLUTAMIC ACID|LEUCINE|VALINE|ISOLEUCINE|LYSINE|ALANINE|GLYCINE|ASPARTATE|METHIONINE|THREONINE|HISTIDINE|ASPARTIC ACID|ARGININE|ASPARAGINE|TRYPTOPHAN|PROLINE|PHENYLALANINE|CYSTEINE|SERINE|GLUTAMATE|TYROSINE))-to-(?P<mut_res>(CYS|ILE|SER|GLN|MET|ASN|PRO|LYS|ASP|THR|PHE|ALA|GLY|HIS|LEU|ARG|TRP|VAL|GLU|TYR)|(GLUTAMINE|GLUTAMIC ACID|LEUCINE|VALINE|ISOLEUCINE|LYSINE|ALANINE|GLYCINE|ASPARTATE|METHIONINE|THREONINE|HISTIDINE|ASPARTIC ACID|ARGININE|ASPARAGINE|TRYPTOPHAN|PROLINE|PHENYLALANINE|CYSTEINE|SERINE|GLUTAMATE|TYROSINE)) mutation at the (?P<pos>[1-9][0-9]*)(?=([.,\s)\]\'":;\-?!/]|$))
# WRES-to-MRES change at residue PPOS
(^|[\s\(\[\'"/,\-])(?P<wt_res>(CYS|ILE|SER|GLN|MET|ASN|PRO|LYS|ASP|THR|PHE|ALA|GLY|HIS|LEU|ARG|TRP|VAL|GLU|TYR)|(GLUTAMINE|GLUTAMIC ACID|LEUCINE|VALINE|ISOLEUCINE|LYSINE|ALANINE|GLYCINE|ASPARTATE|METHIONINE|THREONINE|HISTIDINE|ASPARTIC ACID|ARGININE|ASPARAGINE|TRYPTOPHAN|PROLINE|PHENYLALANINE|CYSTEINE|SERINE|GLUTAMATE|TYROSINE))-to-(?P<mut_res>(CYS|ILE|SER|GLN|MET|ASN|PRO|LYS|ASP|THR|PHE|ALA|GLY|HIS|LEU|ARG|TRP|VAL|GLU|TYR)|(GLUTAMINE|GLUTAMIC ACID|LEUCINE|VALINE|ISOLEUCINE|LYSINE|ALANINE|GLYCINE|ASPARTATE|METHIONINE|THREONINE|HISTIDINE|ASPARTIC ACID|ARGININE|ASPARAGINE|TRYPTOPHAN|PROLINE|PHENYLALANINE|CYSTEINE|SERINE|GLUTAMATE|TYROSINE)) change at residue (?P<pos>[1-9][0-9]*)(?=([.,\s)\]\'":;\-?!/]|$))
# WRES-to-MRES at residue PPOS
(^|[\s\(\[\'"/,\-])(?P<wt_res>(CYS|ILE|SER|GLN|MET|ASN|PRO|LYS|ASP|THR|PHE|ALA|GLY|HIS|LEU|ARG|TRP|VAL|GLU|TYR)|(GLUTAMINE|GLUTAMIC ACID|LEUCINE|VALINE|ISOLEUCINE|LYSINE|ALANINE|GLYCINE|ASPARTATE|METHIONINE|THREONINE|HISTIDINE|ASPARTIC ACID|ARGININE|ASPARAGINE|TRYPTOPHAN|PROLINE|PHENYLALANINE|CYSTEINE|SERINE|GLUTAMATE|TYROSINE))-to-(?P<mut_res>(CYS|ILE|SER|GLN|MET|ASN|PRO|LYS|ASP|THR|PHE|ALA|GLY|HIS|LEU|ARG|TRP|VAL|GLU|TYR)|(GLUTAMINE|GLUTAMIC ACID|LEUCINE|VALINE|ISOLEUCINE|LYSINE|ALANINE|GLYCINE|ASPARTATE|METHIONINE|THREONINE|HISTIDINE|ASPARTIC ACID|ARGININE|ASPARAGINE|TRYPTOPHAN|PROLINE|PHENYLALANINE|CYSTEINE|SERINE|GLUTAMATE|TYROSINE)) at residue (?P<pos>[1-9][0-9]*)(?=([.,\s)\]\'":;\-?!/]|$))
# WRES-for-MRES at position PPOS
(^|[\s\(\[\'"/,\-])(?P<wt_res>(CYS|ILE|SER|GLN|MET|ASN|PRO|LYS|ASP|THR|PHE|ALA|GLY|HIS|LEU|ARG|TRP|VAL|GLU|TYR)|(GLUTAMINE|GLUTAMIC ACID|LEUCINE|VALINE|ISOLEUCINE|LYSINE|ALANINE|GLYCINE|ASPARTATE|METHIONINE|THREONINE|HISTIDINE|ASPARTIC ACID|ARGININE|ASPARAGINE|TRYPTOPHAN|PROLINE|PHENYLALANINE|CYSTEINE|SERINE|GLUTAMATE|TYROSINE))-for-(?P<mut_res>(CYS|ILE|SER|GLN|MET|ASN|PRO|LYS|ASP|THR|PHE|ALA|GLY|HIS|LEU|ARG|TRP|VAL|GLU|TYR)|(GLUTAMINE|GLUTAMIC ACID|LEUCINE|VALINE|ISOLEUCINE|LYSINE|ALANINE|GLYCINE|ASPARTATE|METHIONINE|THREONINE|HISTIDINE|ASPARTIC ACID|ARGININE|ASPARAGINE|TRYPTOPHAN|PROLINE|PHENYLALANINE|CYSTEINE|SERINE|GLUTAMATE|TYROSINE)) at position (?P<pos>[1-9][0-9]*)(?=([.,\s)\]\'":;\-?!/]|$))
# WRES-ePPOS by MRES
(^|[\s\(\[\'"/,\-])(?P<wt_res>(CYS|ILE|SER|GLN|MET|ASN|PRO|LYS|ASP|THR|PHE|ALA|GLY|HIS|LEU|ARG|TRP|VAL|GLU|TYR)|(GLUTAMINE|GLUTAMIC ACID|LEUCINE|VALINE|ISOLEUCINE|LYSINE|ALANINE|GLYCINE|ASPARTATE|METHIONINE|THREONINE|HISTIDINE|ASPARTIC ACID|ARGININE|ASPARAGINE|TRYPTOPHAN|PROLINE|PHENYLALANINE|CYSTEINE|SERINE|GLUTAMATE|TYROSINE))-e(?P<pos>[1-9][0-9]*) by (?P<mut_res>(CYS|ILE|SER|GLN|MET|ASN|PRO|LYS|ASP|THR|PHE|ALA|GLY|HIS|LEU|ARG|TRP|VAL|GLU|TYR)|(GLUTAMINE|GLUTAMIC ACID|LEUCINE|VALINE|ISOLEUCINE|LYSINE|ALANINE|GLYCINE|ASPARTATE|METHIONINE|THREONINE|HISTIDINE|ASPARTIC ACID|ARGININE|ASPARAGINE|TRYPTOPHAN|PROLINE|PHENYLALANINE|CYSTEINE|SERINE|GLUTAMATE|TYROSINE))(?=([.,\s)\]\'":;\-?!/]|$))
# WRES-PPOS--->MRES
[truncated: 235,540 more chars]
