# Supplementary material for: ResidueFinder: extracting individual residue mentions from protein literature
Source: J Biomed Semantics. 2021 Jul 21;12:14. doi: 10.1186/s13326-021-00243-3 (PMC8293528; doi:10.1186/s13326-021-00243-3)
Supplement: Supplementary file 4 — Part of archive containing the regexes used and analyzed in this study. This part of the archive is the cut version of the MutationFinder regex. It is also in the SourceForge web site. [file 13326_2021_243_MOESM4_ESM.txt]

# Copyright (c) 2007 Regents of the University of Colorado
# Please refer to licensing agreement at MUTATIONFINDER_HOME/doc/license.txt mod mute cut
# WRESPPOSMRES (single-letter, case sentitive)
(^|[\s\(\[\'"/,\-])(?P<wt_res>[CISQMNPKDTFAGHLRWVEY])(?P<pos>[1-9][0-9]+)(?P<mut_res>[CISQMNPKDTFAGHLRWVEY])(?=([.,\s)\]\'":;\-?!/]|$))[CASE_SENSITIVE]
# WRESPPOSMRES
(^|[\s\(\[\'"/,\-])(?P<wt_res>(CYS|ILE|SER|GLN|MET|ASN|PRO|LYS|ASP|THR|PHE|ALA|GLY|HIS|LEU|ARG|TRP|VAL|GLU|TYR)|(GLUTAMINE|GLUTAMIC ACID|LEUCINE|VALINE|ISOLEUCINE|LYSINE|ALANINE|GLYCINE|ASPARTATE|METHIONINE|THREONINE|HISTIDINE|ASPARTIC ACID|ARGININE|ASPARAGINE|TRYPTOPHAN|PROLINE|PHENYLALANINE|CYSTEINE|SERINE|GLUTAMATE|TYROSINE))(?P<pos>[1-9][0-9]*)(?P<mut_res>(CYS|ILE|SER|GLN|MET|ASN|PRO|LYS|ASP|THR|PHE|ALA|GLY|HIS|LEU|ARG|TRP|VAL|GLU|TYR)|(GLUTAMINE|GLUTAMIC ACID|LEUCINE|VALINE|ISOLEUCINE|LYSINE|ALANINE|GLYCINE|ASPARTATE|METHIONINE|THREONINE|HISTIDINE|ASPARTIC ACID|ARGININE|ASPARAGINE|TRYPTOPHAN|PROLINE|PHENYLALANINE|CYSTEINE|SERINE|GLUTAMATE|TYROSINE))(?=([.,\s)\]\'":;\-?!/]|$))
