# Supplementary material for: ResidueFinder: extracting individual residue mentions from protein literature
Source: J Biomed Semantics. 2021 Jul 21;12:14. doi: 10.1186/s13326-021-00243-3 (PMC8293528; doi:10.1186/s13326-021-00243-3)
Supplement: Supplementary file 8 — Part of archive containing the regexes used and analyzed in this study. This part of the archive is the cut version of the version 2 regex. It is also in the SourceForge web site. [file 13326_2021_243_MOESM8_ESM.txt]

#REGEX 2 CUT Copyright (c) 2007 Regents of the University of Colorado
#The same applies to ResidueFinder Modifications of MutationFinder Copyright (c) 2015 Board of Trustees, University of Illinois
# Please refer to licensing agreement at MUTATIONFINDER_HOME/doc/license.txt or ResidueFinder_home/doc/license for RF.txt
#Residue regular expressions (not necessarily mutation mentions) REGEX 2 SPACE OK ******cut
#Modified by Jakobsson's Lab at University of Illinois at Urbana-Champaign to include residue mentions
# WRES PPOS (single-letter, case sentitive)
(^|[\s\(\[\'"/,\-])(?P<wt_res>[CISQMNPKDTFAGHLRWVEY])(?P<pos>[1-9][0-9]*)(?P<mut_res>[?=([.,\s)\]\'":;\-?!/]|$])(?=([.,\s)\]\'":;\-?!/]|$))[CASE_SENSITIVE]
#this is also modded to ignore a space in between res and number BELOW
# WRES space PPOSMRES (single-letter, case sentitive)
(^|[\s\(\[\'"/,\-])(?P<wt_res>[CISQMNPKDTFAGHLRWVEY])\s(?P<pos>[1-9][0-9]*)(?P<mut_res>[?=([.,\s)\]\'":;\-?!/]|$])(?=([.,\s)\]\'":;\-?!/]|$))[CASE_SENSITIVE]
# WRES space PPOSMRES (single-letter, case sentitive)
(^|[\s\(\[\'"/,\-])(?P<wt_res>[CISQMNPKDTFAGHLRWVEY])\s(?P<pos>[1-9][0-9]+)(?P<mut_res>[CISQMNPKDTFAGHLRWVEY])(?=([.,\s)\]\'":;\-?!/]|$))[CASE_SENSITIVE]
#this is also modded to ignore a space in between res and number ABOVE
# more added  regex BELOW
# WRESPPOSMRES
(^|[\s\(\[\'"/,\-])(?P<wt_res>(CYS|ILE|SER|GLN|MET|ASN|PRO|LYS|ASP|THR|PHE|ALA|GLY|HIS|LEU|ARG|TRP|VAL|GLU|TYR)|(GLUTAMINE|GLUTAMIC ACID|LEUCINE|VALINE|ISOLEUCINE|LYSINE|ALANINE|GLYCINE|ASPARTATE|METHIONINE|THREONINE|HISTIDINE|ASPARTIC ACID|ARGININE|ASPARAGINE|TRYPTOPHAN|PROLINE|PHENYLALANINE|CYSTEINE|SERINE|GLUTAMATE|TYROSINE))(?P<pos>[1-9][0-9]*)(?P<mut_res>[?=([.,\s)\]\'":;\-?!/]|$])(?=([.,\s)\]\'":;\-?!/]|$))
# WRESPPOSMRES (single-letter, case sentitive)#this will add duplicates in original rf not rf1.1*****
(^|[\s\(\[\'"/,\-])(?P<wt_res>[CISQMNPKDTFAGHLRWVEY])(?P<pos>[1-9][0-9]+)(?P<mut_res>[CISQMNPKDTFAGHLRWVEY])(?=([.,\s)\]\'":;\-?!/]|$))[CASE_SENSITIVE]
