# Supplementary material for: ResidueFinder: extracting individual residue mentions from protein literature
Source: J Biomed Semantics. 2021 Jul 21;12:14. doi: 10.1186/s13326-021-00243-3 (PMC8293528; doi:10.1186/s13326-021-00243-3)
Supplement: Supplementary file 10 — Part of archive containing the regexes used and analyzed in this study. This part of the archive is the cut version of the version 3 regex. It is also in the SourceForge web site. [file 13326_2021_243_MOESM10_ESM.txt]

#REGEX 3 CUT Copyright (c) 2007 Regents of the University of Colorado
#The same applies to ResidueFinder Modifications of MutationFinder Copyright (c) 2015 Board of Trustees, University of Illinois
# Please refer to licensing agreement at MUTATIONFINDER_HOME/doc/license.txt or ResidueFinder_home/doc/license for RF.txt
#Residue regular expressions (not necessarily non-mutation mentions)
#Modified by ton e in Jakobsson's Lab at UIUC at Urbana-Champaign to include residue mentions this is a very liberal regex and will greatly increase FP rate but recall most TPs.  was changed mainly by adding ]* and inoring mutation part LIBERAL REGEX3 **cut 
# WRES PPOS (single-letter, case sentitive)
(^|[\s\(\[\'"/,\-]*)(?P<wt_res>[CISQMNPKDTFAGHLRWVEY])(?P<pos>[1-9][0-9]*)(?P<mut_res>[?=([.,\s)\]\'":;\-?!/]*|$]*)(?=([.,\s)\]\'":;\-?!/]*|$))[CASE_SENSITIVE]
#this is also modded to ignore a space in between res and number BELOW
# WRESPPOSMRES (single-letter, case sentitive)#this will add duplicates in original rf not rf1.1*****
(^|[\s\(\[\'"/,\-]*)(?P<wt_res>[CISQMNPKDTFAGHLRWVEY])\s(?P<pos>[1-9][0-9]*)(?P<mut_res>[?=([.,\s)\]\'":;\-?!/]*|$]*)(?=([.,\s)\]\'":;\-?!/]*|$))[CASE_SENSITIVE]
# WRES space PPOSMRES (single-letter, case sentitive)
(^|[\s\(\[\'"/,\-]*)(?P<wt_res>[CISQMNPKDTFAGHLRWVEY])\s(?P<pos>[1-9][0-9]+)(?P<mut_res>[CISQMNPKDTFAGHLRWVEY]*)(?=([.,\s)\]\'":;\-?!/]*|$))[CASE_SENSITIVE]
#this is also modded to ignore a space in between res and number ABOVE
# more added  regex BELOW
# WRESPPOSMRES
(^|[\s\(\[\'"/,\-]*)(?P<wt_res>(CYS|ILE|SER|GLN|MET|ASN|PRO|LYS|ASP|THR|PHE|ALA|GLY|HIS|LEU|ARG|TRP|VAL|GLU|TYR)|(GLUTAMINE|GLUTAMIC ACID|LEUCINE|VALINE|ISOLEUCINE|LYSINE|ALANINE|GLYCINE|ASPARTATE|METHIONINE|THREONINE|HISTIDINE|ASPARTIC ACID|ARGININE|ASPARAGINE|TRYPTOPHAN|PROLINE|PHENYLALANINE|CYSTEINE|SERINE|GLUTAMATE|TYROSINE))(?P<pos>[1-9][0-9]*)(?P<mut_res>[?=([.,\s)\]\'":;\-?!/]*|$])(?=([.,\s)\]\'":;\-?!/]*|$))
# WRESPPOS-->MRES
(^|[\s\(\[\'"/,\-]*)(?P<wt_res>(CYS|ILE|SER|GLN|MET|ASN|PRO|LYS|ASP|THR|PHE|ALA|GLY|HIS|LEU|ARG|TRP|VAL|GLU|TYR)|(GLUTAMINE|GLUTAMIC ACID|LEUCINE|VALINE|ISOLEUCINE|LYSINE|ALANINE|GLYCINE|ASPARTATE|METHIONINE|THREONINE|HISTIDINE|ASPARTIC ACID|ARGININE|ASPARAGINE|TRYPTOPHAN|PROLINE|PHENYLALANINE|CYSTEINE|SERINE|GLUTAMATE|TYROSINE))(?P<pos>[1-9][0-9]*)-->(?P<mut_res>[?=([.,\s)\]\'":;\-?!/]*|$])(?=([.,\s)\]\'":;\-?!/]*|$))
# WRESPPOSMRES (single-letter, case sentitive)#this will add duplicates in original rf not rf1.1*****
(^|[\s\(\[\'"/,\-]*)(?P<wt_res>[CISQMNPKDTFAGHLRWVEY])(?P<pos>[1-9][0-9]+)(?P<mut_res>[CISQMNPKDTFAGHLRWVEY]*)(?=([.,\s)\]\'":;\-?!/]*|$))[CASE_SENSITIVE]
